# Supplementary material for: Two new clades recovered at high temperatures provide novel phylogenetic and genomic insights into Candidatus Accumulibacter
Source: ISME Commun. 2024 Apr 18;4(1):ycae049. doi: 10.1093/ismeco/ycae049 (PMC11131965; doi:10.1093/ismeco/ycae049)
Supplement: Spreadsheet1_ycae049 [file spreadsheet1_ycae049.xlsx]

## Sheet: S1Genome
No	Strain	Clades	GenBank assembly accession	Completeness	Contaminess	Citation	BP	GC%
1	BA-93	IA	GCA_000585075.1	100	0.27	SBR was seeded from Thorneside Wastewater Treatment Plant, Queensland, Australia(Skennerton et al., 2015)	4.6	63.5
2	UW1	IIA	GCA_000024165.1	100	0.24	SBR was inoculated with activated sludge mixed liquor from the Madison, WI, USA Nine Springs Wastewater Treatment Plant(Martín et al., 2006)	5.3	63.5
3	UW8	IA	GCA_017302345.1	99.84	1.69	A photobioreactor performing light-supported enhanced biological phosphorus removal (EBPR) was seeded from two lab-scale wastewater treatment systems (McDaniel et al., 2021b)	4.3	64
4	AALB	IIA	GCA_900089955.1	99.52	0.06	A 6 L laboratory scale sequencing batch reactor (SBR) was seeded from the full-scale EBPR plant operating in Aalborg West, Denmark(Albertsen et al., 2016)	4.7	62
5	UW9	IIA	GCA_017302455.1	99.37	4.05	A photobioreactor performing light-supported enhanced biological phosphorus removal (EBPR) was seeded from two lab-scale wastewater treatment systems (McDaniel et al., 2021b)	4.9	64
6	UBA6658	IA	GCA_002455435.1	99.08	0.24	Metagenome of EBPR reactor containing floccular sludge	4.2	64
7	SSA1	IIC	GCA_013414765.1	99.05	1.11	A sequencing batch reactor (SBR) with 5.4 L working volume was inoculated with activated sludge from an EBPR mother reactor(Arumugam et al., 2019)	5.2	61
8	SSB1	IIF	GCA_013347225.1	99.05	0.03	A sequencing batch reactor (SBR) with 5.4 L working volume was inoculated with activated sludge from an EBPR mother reactor(Arumugam et al., 2019)	5	65.5
9	UW5	IIA	GCA_017592745.1	98.99	5.24	A laboratory-scale sequence batch reactor (SBR) was seeded with activated sludge from the Nine Springs Wastewater Treatment Plant(McDaniel et al., 2021a)	4.9	64
10	UW7	IIF	GCA_017592775.1	98.97	3.04	A laboratory-scale sequence batch reactor (SBR) was seeded with activated sludge from the Nine Springs Wastewater Treatment Plant(McDaniel et al., 2021a)	4.9	66
11	UW6	IIC	GCA_017592725.1	98.57	2.46	A laboratory-scale sequence batch reactor (SBR) was seeded with activated sludge from the Nine Springs Wastewater Treatment Plant(McDaniel et al., 2021a)	5.2	61
12	Bin19	IIC	GCA_005889575.1	98.51	1.94	a pilot plant for phosphate removal from wastewater was established in Research Centre of Biotechnology, Russian Academy of Sciences. For PAO cultivation, 15-L sequencing batch reactors (SBR reactor) was used(V. Mardanov, 2019)	4.9	61
13	DS2011	unknown	GCA_013823155.1	98.37	0	a tap of groundwater-sourced drinking water system(Zhang et al., 2017)	3.8	66.5
14	UW12	IID	GCA_017302435.1	98.1	0.98	A photobioreactor performing light-supported enhanced biological phosphorus removal (EBPR) was seeded from two lab-scale wastewater treatment systems (McDaniel et al., 2021b)	4.6	62.5
15	ACC007	IA	GCA_907163205.1	98.1	4.39	Biomass samples of an aerobic granular sludge (AGS) reactor were collected(Adler et al., 2022)	4.9	63.5
16	ACC005	IA	GCA_907163215.1	97.85	2.17	Biomass samples of an aerobic granular sludge (AGS) reactor were collected(Adler et al., 2022)	4.7	63.5
17	MAXAC027	IIB	GCA_016712935.1	97.67	4	Fresh AS samples were received from Danish WWTP in August and September 2018(Singleton et al., 2021)	5.7	61.5
18	SK-02	IIC	GCA_000584975.2	97.62	1.59	SBR was seeded from Thorneside Wastewater Treatment Plant, Queensland, Australia(Skennerton et al., 2015)	4.4	61
19	SBRS	IC	GCA_012939955.1	97.34	0.66	Unknow	5	62
20	UW13	IIF	GCA_017302415.1	97.14	4.39	A photobioreactor performing light-supported enhanced biological phosphorus removal (EBPR) was seeded from two lab-scale wastewater treatment systems (McDaniel et al., 2021b)	5.4	65.5
21	SCUT-1	IIC	GCA_020709745.1	96.98	1.59	A lab-scale SBR with a working volume of 5 L was inoculated with activated sludge collected from a local WWTP(Tian et al., 2022)	4.3	61
22	SBRL	IIC	GCA_012940005.1	96.85	0.98	Unknow	5	61.5
23	BATAC285	IID	GCA_016709675.1	96.67	3.63	Fresh AS samples were received from 23 Danish WWTP in August and September 2018(Singleton et al., 2021)	5.4	62.5
24	UBA6585	IIF	GCA_002433845.1	96.51	0.15	Metagenome of 0.22um filtered Bioreactor sludge from a lab-scale EBPR bioreactor sample SBR4-V90401(Parks et al., 2017)	4.6	66
25	ACC012	IC	GCA_907163155.1	95.87	4.63	Biomass samples of an aerobic granular sludge (AGS) reactor were collected(Adler et al., 2022)	5.5	62
26	MAG-203	IA	GCA_016790605.1	95.27	1.01	parent sequencing batch reactor (20 L) for the acclimation of DPRS. Seeding sludge was obtained from a full-scale WWTP in Danyang, China(Lin et al., 2021)	3.9	64
27	BAT3C415	IIB	GCA_016714935.1	95.26	0.98	Fresh AS samples were received from 23 Danish WWTP in August and September 2018(Singleton et al., 2021)	4.3	62.5
28	UWLDOIC	IC	GCA_003332265.1	95.24	1.1	A laboratory-scale SBR was used in this study. The reactor was originally inoculated with activated sludge obtained from the Nine Springs wastewater treatment plant in Madison(Noguera, 2019)	4.7	62
29	SCELES-1	IIF	GCA_005524045.1	95.24	0.6	A sequencing batch reactor (SBR) with a working volume of 5.4 L was inoculated with sludge from an EBPR enrichment reactor(Qiu et al., 2020)	4.5	66
30	SCELSE-2	IIC	GCA_023806705.1	95.4	1.11	-	3.8	61
31	SCELSE-3	IIF	GCA_023806635.1	98.57	0.27	-	4.5	66
32	SCELSE-4	IIF	GCA_023806545.1	96.22	0	-	4.4	66
33	SCELSE-5	IIH	GCA_023806585.1	97.2	0.61	-	3.9	63.5
34	SCELSE-6	IIF	GCA_023806505.1	96.22	0.48	-	4.5	66
35	SCELSE-7	IIH	GCA_023806565.1	98.1	0.61	-	3.7	63.5
36	SCELSE-8	IIC	GCA_023806525.1	95.47	2.06	-	4.8	61
37	SCELSE-9	IIK	GCA_023806595.1	97.83	0.19	-	3.7	66
38	SCELSE-10	IIK	GCA_023806625.1	98.78	0.21	-	4.1	66
39	SCUT-2	IIC	GCA_024380085.1	98.1	1.11	-	4.8	61
40	66-26	unknown	GCA_001897745.1	99.76	0.03	A 1l water-jacketed reactor (Glass Chem, Stellenbosch, South Africa) was inoculated with sludge from a demonstration-scale bioreactor treating SCN-containing mining effluent(Kantor et al., 2015)	4.4	66
41	SCN18	unknown	GCA_017307795.1	99.76	1.5	biofilm fraction from bioreactor innoculated with Activated Sludge Tailings Effluent Remediation (ASTER)(Huddy et al., 2021)	4.4	66
42	ACC003	unknown	GCA_907163085.1	98.57	0.35	Biomass samples of an aerobic granular sludge (AGS) reactor were collected(Adler et al., 2022)	5.4	63.5
43	BAT3C720	IIG	GCA_016713625.1	95.71	2.87	1,083 high-quality (HQ) MAGs recovered from Danish WWTPs (Petriglieri et al., 2022)	5	62.5
44	Bin208	IG	GCA_029255145.1	99.99	0.78	Activated sludge from lab-scale EBPR bioreactor; wastewater treatment plant (Wang et al., 2023)	4.4	64.5
45	Bin228	III	GCA_029255125.1	99.96	0.78	Activated sludge from lab-scale EBPR bioreactor; wastewater treatment plant (Wang et al., 2023)	3.8	64.5

## Sheet: S2Pathway in genome
			SBRS	UWLDOIC	ACC012	MAXAC027	BAT3C415	UW12	BATAC285	SCELSE-7	SCELSE-5	SCELSE-10	SCELSE-9	BA93	UW8	UBA6658	ACC007	ACC005	MAG-203	UW1	AALB	UW9	UW5	SSA1	UW6	Bin19	SK02	SCUT-1	SBRL	SCELSE-2	SCELSE-8	SCUT-2	SSB1	UW7	UW13	UBA6585	SCELES-1	SCELSE-3	SCELSE-4	SCELSE-6	BAT3C720	Bin228	Bin208	66-26	Dos2011	ACC 003	SCN18
			IC	IC	IC	IIB	IIB	IID	IID	IIH	IIH	IIK	IIK	IA	IA	IA	IA	IA	IA	IIA	IIA	IIA	IIA	IIC	IIC	IIC	IIC	IIC	IIC	IIC	IIC	IIC	IIF	IIF	IIF	IIF	IIF	IIF	IIF	IIF	IIG	III	IG
Nitrogen metabolism	M00531	Assimilatory nitrate reduction, nitrate => ammonia (3)	C	C	C	I 1/2	I 1/2	M	C	C	C	M	M	C	C	C	I 1/2	C	C	C	C	C	C	C	C	C	C	C	C	C	C	C	C	C	C	I 1/2	C	C	C	C	C	C	C	C	C	C	C
	M00175	Nitrogen fixation, nitrogen => ammonia (3)	M	M	C	C	C	C	C	M	C	M	M	M	M	M	M	M	M	C	C	C	M	C	M	C	C	C	C	M	M	C	C	M	M	M	C	C	C	C	C	M	C	M	M	C	M
	M00530	Dissimilatory nitrate reduction, nitrate => ammonia (2)	M	I 1/2	I 1/2	I 1/2	M	I 1/2	I 1/2	I 1/2	I 1/2	M	M	I 1/2	I 1/2	I 1/2	I 1/2	I 1/2	I 1/2	I 1/2	I 1/2	I1/2	I1/2	M	I 1/2	I 1/2	I 1/2	M	I 1/2	M	M	I 1/2	I 1/2	I 1/2	I 1/2	I 1/2	I 1/2	I 1/2	I 1/2	I 1/2	I 1/2	I 1/2	I 1/2	I 1/2	I 1/2	I 1/2	I 1/2
	M00804	Complete nitrification, comammox, ammonia => nitrite => nitrate	M	I 1/3	M	M	M	I 1/3	M	I 1/3	I 1/3	M	M	M	I 1/3	M	I 1/3	M	M	M	I 1/3	M	M	M	I 1/3	I 1/3	I 1/3	M	I 1/3	M	M	I 1/3	M	M	M	M	M	M	M	M	I 1/3	M	I 1/3	M	M	I 1/3	M
	M00529	Denitrification, nitrate => nitrogen (4)	I 2/4	I 3/4	I 3/4	I 2/4	I 1/4	I 2/4	I 2/4	I 2/4	I 2/4	I 1/4	I 1/4	I 3/4	I 3/4	I 3/4	I 3/4	I 3/4	I 3/4	I 3/4	I 2/4	I3/4	I3/4	M	I 2/4	I 2/4	I 2/4	M	I 2/4	M	M	I 2/4	I 3/4	1.75	1.75	I 3/4	I 2/4	C	C	C	I 2/4	I 3/4	I 2/4	I 3/4	I 3/4	I 2/4	I 3/4
	M00973	Anammox, nitrite + ammonia => nitrogen	M	I 1/3	I 1/3	M	I 1/3	M	I 1/3	M	I 1/3	M	I 1/3	M	I 1/3	I 1/3	I 1/3	I 1/3	I 1/3	M	I 1/3	I 1/3	I 1/3	M	I 1/3	I 1/3	I 1/3	M	I 1/3	M	M	I 1/3	M	I 1/3	I 1/3	I 1/3	I 1/3	I 1/3	I 1/3	I 1/3	I 1/3	I 1/3	I 1/3	I 1/3	I 1/3	I 11/3	I 1/3
Central carbohydrate metabolism	M00001	Glycolysis (Embden-Meyerhof pathway), glucose => pyruvate	I 6/9	I 8/9	I 7/9	I 8/9	I 8/9	I 6/9	I 8/9	I 8/9	I 8/9	I 8/9	I 8/9	C	I 8/9	C	I 7/9	C	I 8/9	C	C	I 8/9	I 8/9	I 8/9	I 8/9	I 8/9	I 8/9	I 8/9	C	I 8/9	I 8/9	I 8/9	I 8/9	C	C	I 8/9	I 8/9	I 8/9	I 8/9	I 8/9	C	I 8/9	I 8/9	I 8/9	I 8/9	I 8/9	I 8/9
	M00002	Glycolysis, core module involving three-carbon compounds	I 4/5	C	C	C	C	I 3/5	C	C	C	C	C	C	C	C	C	C	C	C	C	C	C	C	C	C	C	C	C	C	C	C	C	C	C	C	C	C	C	C	C	C	C	C	C	C	C
	M00003	Gluconeogenesis, oxaloacetate => fructose-6P	I 5/7	C	C	C	I 6/7	I 5/7	C	C	C	C	C	C	C	C	I 6/7	C	C	C	C	C	C	C	C	C	C	C	C	C	C	C	C	C	C	C	C	C	C	C	C	C	C	C	C	I 6/7	C
	M00307	Pyruvate oxidation, pyruvate => acetyl-CoA	M	C	C	C	M	C	C	C	C	C	C	C	C	C	M	C	C	C	C	C	C	C	C	C	C	C	C	C	C	C	C	C	C	M	C	C	C	C	M	M	C	C	C	C	C
	M00009	Citrate cycle (TCA cycle, Krebs cycle)	I 7/8	C	C	C	C	C	C	C	C	C	C	C	C	C	I 7/8	I 7/8	C	C	C	C	C	C	C	C	I 7/8	C	C	C	C	C	C	C	C	I 7/8	C	C	C	C	I 7/8	C	C	C	C	C	C
	M00010	Citrate cycle, first carbon oxidation, oxaloacetate => 2-oxoglutarate	C	C	C	C	C	C	C	C	C	C	C	C	C	C	I 2/3	C	C	C	C	C	C	C	C	C	C	C	C	C	C	C	C	C	C	C	C	C	C	C	I 2/3	C	C	C	C	C	C
	M00011	Citrate cycle, second carbon oxidation, 2-oxoglutarate => oxaloacetate	I 4/5	C	C	C	C	C	C	C	C	C	C	C	C	C	C	I 4/5	C	C	C	C	C	C	C	C	I 4/5	C	C	C	C	C	C	C	C	I 4/5	C	C	C	C	C	C	C	C	C	C	C
	M00004	Pentose phosphate pathway	I 5/6	I3/6	I 4/6	I 3/6	I 3/6	I 3/6	I 3/6	I 3/6	I 3/6	I 3/6	I 3/6	I 5/6	I 5/6	I 5/6	I 5/6	I 5/6	I 5/6	I 4/6	I 3/6	I 4/6	I 4/6	I 3/6	I 3/6	I 3/6	I 3/6	I 3/6	I 4/6	I 3/6	I 2/6	I 3/6	I 3/6	I 3/6	I 3/6	I 3/6	I 3/6	I 3/6	I 3/6	I 3/6	I 3/6	I 3/6	I 3/6	C	I 5/6	I 5/6	C
	M00006	Pentose phosphate pathway, oxidative phase, glucose 6P => ribulose 5P	C	M	C	M	M	M	M	M	M	M	M	C	C	C	C	C	C	I 1/2	M	I 1/2	I 1/2	M	M	M	M	M	C	M	M	M	M	M	M	M	M	M	M	M	M	M	M	C	C	C	C
	M00007	Pentose phosphate pathway, non-oxidative phase, fructose 6P => ribose 5P	I 3/4	I 3/4	I 2/4	I 3/4	I 3/4	I 3/4	I 3/4	I 3/4	I 3/4	I 3/4	I 3/4	I 3/4	I 3/4	I 3/4	I 3/4	I 3/4	I 3/4	I 3/4	I 3/4	I 3/4	I 3/4	I 3/4	I 3/4	I 3/4	I 3/4	I 3/4	I 2/4	I 3/4	I 2/46	I 3/4	I 3/4	I 3/4	I 3/4	I 3/4	I 3/4	I 3/4	I 3/4	I 3/4	I 3/4	I 3/4	I 3/4	C	I 3/4	I 3/4	C
	M00580	Pentose phosphate pathway, archaea, fructose 6P => ribose 5P	I 1/2	I 1/2	M	I 1/2	I 1/2	I 1/2	I 1/2	I 1/2	I 1/2	I 1/2	I 1/2	I 1/2	I 1/2	I 1/2	I 1/2	I 1/2	I 1/2	I 1/2	I 1/2	I 1/2	I 1/2	I 1/2	I 1/2	I 1/2	I 1/2	I 1/2	I 1/2	I 1/2	M	I 1/2	I 1/2	I 1/2	I 1/2	I 1/2	I 1/2	I 1/2	I 1/2	I 1/2	I 1/2	I 1/2	I 1/2	I 1/2	I 1/2	I 1/2	I 1/2
	M00005	PRPP biosynthesis, ribose 5P => PRPP	C	M	C	C	C	C	C	C	C	C	C	C	C	C	C	C	C	C	C	C	C	C	C	C	C	C	M	C	C	C	C	C	C	C	C	C	C	C	C	C	C	C	C	C	C
	M00008	Entner-Doudoroff pathway, glucose-6P => glyceraldehyde-3P + pyruvate	I 2/4	M	I 2/4	M	M	M	M	M	M	M	M	I 2/4	I 2/4	I 2/4	I 2/4	I 2/4	I 2/4	M	M	M	M	M	M	M	M	M	I 2/4	M	M	M	M	M	M	M	M	M	M	M	M	I 1/4	M	I 2/4	I 2/4	I 2/4	I 2/4
	M00308	Semi-phosphorylative Entner-Doudoroff pathway, gluconate => glycerate-3P	M	I 1/4	I 1/4	I 1/4	I 1/4	M	I 1/4	I 1/4	I 1/4	I 1/4	I 1/4	I 1/4	I 1/4	I 1/4	I 1/4	I 1/4	I 1/4	I 1/4	I 1/42	I 1/4	I 1/4	I 1/4	I 1/4	I 1/4	I 1/4	I 1/4	I 1/42	I 1/4	I 1/4	I 1/4	I 1/4	I 1/4	I 1/4	I 1/4	I 1/4	I 1/4	I 1/4	I 1/4	I 1/4	I 1/4	I 1/4	I 1/4	I 1/4	I 1/4	I 1/4
	M00309	Non-phosphorylative Entner-Doudoroff pathway, gluconate/galactonate => glycerate	I 1/3	I 1/3	I 1/3	M	M	M	M	I 1/3	I 1/3	M	M	I 1/3	I 1/3	I 1/3	I 1/3	I 1/3	I 1/3	I 1/3	I 1/3	I 1/3	I 1/3	I 1/3	I 1/3	I 1/3	I 1/3	I 1/3	I 1/3	I 1/3	I 1/3	I 1/3	I 1/3	I 1/3	I 1/3	I 1/3	I 1/3	M	M	M	M	I 1/3	I 1/3	M	M	I 1/3	M
Carbon fixation	M00165	Reductive pentose phosphate cycle (Calvin cycle) (6)	I 8/11	C	I 10/11	C	C	I 10/11	C	C	C	C	C	C	C	C	I 9/11	C	C	C	C	C	C	C	C	C	C	C	I 9/11	C	I 10/11	C	C	C	C	C	I 10/11	C	C	C	C	C	C	I 9/11	I 9/11	I 9/11	I 9/11
	M00166	Reductive pentose phosphate cycle, ribulose-5P => glyceraldehyde-3P (3)	I 3/4	C	C	C	C	I 3/4	C	C	C	C	C	C	C	C	C	C	C	C	C	C	C	C	C	C	C	C	C	C	C	C	C	C	C	C	I 3/4	C	C	C	M	M	M	I 3/4	I 3/4	C	I 3/4
	M00167	Reductive pentose phosphate cycle, glyceraldehyde-3P => ribulose-5P (3)	I 5/7	C	I 6/7	C	C	C	C	C	C	C	C	C	C	C	I 5/7	C	C	C	C	C	C	C	C	C	C	C	I 5/7	C	I 6/7	C	C	C	C	C	C	C	C	C	M	M	M	I 6/7	I 6/7	I 5/7	I 6/7
	M00168	CAM (Crassulacean acid metabolism), dark (1)	I 1/2	C	C	C	I 1/2	C	C	C	C	C	C	C	C	C	C	C	C	C	I 1/2	C	C	C	C	C	C	C	I 1/2	C	C	C	C	C	C	M	C	C	C	C	I 1/2	I 1/2	C	C	C	C	C
	M00169	CAM (Crassulacean acid metabolism), light (2)	C	C	C	C	C	C	C	C	C	C	C	C	C	C	C	C	C	C	C	C	C	C	C	C	C	C	I 1/2	C	C	C	C	C	C	C	C	C	C	C	C	C	C	I 1/2	I 1/2	C	I 1/2
	M00172	C4-dicarboxylic acid cycle, NADP - malic enzyme type (2)	I 2/4	I 3/4	I 3/4	I 2/4	I 2/4	I 3/4	I 3/4	I 3/4	I 3/4	I 3/4	I 3/4	I 3/4	I 3/4	I 3/4	I 3/4	I 3/4	I 3/4	I 3/4	I 2/4	I 3/4	I 3/4	I 3/4	I 3/4	I 3/4	I 3/4	I 3/4	I 1/4	I 3/4	I 3/4	I 3/4	I 3/4	I 3/4	I 3/4	I 3/4	I 3/4	I 3/4	I 3/4	I 3/4	I 2/4	I 2/4	I 1/4	I 2/4	I 2/4	I 3/4	I 2/4
	M00171	C4-dicarboxylic acid cycle, NAD - malic enzyme type (1)	I 1/7	I 2/7	I 2/7	I 1/7	I 1/7	I 2/7	I 2/7	I 2/7	I 2/7	I 2/7	I 2/7	I 2/7	I 2/7	I 2/7	I 2/7	I 2/7	I 2/7	I 2/7	I 1/7	I 2/7	I 2/7	I 2/7	I 2/7	I 2/7	I 2/7	I 2/7	M	I 2/7	I 2/7	I 2/7	I 2/7	I 2/7	I 2/7	I 1/7	I 2/7	I 2/7	I 2/7	I 2/7	I 1/7	I 1/7	I 2/7	I 1/7	I 1/7	I 2/7	I 1/7
	M00173	Reductive citrate cycle (Arnon-Buchanan cycle) (20)	I 6/10	I 8/10	I 8/10	I 7/10	I 7/10	I 8/10	I 7/10	I 8/10	I 8/10	I 8/10	I 8/10	I 8/10	I 8/10	I 8/10	I 7/10	I 7/10	I 8/10	I 8/10	I /10	I 8/10	I 8/10	I 8/10	I 8/10	I 8/10	I 7/10	I 8/10	I 7/10	I 7/10	I 8/10	I 8/10	I 8/10	I 8/10	I 8/10	I 6/10	I 8/10	I 8/10	I 8/10	I 8/10	I 6/10	I 7/10	I 8/10	I 7/10	I 7/10	I 8/10	I 7/10
	M00376	3-Hydroxypropionate bi-cycle (13)	I 8/13	I 8/13	I 8/13	I 9/13	I 9/13	I 9/13	I 7/13	I 8/13	I 8/13	I 7/13	I 7/13	I 8/13	I 8/13	I 8/13	I 8/13	I 8/13	I 8/13	I 8/13	I 8/13	I 8/13	I 8/13	I 9/13	I 8/13	I 8/13	I 9/13	I 7/13	I 6/13	I 9/13	I 8/13	I 9/13	I 8/13	I 8/13	I 8/13	I 8/13	I 8/13	I 8/13	I 8/13	I 8/13	I 7/13	I 7/13	I 8/13	I 5/13	I 5/13	I 9/13	I 5/13
	M00375	Hydroxypropionate-hydroxybutylate cycle (2)	I 2/14	I 1/14	I 2/14	I 2/14	I 1/14	I 2/14	I 2/14	I 2/14	I 2/14	I 2/14	I 2/14	I 2/14	I 2/14	I 2/14	I 1/14	I 2/14	I 2/14	I 2/14	I 2/14	I 2/14	I 2/14	I 2/14	I 2/14	I 2/14	I 2/14	I 2/14	I 2/14	I 2/14	I 2/14	I 2/14	I 2/14	I 2/14	I 2/14	I 2/14	I 2/14	I 2/14	I 2/14	I 2/14	I 2/14	I 2/14	I 2/14	I 1/14	I 1/14	I 2/14	I 1/14
	M00374	Dicarboxylate-hydroxybutyrate cycle (10)	I 4/13	I 5/13	I 6/13	I 6/13	I 4/13	I 6/13	I 6/13	I 6/13	I 6/13	I 6/13	I 6/13	I 6/13	I 6/13	I 6/13	I 5/13	I 5/13	I 6/13	I 6/13	I 5/13	I 6/13	I 6/13	I 6/13	I 6/13	I 6/13	I 5/13	I 6/13	I 4/13	I 6/13	I 6/13	I 6/13	I 6/13	I 6/13	I 6/13	I 4/13	I 6/13	I 6/13	I 6/13	I 6/13	I 5/13	I 5/13	I 6/13	I 6/13	I 6/13	I 7/13	I 6/13
	M00377	Reductive acetyl-CoA pathway (Wood-Ljungdahl pathway) (3)	I 2/7	I 2/7	I 2/7	I 2/7	I 2/7	I 2/7	I 2/7	I 2/7	I 2/7	I 2/7	I 2/7	I 2/7	I 2/7	I 2/7	I 1/7	I 2/7	I 2/7	I 2/7	I 2/7	I 2/7	I 2/7	I 2/7	I 2/7	I 2/7	I 2/7	I 2/7	I 1/7	I 2/7	I 2/7	I 2/7	I 2/7	I 2/7	I 2/7	I 2/7	I 2/7	I 2/7	I 2/7	I 2/7	I 2/7	I 2/7	I 2/7	I 2/7	I 1/7	I 2/7	I 2/7
	M00579	Phosphate acetyltransferase-acetate kinase pathway, acetyl-CoA => acetate (2)	C	C	C	C	C	C	C	C	C	C	C	C	C	C	C	C	C	C	C	C	C	C	C	C	C	C	C	C	C	C	C	C	C	I 1/2	C	C	C	C	C	I 1/2	C	C	C	C	C
	M00170	C4-dicarboxylic acid cycle, phosphoenolpyruvate carboxykinase type (1)	M	M	I 1/4	M	M	I 1/4	I 1/4	I 1/4	I 1/4	I 1/4	I 1/4	I 1/4	I 1/4	I 1/4	I 1/4	I 1/4	I 1/4	I 1/4	M	I 1/4	I 1/4	I 1/4	I 1/4	I 1/4	I 1/4	I 1/4	M	I 1/4	I 1/4	I 1/4	I 1/4	I 1/4	I 1/4	M	I 1/4	I 1/4	I 1/4	I 1/4	M	M	I 1/4	I 1/4	I 1/4	I 1/4	I 1/4
	M00620	Incomplete reductive citrate cycle, acetyl-CoA => oxoglutarate	I 1/7	I 2/7	I 2/7	M	I 2/7	I 2/7	I 2/7	I 2/7	I 2/7	I 2/7	I 2/7	I 2/7	I 2/7	I 2/7	I 2/7	I 2/7	I 2/7	I 2/7	I 2/7	I 2/7	I 2/7	I 2/7	I 2/7	I 2/7	I 1/7	I 2/7	I 2/7	I 2/7	I 2/7	I 2/7	I 2/7	I 2/7	I 2/7	I 1/7	I 2/7	I 2/7	I 2/7	I 2/7	I 2/7	I 2/7	I 2/7	I 2/7	I 2/7	I 2/7	I 2/7

## Sheet: S3 genes related with phosphoru
	SBRS	BA93	UW1	MAXAC027	SCELSE-10	UW12	SSB1	SCELSE-7	SSA1	66-26	BAT3C720	Bin208	Bin228
	IC	IA	IIA	IIB	IIK	IID	IIF	IIH	IIC	unknown	IIG	IG	III
pit	+	+	+	+	+	+	+	+	+	+	+	+	+
pstSABC	+	+	+	+	+	+	+	+	+	+	+	+	+
phou	-	+	+	+	+	+	+	+	+	+	+	+	+
phor	+	+	+	+	+	+	+	+	+	+	+	+	+
phob	+	+	+	+	+	+	+	+	+	+	+	+	+
ppk1	+	+	+	+	+	+	+	+	+	+	+	+	+
ppk2	+	+	+	+	+	+	+	+	+	+	+	+	+
ppx	+	+	+	+	+	+	+	+	+	+	+	+	+
glgA	-	+	+	+	+	+	+	+	+	-	+	+	+
glgB	+	+	+	+	+	+	+	+	+	-	+	+	+
glgC	+	+	+	+	+	+	+	+	+	-	+	+	+
phaA	+	+	+	+	+	+	+	+	+	+	+	+	+
phaB(phbB)	+	+	+	+	+	+	+	+	+	+	+	+	+
phaC	+	+	+	+	+	+	+	+	+	+	+	+	+
phn	CDEB	CDEB	CDEB	-	-	CDE	CDE	-	CDE	AB	CD	CDEB	-

## Sheet: S4 carbon and nitrogen metaboli
	SBRS	UWLDOIC	ACC012	MAXAC027	BAT3C415	UW12	BATAC285	SCELSE-7	SCELSE-5	SCELSE-10	SCELSE-9	BA93	UW8	UBA6658	ACC007	ACC005	MAG-203	UW1	AALB	UW9	UW5	SSA1	UW6	Bin19	SK02	SCUT-1	SBRL	SCELSE-2	SCELSE-8	SCUT-2	SSB1	UW7	UW13	UBA6585	SCELES-1	SCELSE-3	SCELSE-4	SCELSE-6	BAT3C720	Bin208	Bin228	66-26	DS2011	ACC 003	SCN18
	IC	IC	IC	IIB	IIB	IID	IID	IIH	IIH	IIK	IIK	IA	IA	IA	IA	IA	IA	IIA	IIA	IIA	IIA	IIC	IIC	IIC	IIC	IIC	IIC	IIC	IIC	IIC	IIF	IIF	IIF	IIF	IIF	IIF	IIF	IIF	IIG	IG	III	unknown	unknown	unknown	unknown
GltP	-	-	-	-	-	-		-	-	-	-	-	-	-	-	-	-	-	-	-	-	-	-	-	-	-	-	-	-	-	-	-	-	-	-	-	-	-	-	-	-	-	-	-	-
DcuB	+	+	-	-	-	-	-	+	+	-	-	-	-	-	-	-	-	+	+	+	+	-	-	-	-	-	-	-	-	-	-	-	-	-	-	-	-	-	-	-	+	-	-	-	-
DcuA	+	-	+	-	-	+	+	+	+	-	-	-	-	-	-	+	-	+	+	+	+	-	-	-	-	-	-	-	-	-	+	+	+	-	+	+	+	+	-	+	-	-	-	-	-
GltI	+	+	+	+	+	+	+	+	+	+	+	+	+	+	+	+	+	+	+	+	+	+	+	+	+	+	+	+	+	+	+	+	+	+	+	+	+	+	+	+	+	+	+	+	+
GltJ	-	-	-	+	+	+	+	+	+	+	+	-	-	-	-	-	-	+	+	+	+	+	+	+	+	+	+	+	+	+	+	+	+	+	+	+	+	+	+	+	+	+	+	+	+
GltK	-	-	-	+	+	+	+	+	+	+	+	-	-	-	-	-	-	+	+	+	+	+	+	+	+	+	+	+	+	+	+	+	+	+	+	+	+	+	+	+	+	+	+	+	+
GltL	-	-	-	+	+	+	+	+	+	+	+	-	-	-	-	-	-	+	+	+	+	+	+	+	+	+	+	+	+	+	+	+	+	+	+	+	+	+	+	+	+	+	+	+	+
asparaginase	-	-	-	-	-	-	-	-	-	-	-	-	-	-	-	-	-	-	-	-	-	-	-	-	-	-	-	-	-	-	-	-	+	+	+	+	+	+	-	-	-	-	-	-	-
glutamate dehydrogenase	+	+	+	+	+	+	+	+	+	+	+	+	+	+	+	+	+	+	+	+	+	+	+	+	+	+	+	+	+	+	+	+	-	-	-	-	-	-	+	+	+	+	+	+	+
ActP	+	+	+	+	+	+	+	+	+	+	+	+	+	+	+	+	+	+	+	+	+	+	+	+	+	+	+	+	+	+	+	+	+	+	+	+	+	+	+	+	+	+	+	+	+
Mmd	+	+	+	+	+	+	+	+	+	+	+	+	+	+	+	+	+	+	+	+	+	+	+	+	+	+	+	+	+	+	+	+	+	+	+	+	+	+	+	+	+	-	-	+	-
Frd	+	+	+	+	+	+	+	+	+	+	+	+	+	+	+	+	+	+	+	+	+	+	+	+	+	+	+	+	+	+	+	+	+	+	+	+	+	+	+	+	+	+	+	+	+
Pts	-	-	-	-	-	-	-	-	-	-	-	-	-	-	-	-	-	-	+	-	-	-	-	-	-	-	-	-	-	-	-	-	-	-	-	-	-	-	+	-	-	-	-	-	-
DctA	-	-	-	-	-	-	-	-	-	-	-	-	-	-	-	-	-	+	+	+	+	-	-	-	-	-	-	-	-	-	-	-	-	-	-	-	-	-	-	-	+	+	+	-	+
DctMPQ	+	+	+	+	+	+	+	+	+	+	+	+	+	+	+	+	+	+	+	+	+	+	+	+	+	+	+	+	+	+	+	+	+	+	+	+	+	+	+	+	+	+	+	+	+
K02567(napA)	+	-	+	+	+	-	+	-	-	-	-	+	+	+	+	+	+	+	+	+	+	-	-	-	-	-	-	-	-	-	+	+	+	+	+	+	+	+	+	+	+	+	+	-	+
K02568(napB)	_	-	+	+	-	-	+	-	-	-	-	+	+	+	+	+	+	+	+	+	+	-	-	-	-	-	-	-	-	-	+	+	+	+	+	+	+	+	-	+	+	+	+	-	+
K00370(narG、narZ、nxrA)	-	+	-	-	-	+	-	+	+	-	-	-	-	-	-	-	-	-	-	-	-	-	+	+	+	-	+	-	-	+	-	-	-	-	-	-	-	-	+	-	-	-	-	+	-
K00371(narH，narY，nxrB)	-	+	-	-	-	+	-	+	+	-	-	-	-	-	-	-	-	-	-	-	-	-	+	+	+	-	+	-	-	+	-	-	-	-	-	-	-	-	+	-	-	-	-	+	-
K00374(narI，narV)	-	+	-	-	-	+	-	+	+	-	-	-	-	-	-	-	-	-	-	-	-	-	+	+	+	-	+	-	-	+	-	-	-	-	-	-	-	-	+	-	-	-	-	+	-
nirS	+	+	+	+	+	+	+	+	+	+	+	+	+	+	+	+	+	+	+	+	+	-	+	+	+	-	+	-	-	+	+	+	+	+	+	+	+	+	+	+	+	+	+	+	+
nirK	-	-	-	-	-	-	-	-	-	-	-	-	-	-	-	-	-	-	-	-	-	-	-	-	-	-	-	-	-	-	-	-	-	-	-	-	-	-	-	-	-	-	-	-	-
norC	-	-	-	-	-	-	-	-	-	-	-	-	-	-	-	-	-	-	-	-	-	-	-	-	-	-	-	-	-	-	-	-	-	-	-	+	+	+	-	-	-	+	+	-	+
norB	+	+	+	-	-	-	-	-	-	-	-	+	+	+	+	+	+	+	+	+	+	-	-	-	-	-	-	-	-	-	-	-	-	-	-	+	+	+	-	-	+	+	+	-	+
nosZ	+	+	+	-	-	-	-	-	-	-	-	+	+	+	+	+	+	+	-	+	+	-	-	-	-	-	-	-	-	-	+	+	+	+	-	+	+	+	-	+	+	-	-	-	-
phaA	+	+	+	+	+	+	+	+	+	+	+	+	+	+	+	+	+	+	+	+	+	+	+	+	+	+	+	+	+	+	+	+	+	+	+	+	+	+	+	+	+	+	+	+	+
phbB	+	+	+	+	+	+	+	+	+	+	+	+	+	+	+	+	+	+	+	+	+	+	+	+	+	+	+	+	+	+	+	+	+	+	+	+	+	+	+	+	+	+	+	+	+
phaC	+	+	+	+	+	+	+	+	+	+	+	+	+	+	+	+	+	+	+	+	+	+	+	+	+	+	+	+	+	+	+	+	+	+	+	+	+	+	+	+	+	+	+	+	+
phaJ	-	-	-	-	-	-	-	-	-	-	-	-	-	-	-	-	-	-	-	-	-	-	-	-	-	-	-	-	-	-	-	-	-	-	-	-	-	-	-	-	-	-	-	-	-
MUT	+	+	+	+	+	+	+	+	+	+	+	+	+	+	+	+	+	+	+	+	+	+	+	+	+	+	-	+	+	+	+	+	+	+	+	+	+	+	+	+	+	+	+	+	+
PCCA	+	+	+	+	+	+	+	+	+	+	+	+	+	+	+	+	+	+	+	+	+	+	+	+	+	+	+	-	+	+	+	+	+	+	+	+	+	+	+	+	+	+	+	+	+
PCCB	+	+	+	+	+	+	+	+	+	+	+	+	+	+	+	+	+	+	+	+	+	+	+	+	+	+	+	+	+	+	+	+	+	+	+	+	+	+	+	+	+	+	+	+	+
pccA	+	+	+	+	+	+	+	+	+	+	+	+	+	+	+	+	+	+	+	+	+	+	+	+	+	+	+	+	+	+	+	+	+	+	+	+	+	+	+	+	+	+	+	+	+
pccB	+	+	+	+	+	+	+	+	+	+	+	+	+	+	+	+	+	+	+	+	+	+	+	+	+	+	+	+	+	+	+	+	+	+	+	+	+	+	+	+	+	+	+	+	+
pgm	+	+	+	+	+	+	+	+	+	+	+	+	+	+	+	+	+	+	+	+	+	+	+	+	+	+	+	+	+	+	+	+	+	+	+	+	+	+	+	+	+	-	-	+	-
glgc	+	+	+	+	+	+	+	+	+	+	+	+	+	+	+	+	+	+	+	+	+	+	+	+	+	+	+	+	+	+	+	+	+	+	+	+	+	+	+	+	+	-	-	+	-
glgA	-	+	+	+	+	+	+	+	+	+	+	+	+	+	+	+	+	+	+	+	+	+	+	+	+	+	+	+	+	+	+	+	+	+	+	+	+	+	+	+	+	-	-	+	-
glgB	+	+	+	+	+	+	+	+	+	+	+	+	+	+	+	+	+	+	+	+	+	+	+	+	+	+	+	+	+	+	+	+	+	+	+	+	+	+	+	+	+	-	-	+	-
UGP2	+	+	+	+	+	+	+	+	+	+	+	+	+	+	+	+	+	+	+	+	+	+	+	+	+	+	+	+	+	+	+	+	+	+	+	+	+	+	+	+	+	+	+	+	+
galU	+	+	+	+	+	+	+	+	+	+	+	+	+	+	+	+	+	+	+	+	+	+	+	+	+	+	+	+	+	+	+	+	+	+	+	+	+	+	+	+	+	+	+	+	+

## Sheet: S5 Heat shock protein
						HSP2- family protein	groES, HSPE1	HSP9-A, htpG	groEL, HSPD1	dnaK, HSPA9	hslO; molecular chaperone Hsp33	hslR; ribosome-associated heat shock protein Hsp15	Activator of Hsp90 ATPase			Total
1	BA-93	IA	GCA_000585075.1	100	0.27	OG0005362,OG0006009,OG0001145,OG0001344	OG0000545	OG0000653	OG0000544	OG0001065	OG0000329	OG0001897	OG0003233			10
2	SBRS	IC	GCA_012939955.1	97.34	0.66	OG0001344,OG0001145	OG0000545	OG0000653	OG0000544	OG0002617,OG0001065	OG0000329	OG0001897	OG0003233			9
3	UW1	IIA	GCA_000024165.1	100	0.24	OG0001145,OG0001344,OG0008106	OG0000545	OG0000653,OG0002617	OG0000544	OG0001065	OG0000329	OG0001897	OG0003233			10
4	MAXAC027	IIB	GCA_016712935.1	97.67	4	OG0001145,OG0001344	OG0000545	OG0000653	OG0000544	OG0001065	OG0000329	OG0001897	-			9
5	SSA1	IIC	GCA_013414765.1	99.05	1.11	OG0006312,OG0006312,OG0001145,OG0002507	OG0000545	OG0000653	OG0000544	OG0001065	OG0000329	OG0001897	-			11
6	UW12	IID	GCA_017302435.1	98.1	0.98	OG0001145,OG0001344	OG0000545	OG0000653	OG0000544	OG0001065	OG0000329	OG0001897	-			8
7	SSB1	IIF	GCA_013347225.1	99.05	0.03	OG0001344,OG0001145,OG0002507	OG0000545	OG0000653	OG0000544	OG0001065	OG0000329	OG0006295	OG0003233
8	SCELSE-10	IIK	GCA_023806625.1	98.78	0.21	OG0001344,OG0001145,OG0002507	OG0000545	OG0000653	OG0000544	OG0001065	OG0000329	OG0001897	-			9
9	SCELSE-7	IIH	GCA_023806565.1	98.1	0.61	OG0001145,OG0001145,OG0002507	OG0000545	OG0000653	OG0000544	OG0001065	OG0000329	OG0001897	OG0016651			10
10	66-26	unknown	GCA_001897745.1	99.76	0.03	OG0012030,OG0008937	OG0000545	OG0000653	OG0000544	OG0001065	OG0000329	OG0008889	-			8

## Sheet: S6 SSB1
lcl|CP054595.1_prot_QKS31408.1_1
lcl|CP054595.1_prot_QKS27486.1_2
lcl|CP054595.1_prot_QKS27487.1_3
lcl|CP054595.1_prot_QKS27488.1_4
lcl|CP054595.1_prot_QKS27489.1_5
lcl|CP054595.1_prot_QKS27490.1_6
lcl|CP054595.1_prot_QKS27492.1_8
lcl|CP054595.1_prot_QKS27493.1_9
lcl|CP054595.1_prot_QKS27494.1_10
lcl|CP054595.1_prot_QKS27495.1_11
lcl|CP054595.1_prot_QKS27496.1_12
lcl|CP054595.1_prot_QKS27497.1_13
lcl|CP054595.1_prot_QKS27498.1_14
lcl|CP054595.1_prot_QKS27499.1_15	K06922; uncharacterized protein
lcl|CP054595.1_prot_QKS27500.1_16	K07445; putative DNA methylase
lcl|CP054595.1_prot_QKS27501.1_17
lcl|CP054595.1_prot_QKS27503.1_19
lcl|CP054595.1_prot_QKS27504.1_20
lcl|CP054595.1_prot_QKS27505.1_21	K07484; transposase
lcl|CP054595.1_prot_QKS27506.1_22	K07484; transposase
lcl|CP054595.1_prot_QKS27507.1_23
lcl|CP054595.1_prot_QKS27508.1_24
lcl|CP054595.1_prot_QKS27509.1_25	K07484; transposase
lcl|CP054595.1_prot_QKS27510.1_26	K07484; transposase
lcl|CP054595.1_prot_QKS27511.1_27
lcl|CP054595.1_prot_QKS27513.1_29	ptsI; phosphoenolpyruvate-protein phosphotransferase (PTS system enzyme I) [EC:2.7.3.9]
lcl|CP054595.1_prot_QKS27518.1_34
lcl|CP054595.1_prot_QKS27519.1_35
lcl|CP054595.1_prot_QKS27520.1_36
lcl|CP054595.1_prot_QKS27521.1_37
lcl|CP054595.1_prot_QKS31409.1_38
lcl|CP054595.1_prot_QKS27522.1_39
lcl|CP054595.1_prot_QKS27523.1_40
lcl|CP054595.1_prot_QKS31410.1_41
lcl|CP054595.1_prot_QKS31411.1_42	K06871; uncharacterized protein
lcl|CP054595.1_prot_QKS27524.1_43
lcl|CP054595.1_prot_QKS27525.1_44
lcl|CP054595.1_prot_QKS27526.1_45
lcl|CP054595.1_prot_QKS31412.1_46
lcl|CP054595.1_prot_QKS27527.1_47	K07481; transposase, IS5 family
lcl|CP054595.1_prot_QKS27528.1_48
lcl|CP054595.1_prot_QKS27529.1_49
lcl|CP054595.1_prot_QKS27530.1_50	nirJ; heme d1 biosynthesis protein
lcl|CP054595.1_prot_QKS27531.1_51	nirN; dihydro-heme d1 dehydrogenase
lcl|CP054595.1_prot_QKS31413.1_52	K09005; uncharacterized protein
lcl|CP054595.1_prot_QKS27532.1_53	ubiC; chorismate lyase [EC:4.1.3.40]
lcl|CP054595.1_prot_QKS27533.1_54	gpsA; glycerol-3-phosphate dehydrogenase (NAD(P)+) [EC:1.1.1.94]
lcl|CP054595.1_prot_QKS27534.1_55	trmL, cspR; tRNA (cytidine/uridine-2'-O-)-methyltransferase [EC:2.1.1.207]
lcl|CP054595.1_prot_QKS27535.1_56
lcl|CP054595.1_prot_QKS31414.1_57	actP; cation/acetate symporter
lcl|CP054595.1_prot_QKS27536.1_58
lcl|CP054595.1_prot_QKS27537.1_59
lcl|CP054595.1_prot_QKS27538.1_60	lysA; diaminopimelate decarboxylase [EC:4.1.1.20]
lcl|CP054595.1_prot_QKS27539.1_61
lcl|CP054595.1_prot_QKS27540.1_62
lcl|CP054595.1_prot_QKS27541.1_63
lcl|CP054595.1_prot_QKS27542.1_64	ihfA, himA; integration host factor subunit alpha
lcl|CP054595.1_prot_QKS27543.1_65	FARSB, pheT; phenylalanyl-tRNA synthetase beta chain [EC:6.1.1.20]
lcl|CP054595.1_prot_QKS27544.1_66	FARSA, pheS; phenylalanyl-tRNA synthetase alpha chain [EC:6.1.1.20]
lcl|CP054595.1_prot_QKS27545.1_67	RP-L20, MRPL20, rplT; large subunit ribosomal protein L20
lcl|CP054595.1_prot_QKS27546.1_68	RP-L35, MRPL35, rpmI; large subunit ribosomal protein L35
lcl|CP054595.1_prot_QKS31415.1_69	infC, MTIF3; translation initiation factor IF-3
lcl|CP054595.1_prot_QKS27547.1_70	TARS, thrS; threonyl-tRNA synthetase [EC:6.1.1.3]
lcl|CP054595.1_prot_QKS27548.1_71
lcl|CP054595.1_prot_QKS27549.1_72	yajQ; cyclic-di-GMP-binding protein
lcl|CP054595.1_prot_QKS27550.1_73
lcl|CP054595.1_prot_QKS27551.1_74	argG, ASS1; argininosuccinate synthase [EC:6.3.4.5]
lcl|CP054595.1_prot_QKS27552.1_75	OTC, argF, argI; ornithine carbamoyltransferase [EC:2.1.3.3]
lcl|CP054595.1_prot_QKS27553.1_76	argD; acetylornithine/N-succinyldiaminopimelate aminotransferase [EC:2.6.1.11 2.6.1.17]
lcl|CP054595.1_prot_QKS27554.1_77
lcl|CP054595.1_prot_QKS27555.1_78
lcl|CP054595.1_prot_QKS27556.1_79
lcl|CP054595.1_prot_QKS27558.1_81
lcl|CP054595.1_prot_QKS27559.1_82
lcl|CP054595.1_prot_QKS27560.1_83
lcl|CP054595.1_prot_QKS27561.1_84	prfC; peptide chain release factor 3
lcl|CP054595.1_prot_QKS27562.1_85	K09915; uncharacterized protein
lcl|CP054595.1_prot_QKS27563.1_86	nudF; ADP-ribose diphosphatase [EC:3.6.1.13 3.6.1.-]
lcl|CP054595.1_prot_QKS27564.1_87	nuoN; NADH-quinone oxidoreductase subunit N [EC:7.1.1.2]
lcl|CP054595.1_prot_QKS27565.1_88	nuoM; NADH-quinone oxidoreductase subunit M [EC:7.1.1.2]
lcl|CP054595.1_prot_QKS27566.1_89	nuoL; NADH-quinone oxidoreductase subunit L [EC:7.1.1.2]
lcl|CP054595.1_prot_QKS27567.1_90	nuoK; NADH-quinone oxidoreductase subunit K [EC:7.1.1.2]
lcl|CP054595.1_prot_QKS27568.1_91	nuoJ; NADH-quinone oxidoreductase subunit J [EC:7.1.1.2]
lcl|CP054595.1_prot_QKS27569.1_92	nuoI; NADH-quinone oxidoreductase subunit I [EC:7.1.1.2]
lcl|CP054595.1_prot_QKS27570.1_93	nuoH; NADH-quinone oxidoreductase subunit H [EC:7.1.1.2]
lcl|CP054595.1_prot_QKS27571.1_94	nuoG; NADH-quinone oxidoreductase subunit G [EC:7.1.1.2]
lcl|CP054595.1_prot_QKS31416.1_95	nuoF; NADH-quinone oxidoreductase subunit F [EC:7.1.1.2]
lcl|CP054595.1_prot_QKS27572.1_96	nuoE; NADH-quinone oxidoreductase subunit E [EC:7.1.1.2]
lcl|CP054595.1_prot_QKS27573.1_97	nuoD; NADH-quinone oxidoreductase subunit D [EC:7.1.1.2]
lcl|CP054595.1_prot_QKS27574.1_98	nuoC; NADH-quinone oxidoreductase subunit C [EC:7.1.1.2]
lcl|CP054595.1_prot_QKS27575.1_99	nuoB; NADH-quinone oxidoreductase subunit B [EC:7.1.1.2]
lcl|CP054595.1_prot_QKS27576.1_100	nuoA; NADH-quinone oxidoreductase subunit A [EC:7.1.1.2]
lcl|CP054595.1_prot_QKS27577.1_101	secG; preprotein translocase subunit SecG
lcl|CP054595.1_prot_QKS27578.1_102
lcl|CP054595.1_prot_QKS27579.1_103	K06889; uncharacterized protein
lcl|CP054595.1_prot_QKS27580.1_104
lcl|CP054595.1_prot_QKS27581.1_105
lcl|CP054595.1_prot_QKS27582.1_106
lcl|CP054595.1_prot_QKS27583.1_107	xerC; integrase/recombinase XerC
lcl|CP054595.1_prot_QKS27584.1_108	K09921; uncharacterized protein
lcl|CP054595.1_prot_QKS27585.1_109	dapF; diaminopimelate epimerase [EC:5.1.1.7]
lcl|CP054595.1_prot_QKS27586.1_110	paiA; diamine N-acetyltransferase [EC:2.3.1.57]
lcl|CP054595.1_prot_QKS27587.1_111
lcl|CP054595.1_prot_QKS27588.1_112	E2.2.1.1, tktA, tktB; transketolase [EC:2.2.1.1]
lcl|CP054595.1_prot_QKS27589.1_113	PRK, prkB; phosphoribulokinase [EC:2.7.1.19]
lcl|CP054595.1_prot_QKS27590.1_114	fbp-SEBP; fructose-1,6-bisphosphatase I / sedoheptulose-1,7-bisphosphatase [EC:3.1.3.11 3.1.3.37]
lcl|CP054595.1_prot_QKS27591.1_115	cbbR, cmpR, ndhR; LysR family transcriptional regulator, low CO2-responsive transcriptional regulator
lcl|CP054595.1_prot_QKS31417.1_116
lcl|CP054595.1_prot_QKS27592.1_117	K02483; two-component system, OmpR family, response regulator
lcl|CP054595.1_prot_QKS27593.1_118
lcl|CP054595.1_prot_QKS27594.1_119	rapZ; RNase adapter protein RapZ
lcl|CP054595.1_prot_QKS31418.1_120
lcl|CP054595.1_prot_QKS27595.1_121	AHCY, ahcY; adenosylhomocysteinase [EC:3.13.2.1]
lcl|CP054595.1_prot_QKS27596.1_122	K08972; putative membrane protein
lcl|CP054595.1_prot_QKS27597.1_123	metF, MTHFR; methylenetetrahydrofolate reductase (NADH) [EC:1.5.1.54]
lcl|CP054595.1_prot_QKS27598.1_124
lcl|CP054595.1_prot_QKS27599.1_125
lcl|CP054595.1_prot_QKS27600.1_126
lcl|CP054595.1_prot_QKS27601.1_127
lcl|CP054595.1_prot_QKS27603.1_129
lcl|CP054595.1_prot_QKS27604.1_130
lcl|CP054595.1_prot_QKS27605.1_131
lcl|CP054595.1_prot_QKS27606.1_132	ggt; gamma-glutamyltranspeptidase / glutathione hydrolase [EC:2.3.2.2 3.4.19.13]
lcl|CP054595.1_prot_QKS27607.1_133	queC; 7-cyano-7-deazaguanine synthase [EC:6.3.4.20]
lcl|CP054595.1_prot_QKS27608.1_134	K07112; uncharacterized protein
lcl|CP054595.1_prot_QKS27609.1_135	tlyC; magnesium and cobalt exporter, CNNM family
lcl|CP054595.1_prot_QKS31419.1_136
lcl|CP054595.1_prot_QKS27610.1_137	plsB; glycerol-3-phosphate O-acyltransferase [EC:2.3.1.15]
lcl|CP054595.1_prot_QKS27611.1_138	fusA, GFM, EFG; elongation factor G
lcl|CP054595.1_prot_QKS27612.1_139	E1.1.1.40, maeB; malate dehydrogenase (oxaloacetate-decarboxylating)(NADP+) [EC:1.1.1.40]
lcl|CP054595.1_prot_QKS27613.1_140	pilB; type IV pilus assembly protein PilB
lcl|CP054595.1_prot_QKS27614.1_141	pilC; type IV pilus assembly protein PilC
lcl|CP054595.1_prot_QKS27615.1_142	pilD, pppA; leader peptidase (prepilin peptidase) / N-methyltransferase [EC:3.4.23.43 2.1.1.-]
lcl|CP054595.1_prot_QKS27616.1_143	leuB, IMDH; 3-isopropylmalate dehydrogenase [EC:1.1.1.85]
lcl|CP054595.1_prot_QKS27617.1_144	K06999; phospholipase/carboxylesterase
lcl|CP054595.1_prot_QKS27618.1_145	parA, soj; chromosome partitioning protein
lcl|CP054595.1_prot_QKS27619.1_146
lcl|CP054595.1_prot_QKS27621.1_148
lcl|CP054595.1_prot_149
lcl|CP054595.1_prot_QKS31420.1_150	K09768; uncharacterized protein
lcl|CP054595.1_prot_QKS27622.1_151	comEC; competence protein ComEC
lcl|CP054595.1_prot_QKS27623.1_152	mcp; methyl-accepting chemotaxis protein
lcl|CP054595.1_prot_QKS27624.1_153	lolD; lipoprotein-releasing system ATP-binding protein [EC:7.6.2.-]
lcl|CP054595.1_prot_QKS27625.1_154	lolC_E; lipoprotein-releasing system permease protein
lcl|CP054595.1_prot_QKS27626.1_155
lcl|CP054595.1_prot_QKS27627.1_156	recJ; single-stranded-DNA-specific exonuclease [EC:3.1.-.-]
lcl|CP054595.1_prot_QKS27628.1_157	potD; spermidine/putrescine transport system substrate-binding protein
lcl|CP054595.1_prot_QKS27629.1_158	potC; spermidine/putrescine transport system permease protein
lcl|CP054595.1_prot_QKS27630.1_159	potB; spermidine/putrescine transport system permease protein
lcl|CP054595.1_prot_QKS27631.1_160	potA; spermidine/putrescine transport system ATP-binding protein [EC:7.6.2.11]
lcl|CP054595.1_prot_QKS27632.1_161	adhP; alcohol dehydrogenase, propanol-preferring [EC:1.1.1.1]
lcl|CP054595.1_prot_QKS27633.1_162
lcl|CP054595.1_prot_QKS27634.1_163	ABC.CD.A; putative ABC transport system ATP-binding protein
lcl|CP054595.1_prot_QKS31421.1_164
lcl|CP054595.1_prot_QKS27635.1_165
lcl|CP054595.1_prot_QKS27636.1_166
lcl|CP054595.1_prot_QKS27637.1_167
lcl|CP054595.1_prot_QKS27638.1_168	ycbB; L,D-transpeptidase YcbB
lcl|CP054595.1_prot_QKS27639.1_169
lcl|CP054595.1_prot_QKS27640.1_170	rumA; 23S rRNA (uracil1939-C5)-methyltransferase [EC:2.1.1.190]
lcl|CP054595.1_prot_QKS27642.1_172
lcl|CP054595.1_prot_QKS27643.1_173	sspB; stringent starvation protein B
lcl|CP054595.1_prot_QKS27644.1_174	sspA, mglA; stringent starvation protein A
lcl|CP054595.1_prot_QKS27645.1_175	CYC1, CYT1, petC; ubiquinol-cytochrome c reductase cytochrome c1 subunit
lcl|CP054595.1_prot_QKS27646.1_176	CYTB, petB; ubiquinol-cytochrome c reductase cytochrome b subunit
lcl|CP054595.1_prot_QKS27647.1_177	UQCRFS1, RIP1, petA; ubiquinol-cytochrome c reductase iron-sulfur subunit [EC:7.1.1.8]
lcl|CP054595.1_prot_QKS27648.1_178	recR; recombination protein RecR
lcl|CP054595.1_prot_QKS27649.1_179	ebfC; nucleoid-associated protein EbfC
lcl|CP054595.1_prot_QKS27650.1_180	dnaX; DNA polymerase III subunit gamma/tau [EC:2.7.7.7]
lcl|CP054595.1_prot_QKS27652.1_182
lcl|CP054595.1_prot_QKS31422.1_183
lcl|CP054595.1_prot_QKS27653.1_184	aor; aldehyde:ferredoxin oxidoreductase [EC:1.2.7.5]
lcl|CP054595.1_prot_QKS27654.1_185	cooF; anaerobic carbon-monoxide dehydrogenase iron sulfur subunit
lcl|CP054595.1_prot_QKS27655.1_186	gpmB; 2,3-bisphosphoglycerate-dependent phosphoglycerate mutase [EC:5.4.2.11]
lcl|CP054595.1_prot_QKS27656.1_187
lcl|CP054595.1_prot_QKS27657.1_188
lcl|CP054595.1_prot_QKS27658.1_189	engB; GTP-binding protein
lcl|CP054595.1_prot_QKS27659.1_190	hemB, ALAD; porphobilinogen synthase [EC:4.2.1.24]
lcl|CP054595.1_prot_QKS27660.1_191
lcl|CP054595.1_prot_QKS27661.1_192
lcl|CP054595.1_prot_QKS27662.1_193	K07025; putative hydrolase of the HAD superfamily
lcl|CP054595.1_prot_QKS27663.1_194	argB; acetylglutamate kinase [EC:2.7.2.8]
lcl|CP054595.1_prot_QKS27664.1_195	gluQ; glutamyl-Q tRNA(Asp) synthetase [EC:6.1.1.-]
lcl|CP054595.1_prot_QKS27665.1_196	clsA_B; cardiolipin synthase A/B [EC:2.7.8.-]
lcl|CP054595.1_prot_QKS27666.1_197	mscS; small conductance mechanosensitive channel
lcl|CP054595.1_prot_QKS27667.1_198	rarD; chloramphenicol-sensitive protein RarD
lcl|CP054595.1_prot_QKS27668.1_199
lcl|CP054595.1_prot_QKS27670.1_201
lcl|CP054595.1_prot_QKS27671.1_202	PK, pyk; pyruvate kinase [EC:2.7.1.40]
lcl|CP054595.1_prot_QKS27672.1_203
lcl|CP054595.1_prot_QKS27673.1_204	fccB; sulfide dehydrogenase [flavocytochrome c] flavoprotein chain [EC:1.8.2.3]
lcl|CP054595.1_prot_QKS27674.1_205
lcl|CP054595.1_prot_QKS27675.1_206	ribE, RIB5; riboflavin synthase [EC:2.5.1.9]
lcl|CP054595.1_prot_QKS27676.1_207
lcl|CP054595.1_prot_QKS27678.1_209
lcl|CP054595.1_prot_QKS27679.1_210	speE, SRM, SPE3; spermidine synthase [EC:2.5.1.16]
lcl|CP054595.1_prot_QKS27680.1_211
lcl|CP054595.1_prot_QKS27681.1_212
lcl|CP054595.1_prot_QKS27682.1_213	cas3; CRISPR-associated endonuclease/helicase Cas3 [EC:3.1.-.- 5.6.2.4]
lcl|CP054595.1_prot_QKS27683.1_214	cas5d; CRISPR-associated protein Cas5d
lcl|CP054595.1_prot_QKS27684.1_215	csd1, cas8c; CRISPR-associated protein Csd1
lcl|CP054595.1_prot_QKS27685.1_216	csd2, cas7; CRISPR-associated protein Csd2
lcl|CP054595.1_prot_QKS27686.1_217	cas4; CRISPR-associated exonuclease Cas4 [EC:3.1.12.1]
lcl|CP054595.1_prot_QKS27687.1_218	cas1; CRISP-associated protein Cas1
lcl|CP054595.1_prot_QKS27688.1_219	cas2; CRISPR-associated protein Cas2
lcl|CP054595.1_prot_QKS31423.1_220
lcl|CP054595.1_prot_QKS27689.1_221
lcl|CP054595.1_prot_QKS31424.1_222	mexJ; membrane fusion protein, multidrug efflux system
lcl|CP054595.1_prot_QKS27690.1_223	mexK; multidrug efflux pump
lcl|CP054595.1_prot_QKS27691.1_224	ATPVE, ntpE, atpE; V/A-type H+/Na+-transporting ATPase subunit E
lcl|CP054595.1_prot_QKS27692.1_225
lcl|CP054595.1_prot_QKS27693.1_226	ATPVA, ntpA, atpA; V/A-type H+/Na+-transporting ATPase subunit A [EC:7.1.2.2 7.2.2.1]
lcl|CP054595.1_prot_QKS27694.1_227	ATPVB, ntpB, atpB; V/A-type H+/Na+-transporting ATPase subunit B
lcl|CP054595.1_prot_QKS27695.1_228	ATPVD, ntpD, atpD; V/A-type H+/Na+-transporting ATPase subunit D
lcl|CP054595.1_prot_QKS27696.1_229	ATPVI, ntpI, atpI; V/A-type H+/Na+-transporting ATPase subunit I
lcl|CP054595.1_prot_QKS31425.1_230	ATPVK, ntpK, atpK; V/A-type H+/Na+-transporting ATPase subunit K
lcl|CP054595.1_prot_QKS27697.1_231
lcl|CP054595.1_prot_QKS27698.1_232
lcl|CP054595.1_prot_QKS27699.1_233
lcl|CP054595.1_prot_QKS27700.1_234	pmbA; PmbA protein
lcl|CP054595.1_prot_QKS27701.1_235	yjgA; ribosome-associated protein
lcl|CP054595.1_prot_QKS31426.1_236	mogA; molybdopterin adenylyltransferase [EC:2.7.7.75]
lcl|CP054595.1_prot_QKS27702.1_238	thyA, TYMS; thymidylate synthase [EC:2.1.1.45]
lcl|CP054595.1_prot_QKS27703.1_239	DHFR, folA; dihydrofolate reductase [EC:1.5.1.3]
lcl|CP054595.1_prot_QKS27704.1_240
lcl|CP054595.1_prot_QKS27705.1_241
lcl|CP054595.1_prot_QKS27706.1_242	lpxC; UDP-3-O-[3-hydroxymyristoyl] N-acetylglucosamine deacetylase [EC:3.5.1.108]
lcl|CP054595.1_prot_QKS27707.1_243	ftsZ; cell division protein FtsZ
lcl|CP054595.1_prot_QKS27708.1_244	ftsA; cell division protein FtsA
lcl|CP054595.1_prot_QKS27709.1_245	ftsQ; cell division protein FtsQ
lcl|CP054595.1_prot_QKS31428.1_246	ddl; D-alanine-D-alanine ligase [EC:6.3.2.4]
lcl|CP054595.1_prot_QKS27710.1_247	murC; UDP-N-acetylmuramate--alanine ligase [EC:6.3.2.8]
lcl|CP054595.1_prot_QKS27711.1_248	murG; UDP-N-acetylglucosamine--N-acetylmuramyl-(pentapeptide) pyrophosphoryl-undecaprenol N-acetylglucosamine transferase [EC:2.4.1.227]
lcl|CP054595.1_prot_QKS27712.1_249	ftsW, spoVE; cell division protein FtsW
lcl|CP054595.1_prot_QKS27713.1_250	murD; UDP-N-acetylmuramoylalanine--D-glutamate ligase [EC:6.3.2.9]
lcl|CP054595.1_prot_QKS27714.1_251	mraY; phospho-N-acetylmuramoyl-pentapeptide-transferase [EC:2.7.8.13]
lcl|CP054595.1_prot_QKS31430.1_252	murF; UDP-N-acetylmuramoyl-tripeptide--D-alanyl-D-alanine ligase [EC:6.3.2.10]
lcl|CP054595.1_prot_QKS31429.1_253	murE; UDP-N-acetylmuramoyl-L-alanyl-D-glutamate--2,6-diaminopimelate ligase [EC:6.3.2.13]
lcl|CP054595.1_prot_QKS27715.1_254	ftsI; cell division protein FtsI (penicillin-binding protein 3) [EC:3.4.16.4]
lcl|CP054595.1_prot_QKS27716.1_255	ftsL; cell division protein FtsL
lcl|CP054595.1_prot_QKS31431.1_256	mraW, rsmH; 16S rRNA (cytosine1402-N4)-methyltransferase [EC:2.1.1.199]
lcl|CP054595.1_prot_QKS27717.1_257	mraZ; transcriptional regulator MraZ
lcl|CP054595.1_prot_QKS27718.1_258
lcl|CP054595.1_prot_QKS27720.1_260	URA4, pyrC; dihydroorotase [EC:3.5.2.3]
lcl|CP054595.1_prot_QKS27721.1_261
lcl|CP054595.1_prot_QKS31432.1_262	NRT, narK, nrtP, nasA; MFS transporter, NNP family, nitrate/nitrite transporter
lcl|CP054595.1_prot_QKS27722.1_263	nasE; nitrite reductase [NAD(P)H] small subunit [EC:1.7.1.4]
lcl|CP054595.1_prot_QKS27723.1_264	nasD, nasB; nitrite reductase [NAD(P)H] large subunit [EC:1.7.1.4]
lcl|CP054595.1_prot_QKS27724.1_265	nasC, nasA; assimilatory nitrate reductase catalytic subunit [EC:1.7.99.-]
lcl|CP054595.1_prot_QKS27725.1_266	pal; peptidoglycan-associated lipoprotein
lcl|CP054595.1_prot_QKS27726.1_267
lcl|CP054595.1_prot_QKS27727.1_268	mcp; methyl-accepting chemotaxis protein
lcl|CP054595.1_prot_QKS27728.1_269	icmF; isobutyryl-CoA mutase [EC:5.4.99.13]
lcl|CP054595.1_prot_QKS27729.1_270
lcl|CP054595.1_prot_QKS27730.1_271
lcl|CP054595.1_prot_QKS27731.1_272	litR; MerR family transcriptional regulator, light-induced transcriptional regulator
lcl|CP054595.1_prot_QKS27736.1_277
lcl|CP054595.1_prot_QKS27738.1_279
lcl|CP054595.1_prot_QKS27739.1_280
lcl|CP054595.1_prot_QKS27740.1_281
lcl|CP054595.1_prot_QKS31433.1_282
lcl|CP054595.1_prot_QKS27741.1_283
lcl|CP054595.1_prot_QKS27743.1_285
lcl|CP054595.1_prot_QKS27744.1_286
lcl|CP054595.1_prot_QKS27745.1_287	K06919; putative DNA primase/helicase
lcl|CP054595.1_prot_QKS27746.1_288
lcl|CP054595.1_prot_QKS27748.1_290	higA-1; antitoxin HigA-1
lcl|CP054595.1_prot_QKS27749.1_291	higB-1; toxin HigB-1
lcl|CP054595.1_prot_QKS31434.1_292
lcl|CP054595.1_prot_QKS27750.1_293
lcl|CP054595.1_prot_QKS27751.1_294
lcl|CP054595.1_prot_QKS27753.1_296
lcl|CP054595.1_prot_QKS27754.1_297
lcl|CP054595.1_prot_QKS27755.1_298
lcl|CP054595.1_prot_QKS27756.1_299
lcl|CP054595.1_prot_QKS27758.1_301	hr; hemerythrin
lcl|CP054595.1_prot_302
lcl|CP054595.1_prot_QKS27759.1_303
lcl|CP054595.1_prot_QKS27760.1_304
lcl|CP054595.1_prot_QKS27761.1_305	ADK, adoK; adenosine kinase [EC:2.7.1.20]
lcl|CP054595.1_prot_QKS31435.1_306
lcl|CP054595.1_prot_QKS27762.1_307	prmA; ribosomal protein L11 methyltransferase [EC:2.1.1.-]
lcl|CP054595.1_prot_QKS27763.1_308	accC; acetyl-CoA carboxylase, biotin carboxylase subunit [EC:6.4.1.2 6.3.4.14]
lcl|CP054595.1_prot_QKS27764.1_309	accB, bccP; acetyl-CoA carboxylase biotin carboxyl carrier protein
lcl|CP054595.1_prot_QKS27765.1_310	aroQ, qutE; 3-dehydroquinate dehydratase II [EC:4.2.1.10]
lcl|CP054595.1_prot_QKS27766.1_311
lcl|CP054595.1_prot_QKS27767.1_312	mpl; UDP-N-acetylmuramate: L-alanyl-gamma-D-glutamyl-meso-diaminopimelate ligase [EC:6.3.2.45]
lcl|CP054595.1_prot_QKS27768.1_313	COX10, ctaB, cyoE; heme o synthase [EC:2.5.1.141]
lcl|CP054595.1_prot_QKS27769.1_314	SCO1; protein SCO1
lcl|CP054595.1_prot_QKS27770.1_315	coxA, ctaD; cytochrome c oxidase subunit I [EC:7.1.1.9]
lcl|CP054595.1_prot_QKS27771.1_316	coxB, ctaC; cytochrome c oxidase subunit II [EC:7.1.1.9]
lcl|CP054595.1_prot_QKS27772.1_317	SCO1; protein SCO1
lcl|CP054595.1_prot_QKS27773.1_318	coxC, ctaE; cytochrome c oxidase subunit III [EC:7.1.1.9]
lcl|CP054595.1_prot_QKS31436.1_319
lcl|CP054595.1_prot_QKS31437.1_320	rpoH; RNA polymerase sigma-32 factor
lcl|CP054595.1_prot_QKS27774.1_321
lcl|CP054595.1_prot_QKS27775.1_322	K09930; uncharacterized protein
lcl|CP054595.1_prot_QKS27776.1_323
lcl|CP054595.1_prot_QKS27777.1_324
lcl|CP054595.1_prot_QKS27778.1_325	nudB, ntpA; dihydroneopterin triphosphate diphosphatase [EC:3.6.1.67]
lcl|CP054595.1_prot_QKS27779.1_326
lcl|CP054595.1_prot_QKS27780.1_327	rnaSA; ribonuclease T1 [EC:4.6.1.24]
lcl|CP054595.1_prot_QKS27781.1_328	DARS2, aspS; aspartyl-tRNA synthetase [EC:6.1.1.12]
lcl|CP054595.1_prot_QKS27782.1_329
lcl|CP054595.1_prot_QKS27783.1_330
lcl|CP054595.1_prot_QKS27784.1_331
lcl|CP054595.1_prot_QKS27785.1_332
lcl|CP054595.1_prot_QKS27787.1_334	mcp; methyl-accepting chemotaxis protein
lcl|CP054595.1_prot_QKS27788.1_335
lcl|CP054595.1_prot_QKS27789.1_336
lcl|CP054595.1_prot_QKS27790.1_337
lcl|CP054595.1_prot_QKS27791.1_338
lcl|CP054595.1_prot_QKS27792.1_339
lcl|CP054595.1_prot_QKS27793.1_340
lcl|CP054595.1_prot_QKS27794.1_341
lcl|CP054595.1_prot_QKS31438.1_342
lcl|CP054595.1_prot_QKS27795.1_343	lrp; Lrp/AsnC family transcriptional regulator, leucine-responsive regulatory protein
lcl|CP054595.1_prot_QKS27796.1_344
lcl|CP054595.1_prot_QKS27797.1_345	bioB; biotin synthase [EC:2.8.1.6]
lcl|CP054595.1_prot_QKS27798.1_346	bioC; malonyl-CoA O-methyltransferase [EC:2.1.1.197]
lcl|CP054595.1_prot_QKS27799.1_347	E2.2.1.6S, ilvH, ilvN; acetolactate synthase I/III small subunit [EC:2.2.1.6]
lcl|CP054595.1_prot_QKS27800.1_348	E2.2.1.6L, ilvB, ilvG, ilvI; acetolactate synthase I/II/III large subunit [EC:2.2.1.6]
lcl|CP054595.1_prot_QKS31439.1_349
lcl|CP054595.1_prot_QKS31440.1_350
lcl|CP054595.1_prot_QKS27801.1_351
lcl|CP054595.1_prot_QKS27802.1_352	glnD; [protein-PII] uridylyltransferase [EC:2.7.7.59]
lcl|CP054595.1_prot_QKS27804.1_354	CS, gltA; citrate synthase [EC:2.3.3.1]
lcl|CP054595.1_prot_QKS31442.1_356
lcl|CP054595.1_prot_QKS27806.1_358
lcl|CP054595.1_prot_QKS27807.1_359	ppnP; purine/pyrimidine-nucleoside phosphorylase [EC:2.4.2.1 2.4.2.2]
lcl|CP054595.1_prot_QKS27808.1_361
lcl|CP054595.1_prot_QKS27809.1_362
lcl|CP054595.1_prot_QKS27810.1_363	mnmE, trmE, MSS1; tRNA modification GTPase [EC:3.6.-.-]
lcl|CP054595.1_prot_QKS27811.1_364	yidC, spoIIIJ, OXA1, ccfA; YidC/Oxa1 family membrane protein insertase
lcl|CP054595.1_prot_QKS27812.1_365	K08998; uncharacterized protein
lcl|CP054595.1_prot_QKS27813.1_366	rnpA; ribonuclease P protein component [EC:3.1.26.5]
lcl|CP054595.1_prot_QKS27814.1_367	RP-L34, MRPL34, rpmH; large subunit ribosomal protein L34
lcl|CP054595.1_prot_QKS27815.1_368	dnaA; chromosomal replication initiator protein
lcl|CP054595.1_prot_QKS31444.1_369	dnaN; DNA polymerase III subunit beta [EC:2.7.7.7]
lcl|CP054595.1_prot_QKS31445.1_370	gyrB; DNA gyrase subunit B [EC:5.6.2.2]
lcl|CP054595.1_prot_QKS27816.1_371	pyrF; orotidine-5'-phosphate decarboxylase [EC:4.1.1.23]
lcl|CP054595.1_prot_QKS27817.1_372
lcl|CP054595.1_prot_QKS27818.1_373	thiC; phosphomethylpyrimidine synthase [EC:4.1.99.17]
lcl|CP054595.1_prot_QKS27819.1_374
lcl|CP054595.1_prot_QKS27820.1_375	rsuA; 16S rRNA pseudouridine516 synthase [EC:5.4.99.19]
lcl|CP054595.1_prot_QKS27821.1_376	oxyR; LysR family transcriptional regulator, hydrogen peroxide-inducible genes activator
lcl|CP054595.1_prot_QKS27822.1_377	topB; DNA topoisomerase III [EC:5.6.2.1]
lcl|CP054595.1_prot_QKS27823.1_378	smf; DNA processing protein
lcl|CP054595.1_prot_QKS27824.1_379
lcl|CP054595.1_prot_QKS27825.1_380	PDF, def; peptide deformylase [EC:3.5.1.88]
lcl|CP054595.1_prot_QKS27826.1_381	MTFMT, fmt; methionyl-tRNA formyltransferase [EC:2.1.2.9]
lcl|CP054595.1_prot_QKS27827.1_382
lcl|CP054595.1_prot_QKS27828.1_383	rsmB, sun; 16S rRNA (cytosine967-C5)-methyltransferase [EC:2.1.1.176]
lcl|CP054595.1_prot_QKS27829.1_384
lcl|CP054595.1_prot_QKS27830.1_385
lcl|CP054595.1_prot_QKS27831.1_386	ntrX; two-component system, NtrC family, nitrogen regulation response regulator NtrX
lcl|CP054595.1_prot_QKS27832.1_387	trkA, ktrA, ktrC; trk/ktr system potassium uptake protein
lcl|CP054595.1_prot_QKS27833.1_388	trkH, trkG, ktrB, ktrD; trk/ktr system potassium uptake protein
lcl|CP054595.1_prot_QKS27834.1_389	hemE, UROD; uroporphyrinogen decarboxylase [EC:4.1.1.37]
lcl|CP054595.1_prot_QKS27835.1_390	priA; primosomal protein N' (replication factor Y) (superfamily II helicase) [EC:5.6.2.4]
lcl|CP054595.1_prot_QKS27836.1_391	ppx-gppA; exopolyphosphatase / guanosine-5'-triphosphate,3'-diphosphate pyrophosphatase [EC:3.6.1.11 3.6.1.40]
lcl|CP054595.1_prot_QKS27837.1_392
lcl|CP054595.1_prot_QKS27838.1_393
lcl|CP054595.1_prot_QKS31446.1_394	E2.7.1.4, scrK; fructokinase [EC:2.7.1.4]
lcl|CP054595.1_prot_QKS27839.1_395	RP-S20, rpsT; small subunit ribosomal protein S20
lcl|CP054595.1_prot_QKS31447.1_396	E2.1.1.77, pcm; protein-L-isoaspartate(D-aspartate) O-methyltransferase [EC:2.1.1.77]
lcl|CP054595.1_prot_QKS27840.1_397	tolC, bepC, cyaE, raxC, sapF, rsaF, hasF; outer membrane protein
lcl|CP054595.1_prot_QKS27841.1_398	kdtA, waaA; 3-deoxy-D-manno-octulosonic-acid transferase [EC:2.4.99.12 2.4.99.13 2.4.99.14 2.4.99.15]
lcl|CP054595.1_prot_QKS27842.1_399	waaC, rfaC; lipopolysaccharide heptosyltransferase I [EC:2.4.99.23]
lcl|CP054595.1_prot_QKS27843.1_400	algA, xanB, rfbA, wbpW, pslB; mannose-1-phosphate guanylyltransferase / mannose-6-phosphate isomerase [EC:2.7.7.13 5.3.1.8]
lcl|CP054595.1_prot_QKS27844.1_401	rfbB, rmlB, rffG; dTDP-glucose 4,6-dehydratase [EC:4.2.1.46]
lcl|CP054595.1_prot_QKS27845.1_402	K07090; uncharacterized protein
lcl|CP054595.1_prot_QKS27846.1_403
lcl|CP054595.1_prot_QKS27847.1_404
lcl|CP054595.1_prot_QKS27848.1_405	MUT; methylmalonyl-CoA mutase [EC:5.4.99.2]
lcl|CP054595.1_prot_QKS27849.1_406	MMAA, argK; GTPase [EC:3.6.5.-]
lcl|CP054595.1_prot_QKS27850.1_407	PCCB, pccB; propionyl-CoA carboxylase beta chain [EC:6.4.1.3 2.1.3.15]
lcl|CP054595.1_prot_QKS27851.1_408	PCCA, pccA; propionyl-CoA carboxylase alpha chain [EC:6.4.1.3]
lcl|CP054595.1_prot_QKS27852.1_409	gpx, btuE, bsaA; glutathione peroxidase [EC:1.11.1.9]
lcl|CP054595.1_prot_QKS27853.1_410	folE2; GTP cyclohydrolase IB [EC:3.5.4.16]
lcl|CP054595.1_prot_QKS27854.1_411
lcl|CP054595.1_prot_QKS27855.1_412	K09701; uncharacterized protein
lcl|CP054595.1_prot_QKS27856.1_413	cfa; cyclopropane-fatty-acyl-phospholipid synthase [EC:2.1.1.79]
lcl|CP054595.1_prot_QKS27857.1_414
lcl|CP054595.1_prot_QKS27858.1_415
lcl|CP054595.1_prot_QKS27859.1_416
lcl|CP054595.1_prot_QKS27860.1_417
lcl|CP054595.1_prot_QKS27861.1_418
lcl|CP054595.1_prot_QKS27862.1_419
lcl|CP054595.1_prot_QKS27863.1_420
lcl|CP054595.1_prot_QKS27864.1_421	emrE, qac, mmr, smr; small multidrug resistance pump
lcl|CP054595.1_prot_QKS27865.1_423
lcl|CP054595.1_prot_424
lcl|CP054595.1_prot_QKS27866.1_425	cynT, can; carbonic anhydrase [EC:4.2.1.1]
lcl|CP054595.1_prot_426
lcl|CP054595.1_prot_QKS27867.1_427
lcl|CP054595.1_prot_QKS27868.1_428
lcl|CP054595.1_prot_QKS27869.1_429
lcl|CP054595.1_prot_QKS27870.1_430	gcvA; LysR family transcriptional regulator, glycine cleavage system transcriptional activator
lcl|CP054595.1_prot_QKS27871.1_431
lcl|CP054595.1_prot_QKS27872.1_432	lrp; Lrp/AsnC family transcriptional regulator, leucine-responsive regulatory protein
lcl|CP054595.1_prot_QKS27873.1_433	leuA, IMS; 2-isopropylmalate synthase [EC:2.3.3.13]
lcl|CP054595.1_prot_QKS27875.1_435	aapJ, bztA; general L-amino acid transport system substrate-binding protein
lcl|CP054595.1_prot_QKS27876.1_436
lcl|CP054595.1_prot_QKS27877.1_437
lcl|CP054595.1_prot_QKS27878.1_438
lcl|CP054595.1_prot_QKS27880.1_440
lcl|CP054595.1_prot_QKS27881.1_441
lcl|CP054595.1_prot_QKS27882.1_442
lcl|CP054595.1_prot_QKS27883.1_443
lcl|CP054595.1_prot_QKS27884.1_444	degP, htrA; serine protease Do [EC:3.4.21.107]
lcl|CP054595.1_prot_QKS27885.1_445
lcl|CP054595.1_prot_QKS31448.1_446
lcl|CP054595.1_prot_QKS27886.1_447
lcl|CP054595.1_prot_QKS27887.1_448
lcl|CP054595.1_prot_QKS27888.1_449
lcl|CP054595.1_prot_QKS27889.1_450
lcl|CP054595.1_prot_QKS27890.1_451
lcl|CP054595.1_prot_QKS27891.1_452	oprM, emhC, ttgC, cusC, adeK, smeF, mtrE, cmeC, gesC; outer membrane protein, multidrug efflux system
lcl|CP054595.1_prot_QKS31449.1_453
lcl|CP054595.1_prot_QKS27892.1_454	mnhC, mrpC; multicomponent Na+:H+ antiporter subunit C
lcl|CP054595.1_prot_QKS27893.1_455
lcl|CP054595.1_prot_QKS27894.1_456	mnhG, mrpG; multicomponent Na+:H+ antiporter subunit G
lcl|CP054595.1_prot_QKS27895.1_457	mnhF, mrpF; multicomponent Na+:H+ antiporter subunit F
lcl|CP054595.1_prot_QKS27896.1_458	mnhE, mrpE; multicomponent Na+:H+ antiporter subunit E
lcl|CP054595.1_prot_QKS27897.1_459
lcl|CP054595.1_prot_QKS31450.1_460
lcl|CP054595.1_prot_QKS27898.1_461
lcl|CP054595.1_prot_QKS27899.1_462
lcl|CP054595.1_prot_QKS27900.1_463
lcl|CP054595.1_prot_QKS27901.1_464	K07001; NTE family protein
lcl|CP054595.1_prot_QKS27902.1_465
lcl|CP054595.1_prot_QKS27903.1_466	K07058; membrane protein
lcl|CP054595.1_prot_QKS27904.1_467	tqsA; AI-2 transport protein TqsA
lcl|CP054595.1_prot_QKS27905.1_468
lcl|CP054595.1_prot_QKS27906.1_469
lcl|CP054595.1_prot_QKS27907.1_470	ppdK; pyruvate, orthophosphate dikinase [EC:2.7.9.1]
lcl|CP054595.1_prot_QKS27908.1_471
lcl|CP054595.1_prot_QKS27909.1_472
lcl|CP054595.1_prot_QKS27910.1_473	K09984; uncharacterized protein
lcl|CP054595.1_prot_QKS27911.1_474	eamA; O-acetylserine/cysteine efflux transporter
lcl|CP054595.1_prot_QKS27912.1_475
lcl|CP054595.1_prot_QKS27913.1_476
lcl|CP054595.1_prot_QKS27914.1_477
lcl|CP054595.1_prot_QKS27915.1_478
lcl|CP054595.1_prot_QKS27916.1_479	actP; cation/acetate symporter
lcl|CP054595.1_prot_QKS27917.1_480	cah; carbonic anhydrase [EC:4.2.1.1]
lcl|CP054595.1_prot_QKS27918.1_481
lcl|CP054595.1_prot_QKS31451.1_482	TC.SSS; solute:Na+ symporter, SSS family
lcl|CP054595.1_prot_QKS27919.1_483
lcl|CP054595.1_prot_QKS27920.1_484	dnaJ; molecular chaperone DnaJ
lcl|CP054595.1_prot_QKS27921.1_485
lcl|CP054595.1_prot_QKS31452.1_486	E3.13.2.3; S-adenosyl-L-methionine hydrolase (adenosine-forming) [EC:3.13.2.3]
lcl|CP054595.1_prot_QKS31453.1_487	wbqP; O-antigen biosynthesis protein WbqP
lcl|CP054595.1_prot_QKS27922.1_488	fkpA; FKBP-type peptidyl-prolyl cis-trans isomerase FkpA [EC:5.2.1.8]
lcl|CP054595.1_prot_QKS31454.1_489	rluF; 23S rRNA pseudouridine2604 synthase [EC:5.4.99.21]
lcl|CP054595.1_prot_QKS27923.1_490	murB; UDP-N-acetylmuramate dehydrogenase [EC:1.3.1.98]
lcl|CP054595.1_prot_QKS27924.1_491	metH, MTR; 5-methyltetrahydrofolate--homocysteine methyltransferase [EC:2.1.1.13]
lcl|CP054595.1_prot_QKS27925.1_492	hr; hemerythrin
lcl|CP054595.1_prot_QKS27926.1_493	UQCRFS1, RIP1, petA; ubiquinol-cytochrome c reductase iron-sulfur subunit [EC:7.1.1.8]
lcl|CP054595.1_prot_QKS27927.1_494
lcl|CP054595.1_prot_QKS27928.1_495	prtC, trhP; U32 family peptidase [EC:3.4.-.-]
lcl|CP054595.1_prot_QKS27929.1_496	rng, cafA; ribonuclease G [EC:3.1.26.-]
lcl|CP054595.1_prot_QKS27931.1_498
lcl|CP054595.1_prot_QKS27932.1_499
lcl|CP054595.1_prot_QKS27933.1_500	GCDH, gcdH; glutaryl-CoA dehydrogenase [EC:1.3.8.6]
lcl|CP054595.1_prot_QKS27935.1_502	dnaQ; DNA polymerase III subunit epsilon [EC:2.7.7.7]
lcl|CP054595.1_prot_QKS27936.1_503	glmS, GFPT; glutamine---fructose-6-phosphate transaminase (isomerizing) [EC:2.6.1.16]
lcl|CP054595.1_prot_QKS27937.1_504	glmU; bifunctional UDP-N-acetylglucosamine pyrophosphorylase / glucosamine-1-phosphate N-acetyltransferase [EC:2.7.7.23 2.3.1.157]
lcl|CP054595.1_prot_QKS27938.1_505	gltD; glutamate synthase (NADPH) small chain [EC:1.4.1.13]
lcl|CP054595.1_prot_QKS27939.1_506	gltB; glutamate synthase (NADPH) large chain [EC:1.4.1.13]
lcl|CP054595.1_prot_QKS27940.1_507	pntA; H+-translocating NAD(P) transhydrogenase subunit alpha [EC:1.6.1.2 7.1.1.1]
lcl|CP054595.1_prot_QKS27941.1_508	pntB; H+-translocating NAD(P) transhydrogenase subunit beta [EC:1.6.1.2 7.1.1.1]
lcl|CP054595.1_prot_QKS27942.1_509
lcl|CP054595.1_prot_QKS27943.1_510	dgt; dGTPase [EC:3.1.5.1]
lcl|CP054595.1_prot_QKS27944.1_511	aroB; 3-dehydroquinate synthase [EC:4.2.3.4]
lcl|CP054595.1_prot_QKS31455.1_512	aroK, aroL; shikimate kinase [EC:2.7.1.71]
lcl|CP054595.1_prot_QKS27945.1_513	pilQ; type IV pilus assembly protein PilQ
lcl|CP054595.1_prot_QKS31456.1_514	pilP; type IV pilus assembly protein PilP
lcl|CP054595.1_prot_QKS27946.1_515	pilO; type IV pilus assembly protein PilO
lcl|CP054595.1_prot_QKS27947.1_516	pilN; type IV pilus assembly protein PilN
lcl|CP054595.1_prot_QKS31457.1_517	pilM; type IV pilus assembly protein PilM
lcl|CP054595.1_prot_QKS31458.1_518	mrcA; penicillin-binding protein 1A [EC:2.4.1.129 3.4.16.4]
lcl|CP054595.1_prot_QKS27948.1_519	lysA; diaminopimelate decarboxylase [EC:4.1.1.20]
lcl|CP054595.1_prot_QKS27949.1_520	cyaY; iron-sulfur cluster assembly protein CyaY
lcl|CP054595.1_prot_QKS27950.1_521	regB, regS, actS; two-component system, sensor histidine kinase RegB [EC:2.7.13.3]
lcl|CP054595.1_prot_QKS27951.1_522	regA, regR, actR; two-component system, response regulator RegA
lcl|CP054595.1_prot_QKS27952.1_523	hslR; ribosome-associated heat shock protein Hsp15
lcl|CP054595.1_prot_QKS27953.1_524
lcl|CP054595.1_prot_QKS31459.1_525	kch, trkA, mthK, pch; voltage-gated potassium channel
lcl|CP054595.1_prot_QKS27954.1_526
lcl|CP054595.1_prot_QKS27955.1_527
lcl|CP054595.1_prot_QKS27956.1_528
lcl|CP054595.1_prot_QKS27957.1_529	dmdB; 3-(methylthio)propionyl---CoA ligase [EC:6.2.1.44]
lcl|CP054595.1_prot_QKS27958.1_530	linN; cholesterol transport system auxiliary component
lcl|CP054595.1_prot_QKS27959.1_531	mlaD, linM; phospholipid/cholesterol/gamma-HCH transport system substrate-binding protein
lcl|CP054595.1_prot_QKS27960.1_532	mlaF, linL, mkl; phospholipid/cholesterol/gamma-HCH transport system ATP-binding protein
lcl|CP054595.1_prot_QKS27961.1_533	mlaE, linK; phospholipid/cholesterol/gamma-HCH transport system permease protein
lcl|CP054595.1_prot_QKS27962.1_534	ppx-gppA; exopolyphosphatase / guanosine-5'-triphosphate,3'-diphosphate pyrophosphatase [EC:3.6.1.11 3.6.1.40]
lcl|CP054595.1_prot_QKS27963.1_535	ppk1; polyphosphate kinase [EC:2.7.4.1]
lcl|CP054595.1_prot_QKS31460.1_536
lcl|CP054595.1_prot_QKS31461.1_537
lcl|CP054595.1_prot_538	relA; GTP pyrophosphokinase [EC:2.7.6.5]
lcl|CP054595.1_prot_QKS27964.1_539
lcl|CP054595.1_prot_QKS27965.1_540	mtfA; MtfA peptidase
lcl|CP054595.1_prot_QKS27966.1_541	ABC.PA.A; polar amino acid transport system ATP-binding protein [EC:7.4.2.1]
lcl|CP054595.1_prot_QKS27967.1_542	ABC.PA.P; polar amino acid transport system permease protein
lcl|CP054595.1_prot_QKS27968.1_543	ABC.PA.S; polar amino acid transport system substrate-binding protein
lcl|CP054595.1_prot_QKS31462.1_544
lcl|CP054595.1_prot_QKS27969.1_545	rlmA1; 23S rRNA (guanine745-N1)-methyltransferase [EC:2.1.1.187]
lcl|CP054595.1_prot_QKS27970.1_546	hom; homoserine dehydrogenase [EC:1.1.1.3]
lcl|CP054595.1_prot_QKS27971.1_547
lcl|CP054595.1_prot_QKS27975.1_551
lcl|CP054595.1_prot_QKS27976.1_552
lcl|CP054595.1_prot_QKS27977.1_553
lcl|CP054595.1_prot_QKS27978.1_554	hoxH; NAD-reducing hydrogenase large subunit [EC:1.12.1.2]
lcl|CP054595.1_prot_QKS27979.1_555	hoxY; NAD-reducing hydrogenase small subunit [EC:1.12.1.2]
lcl|CP054595.1_prot_QKS27980.1_556	hoxU; [NiFe] hydrogenase diaphorase moiety small subunit [EC:1.12.1.2]
lcl|CP054595.1_prot_QKS31463.1_557	hoxF; [NiFe] hydrogenase diaphorase moiety large subunit [EC:1.12.1.2]
lcl|CP054595.1_prot_558
lcl|CP054595.1_prot_QKS27983.1_561	queE; 7-carboxy-7-deazaguanine synthase [EC:4.3.99.3]
lcl|CP054595.1_prot_QKS27984.1_562
lcl|CP054595.1_prot_QKS27985.1_563	pal; peptidoglycan-associated lipoprotein
lcl|CP054595.1_prot_QKS27986.1_564	tolB; TolB protein
lcl|CP054595.1_prot_QKS27987.1_565
lcl|CP054595.1_prot_QKS27988.1_566
lcl|CP054595.1_prot_QKS27989.1_567	tolR; biopolymer transport protein TolR
lcl|CP054595.1_prot_QKS27990.1_568	tolQ; biopolymer transport protein TolQ
lcl|CP054595.1_prot_QKS27991.1_569	ybgC; acyl-CoA thioester hydrolase [EC:3.1.2.-]
lcl|CP054595.1_prot_QKS27992.1_570	ruvB; holliday junction DNA helicase RuvB [EC:5.6.2.4]
lcl|CP054595.1_prot_QKS27993.1_571
lcl|CP054595.1_prot_QKS27994.1_572	ruvA; holliday junction DNA helicase RuvA [EC:5.6.2.4]
lcl|CP054595.1_prot_QKS27995.1_573	ruvC; crossover junction endodeoxyribonuclease RuvC [EC:3.1.21.10]
lcl|CP054595.1_prot_QKS27996.1_574
lcl|CP054595.1_prot_QKS27997.1_575
lcl|CP054595.1_prot_QKS27998.1_576
lcl|CP054595.1_prot_QKS27999.1_577	cbbR, cmpR, ndhR; LysR family transcriptional regulator, low CO2-responsive transcriptional regulator
lcl|CP054595.1_prot_QKS28000.1_578
lcl|CP054595.1_prot_QKS28001.1_579	livF; branched-chain amino acid transport system ATP-binding protein
lcl|CP054595.1_prot_QKS28002.1_580
lcl|CP054595.1_prot_QKS28003.1_581	livH; branched-chain amino acid transport system permease protein
lcl|CP054595.1_prot_QKS28004.1_582	livK; branched-chain amino acid transport system substrate-binding protein
lcl|CP054595.1_prot_QKS28005.1_583	K07090; uncharacterized protein
lcl|CP054595.1_prot_QKS28006.1_584	tam; trans-aconitate 2-methyltransferase [EC:2.1.1.144]
lcl|CP054595.1_prot_QKS28007.1_585	rfbA, rmlA, rffH; glucose-1-phosphate thymidylyltransferase [EC:2.7.7.24]
lcl|CP054595.1_prot_QKS28008.1_586	wlbA, bplA; UDP-N-acetyl-2-amino-2-deoxyglucuronate dehydrogenase [EC:1.1.1.335]
lcl|CP054595.1_prot_QKS28009.1_587	glpA, glpD; glycerol-3-phosphate dehydrogenase [EC:1.1.5.3]
lcl|CP054595.1_prot_QKS28010.1_588	wbpD, wlbB; UDP-2-acetamido-3-amino-2,3-dideoxy-glucuronate N-acetyltransferase [EC:2.3.1.201]
lcl|CP054595.1_prot_QKS31464.1_589	wbpE, wlbC; UDP-2-acetamido-2-deoxy-ribo-hexuluronate aminotransferase [EC:2.6.1.98]
lcl|CP054595.1_prot_QKS28011.1_590	wbpI, wlbD; UDP-GlcNAc3NAcA epimerase [EC:5.1.3.23]
lcl|CP054595.1_prot_QKS28012.1_591	galE, GALE; UDP-glucose 4-epimerase [EC:5.1.3.2]
lcl|CP054595.1_prot_QKS28013.1_592	galE, GALE; UDP-glucose 4-epimerase [EC:5.1.3.2]
lcl|CP054595.1_prot_QKS28014.1_593
lcl|CP054595.1_prot_QKS28015.1_594	galE, GALE; UDP-glucose 4-epimerase [EC:5.1.3.2]
lcl|CP054595.1_prot_QKS28016.1_595
lcl|CP054595.1_prot_QKS28017.1_596	asnB, ASNS; asparagine synthase (glutamine-hydrolysing) [EC:6.3.5.4]
lcl|CP054595.1_prot_QKS28018.1_597
lcl|CP054595.1_prot_QKS28019.1_598	carB, CPA2; carbamoyl-phosphate synthase large subunit [EC:6.3.5.5]
lcl|CP054595.1_prot_QKS28020.1_599
lcl|CP054595.1_prot_QKS28022.1_601
lcl|CP054595.1_prot_QKS28023.1_602
lcl|CP054595.1_prot_QKS28024.1_603
lcl|CP054595.1_prot_QKS28025.1_604	wzt, rbfB; lipopolysaccharide transport system ATP-binding protein
lcl|CP054595.1_prot_QKS28026.1_605	tagH; teichoic acid transport system ATP-binding protein [EC:7.5.2.4]
lcl|CP054595.1_prot_QKS31465.1_606	wzm, rfbA; lipopolysaccharide transport system permease protein
lcl|CP054595.1_prot_QKS28027.1_607
lcl|CP054595.1_prot_QKS28028.1_608
lcl|CP054595.1_prot_QKS28029.1_609	asnB, ASNS; asparagine synthase (glutamine-hydrolysing) [EC:6.3.5.4]
lcl|CP054595.1_prot_QKS28030.1_610	asnB, ASNS; asparagine synthase (glutamine-hydrolysing) [EC:6.3.5.4]
lcl|CP054595.1_prot_QKS28032.1_612
lcl|CP054595.1_prot_QKS28033.1_613
lcl|CP054595.1_prot_QKS28034.1_614
lcl|CP054595.1_prot_QKS28035.1_615	K07484; transposase
lcl|CP054595.1_prot_QKS28036.1_616	K07484; transposase
lcl|CP054595.1_prot_QKS28037.1_617
lcl|CP054595.1_prot_QKS31466.1_618
lcl|CP054595.1_prot_QKS28038.1_619
lcl|CP054595.1_prot_QKS31467.1_620
lcl|CP054595.1_prot_621
lcl|CP054595.1_prot_QKS28039.1_622	ISA, treX; isoamylase [EC:3.2.1.68]
lcl|CP054595.1_prot_QKS28040.1_623	GBE1, glgB; 1,4-alpha-glucan branching enzyme [EC:2.4.1.18]
lcl|CP054595.1_prot_QKS28041.1_624	PYG, glgP; glycogen phosphorylase [EC:2.4.1.1]
lcl|CP054595.1_prot_QKS28042.1_625	glk; glucokinase [EC:2.7.1.2]
lcl|CP054595.1_prot_QKS31468.1_626
lcl|CP054595.1_prot_QKS28043.1_627	hslO; molecular chaperone Hsp33
lcl|CP054595.1_prot_QKS28044.1_628	nadA; quinolinate synthase [EC:2.5.1.72]
lcl|CP054595.1_prot_QKS28045.1_629
lcl|CP054595.1_prot_QKS28046.1_630	glnA, GLUL; glutamine synthetase [EC:6.3.1.2]
lcl|CP054595.1_prot_QKS28047.1_631
lcl|CP054595.1_prot_QKS28048.1_632	glnL, ntrB; two-component system, NtrC family, nitrogen regulation sensor histidine kinase GlnL [EC:2.7.13.3]
lcl|CP054595.1_prot_QKS31469.1_633	glnG, ntrC; two-component system, NtrC family, nitrogen regulation response regulator GlnG
lcl|CP054595.1_prot_QKS28049.1_634	birA; BirA family transcriptional regulator, biotin operon repressor / biotin---[acetyl-CoA-carboxylase] ligase [EC:6.3.4.15]
lcl|CP054595.1_prot_QKS28050.1_635	coaX; type III pantothenate kinase [EC:2.7.1.33]
lcl|CP054595.1_prot_QKS28051.1_636	K08989; putative membrane protein
lcl|CP054595.1_prot_QKS28052.1_637
lcl|CP054595.1_prot_QKS28053.1_638
lcl|CP054595.1_prot_QKS28055.1_640	K25135; cyclic di-GMP phosphodiesterase [EC:3.1.4.-]
lcl|CP054595.1_prot_QKS28056.1_641	metK, MAT; S-adenosylmethionine synthetase [EC:2.5.1.6]
lcl|CP054595.1_prot_QKS28057.1_642	lpxL, htrB; Kdo2-lipid IVA lauroyltransferase/acyltransferase [EC:2.3.1.241 2.3.1.-]
lcl|CP054595.1_prot_QKS28058.1_643	waaG, rfaG; UDP-glucose:(heptosyl)LPS alpha-1,3-glucosyltransferase [EC:2.4.1.-]
lcl|CP054595.1_prot_QKS28059.1_644	waaP, rfaP; lipopolysaccharide core heptose(I) kinase [EC:2.7.1.235]
lcl|CP054595.1_prot_QKS28060.1_645
lcl|CP054595.1_prot_QKS31470.1_646
lcl|CP054595.1_prot_QKS31471.1_647	msbA; ATP-binding cassette, subfamily B, bacterial MsbA [EC:7.5.2.6]
lcl|CP054595.1_prot_QKS28062.1_649	crcB, FEX; fluoride exporter
lcl|CP054595.1_prot_QKS28063.1_650
lcl|CP054595.1_prot_QKS28064.1_651
lcl|CP054595.1_prot_QKS31472.1_652
lcl|CP054595.1_prot_QKS28065.1_653	proB; glutamate 5-kinase [EC:2.7.2.11]
lcl|CP054595.1_prot_QKS28066.1_654	obgE, cgtA, MTG2; GTPase [EC:3.6.5.-]
lcl|CP054595.1_prot_QKS28067.1_655	RP-L27, MRPL27, rpmA; large subunit ribosomal protein L27
lcl|CP054595.1_prot_QKS28068.1_656	RP-L21, MRPL21, rplU; large subunit ribosomal protein L21
lcl|CP054595.1_prot_QKS28069.1_657	ispB; octaprenyl-diphosphate synthase [EC:2.5.1.90]
lcl|CP054595.1_prot_QKS31473.1_658	pilS, pehS; two-component system, NtrC family, sensor histidine kinase PilS [EC:2.7.13.3]
lcl|CP054595.1_prot_QKS28070.1_659	pilR, pehR; two-component system, NtrC family, response regulator PilR
lcl|CP054595.1_prot_QKS28071.1_660	ampD; N-acetyl-anhydromuramoyl-L-alanine amidase [EC:3.5.1.28]
lcl|CP054595.1_prot_QKS28072.1_661
lcl|CP054595.1_prot_QKS28073.1_662	E4.1.1.32, pckA, PCK; phosphoenolpyruvate carboxykinase (GTP) [EC:4.1.1.32]
lcl|CP054595.1_prot_QKS28074.1_663	E1.1.1.40, maeB; malate dehydrogenase (oxaloacetate-decarboxylating)(NADP+) [EC:1.1.1.40]
lcl|CP054595.1_prot_QKS28075.1_664	pbpG; serine-type D-Ala-D-Ala endopeptidase (penicillin-binding protein 7) [EC:3.4.21.-]
lcl|CP054595.1_prot_QKS28076.1_665	cysP; sulfate/thiosulfate transport system substrate-binding protein
lcl|CP054595.1_prot_QKS28077.1_666	cysU; sulfate/thiosulfate transport system permease protein
lcl|CP054595.1_prot_QKS28078.1_667	cysW; sulfate/thiosulfate transport system permease protein
lcl|CP054595.1_prot_QKS28079.1_668	cysA; sulfate/thiosulfate transport system ATP-binding protein [EC:7.3.2.3]
lcl|CP054595.1_prot_QKS31474.1_669
lcl|CP054595.1_prot_QKS28080.1_670
lcl|CP054595.1_prot_QKS28081.1_671
lcl|CP054595.1_prot_QKS31475.1_672
lcl|CP054595.1_prot_QKS28082.1_673	hemA; glutamyl-tRNA reductase [EC:1.2.1.70]
lcl|CP054595.1_prot_QKS28083.1_674	prfA, MTRF1, MRF1; peptide chain release factor 1
lcl|CP054595.1_prot_QKS28084.1_675	hemK, prmC, HEMK; release factor glutamine methyltransferase [EC:2.1.1.297]
lcl|CP054595.1_prot_QKS28085.1_676	grxD, GLRX5; monothiol glutaredoxin
lcl|CP054595.1_prot_QKS28086.1_677
lcl|CP054595.1_prot_QKS28087.1_678	prkC, stkP; eukaryotic-like serine/threonine-protein kinase [EC:2.7.11.1]
lcl|CP054595.1_prot_QKS28088.1_679	argH, ASL; argininosuccinate lyase [EC:4.3.2.1]
lcl|CP054595.1_prot_QKS31476.1_680	algZ; two-component system, LytTR family, sensor histidine kinase AlgZ [EC:2.7.13.3]
lcl|CP054595.1_prot_QKS28089.1_681	algR; two-component system, LytTR family, response regulator AlgR
lcl|CP054595.1_prot_QKS28090.1_682
lcl|CP054595.1_prot_QKS28091.1_683
lcl|CP054595.1_prot_QKS28092.1_684	hemC, HMBS; hydroxymethylbilane synthase [EC:2.5.1.61]
lcl|CP054595.1_prot_QKS28093.1_685	hemD, UROS; uroporphyrinogen-III synthase [EC:4.2.1.75]
lcl|CP054595.1_prot_QKS28094.1_686	CPOX, hemF; coproporphyrinogen III oxidase [EC:1.3.3.3]
lcl|CP054595.1_prot_QKS28095.1_687	purD; phosphoribosylamine---glycine ligase [EC:6.3.4.13]
lcl|CP054595.1_prot_QKS28096.1_688	purH; phosphoribosylaminoimidazolecarboxamide formyltransferase / IMP cyclohydrolase [EC:2.1.2.3 3.5.4.10]
lcl|CP054595.1_prot_QKS28097.1_689	fis; Fis family transcriptional regulator, factor for inversion stimulation protein
lcl|CP054595.1_prot_QKS28098.1_690	dusB; tRNA-dihydrouridine synthase B [EC:1.-.-.-]
lcl|CP054595.1_prot_QKS31477.1_691	K07484; transposase
lcl|CP054595.1_prot_QKS28099.1_692	K07018; uncharacterized protein
lcl|CP054595.1_prot_QKS28100.1_693
lcl|CP054595.1_prot_QKS28101.1_694
lcl|CP054595.1_prot_QKS28102.1_695	K07484; transposase
lcl|CP054595.1_prot_QKS28103.1_696
lcl|CP054595.1_prot_QKS28104.1_697
lcl|CP054595.1_prot_QKS31478.1_698
lcl|CP054595.1_prot_QKS28105.1_699
lcl|CP054595.1_prot_QKS31479.1_700
lcl|CP054595.1_prot_QKS28106.1_701	K07484; transposase
lcl|CP054595.1_prot_702	K07484; transposase
lcl|CP054595.1_prot_703
lcl|CP054595.1_prot_QKS31480.1_704
lcl|CP054595.1_prot_QKS28107.1_705
lcl|CP054595.1_prot_QKS28108.1_706
lcl|CP054595.1_prot_QKS28109.1_707
lcl|CP054595.1_prot_709
lcl|CP054595.1_prot_QKS31481.1_712
lcl|CP054595.1_prot_713	hsdM; type I restriction enzyme M protein [EC:2.1.1.72]
lcl|CP054595.1_prot_QKS28113.1_714
lcl|CP054595.1_prot_716
lcl|CP054595.1_prot_QKS28115.1_717	hsdS; type I restriction enzyme, S subunit [EC:3.1.21.3]
lcl|CP054595.1_prot_QKS28116.1_718
lcl|CP054595.1_prot_QKS28117.1_719	hsdR; type I restriction enzyme, R subunit [EC:3.1.21.3]
lcl|CP054595.1_prot_QKS31482.1_720
lcl|CP054595.1_prot_QKS28118.1_721
lcl|CP054595.1_prot_QKS31483.1_722
lcl|CP054595.1_prot_QKS28119.1_723
lcl|CP054595.1_prot_724	E3.2.1.17; lysozyme [EC:3.2.1.17]
lcl|CP054595.1_prot_QKS28121.1_727
lcl|CP054595.1_prot_QKS28122.1_728
lcl|CP054595.1_prot_QKS28123.1_729
lcl|CP054595.1_prot_QKS28124.1_730
lcl|CP054595.1_prot_QKS28125.1_731
lcl|CP054595.1_prot_QKS28127.1_733
lcl|CP054595.1_prot_QKS28128.1_734
lcl|CP054595.1_prot_QKS28129.1_735
lcl|CP054595.1_prot_QKS28130.1_736
lcl|CP054595.1_prot_QKS28131.1_737
lcl|CP054595.1_prot_QKS28132.1_738
lcl|CP054595.1_prot_QKS31484.1_739
lcl|CP054595.1_prot_QKS28133.1_740
lcl|CP054595.1_prot_QKS28134.1_741
lcl|CP054595.1_prot_QKS28135.1_742
lcl|CP054595.1_prot_QKS28136.1_743
lcl|CP054595.1_prot_QKS28137.1_744
lcl|CP054595.1_prot_QKS31485.1_745
lcl|CP054595.1_prot_QKS28138.1_746
lcl|CP054595.1_prot_QKS28139.1_747
lcl|CP054595.1_prot_QKS28140.1_748
lcl|CP054595.1_prot_QKS28141.1_749
lcl|CP054595.1_prot_QKS28142.1_750
lcl|CP054595.1_prot_QKS28143.1_751
lcl|CP054595.1_prot_QKS28144.1_752
lcl|CP054595.1_prot_QKS31486.1_753
lcl|CP054595.1_prot_QKS28146.1_755
lcl|CP054595.1_prot_QKS31487.1_758
lcl|CP054595.1_prot_QKS28150.1_760
lcl|CP054595.1_prot_QKS28151.1_761
lcl|CP054595.1_prot_QKS28152.1_762
lcl|CP054595.1_prot_QKS31488.1_763
lcl|CP054595.1_prot_QKS31489.1_764
lcl|CP054595.1_prot_QKS28153.1_765	ltrA; RNA-directed DNA polymerase [EC:2.7.7.49]
lcl|CP054595.1_prot_766
lcl|CP054595.1_prot_QKS28155.1_768
lcl|CP054595.1_prot_QKS28156.1_769
lcl|CP054595.1_prot_QKS28157.1_770
lcl|CP054595.1_prot_QKS28159.1_772	radD; DNA repair protein RadD
lcl|CP054595.1_prot_QKS28160.1_773
lcl|CP054595.1_prot_QKS28161.1_774
lcl|CP054595.1_prot_QKS28162.1_775
lcl|CP054595.1_prot_QKS28163.1_776
lcl|CP054595.1_prot_QKS28165.1_778
lcl|CP054595.1_prot_QKS28169.1_782
lcl|CP054595.1_prot_QKS31490.1_783
lcl|CP054595.1_prot_QKS28170.1_784
lcl|CP054595.1_prot_QKS28171.1_785
lcl|CP054595.1_prot_QKS28172.1_786
lcl|CP054595.1_prot_QKS28173.1_787
lcl|CP054595.1_prot_QKS28174.1_788
lcl|CP054595.1_prot_QKS28175.1_789
lcl|CP054595.1_prot_QKS28176.1_790	spoIVCA; site-specific DNA recombinase
lcl|CP054595.1_prot_QKS28177.1_791
lcl|CP054595.1_prot_QKS28178.1_792
lcl|CP054595.1_prot_QKS28179.1_793
lcl|CP054595.1_prot_QKS28180.1_794
lcl|CP054595.1_prot_QKS28181.1_795	TC.SMR3; small multidrug resistance family-3 protein
lcl|CP054595.1_prot_QKS28182.1_796	K07484; transposase
lcl|CP054595.1_prot_QKS28184.1_798
lcl|CP054595.1_prot_QKS31491.1_799
lcl|CP054595.1_prot_QKS28185.1_800
lcl|CP054595.1_prot_801
lcl|CP054595.1_prot_QKS28186.1_802	K07481; transposase, IS5 family
lcl|CP054595.1_prot_QKS28187.1_803
lcl|CP054595.1_prot_QKS28188.1_804
lcl|CP054595.1_prot_QKS28189.1_805
lcl|CP054595.1_prot_QKS28190.1_806
lcl|CP054595.1_prot_QKS28191.1_807
lcl|CP054595.1_prot_QKS31492.1_808
lcl|CP054595.1_prot_QKS28192.1_809
lcl|CP054595.1_prot_QKS31493.1_812
lcl|CP054595.1_prot_QKS31494.1_813
lcl|CP054595.1_prot_QKS28195.1_814
lcl|CP054595.1_prot_QKS28196.1_815	K07481; transposase, IS5 family
lcl|CP054595.1_prot_QKS28198.1_817
lcl|CP054595.1_prot_QKS28199.1_818
lcl|CP054595.1_prot_QKS28200.1_819
lcl|CP054595.1_prot_820
lcl|CP054595.1_prot_QKS28201.1_821
lcl|CP054595.1_prot_QKS27480.1_822
lcl|CP054595.1_prot_QKS28202.1_823
lcl|CP054595.1_prot_QKS28203.1_824
lcl|CP054595.1_prot_QKS28204.1_825
lcl|CP054595.1_prot_QKS28206.1_827
lcl|CP054595.1_prot_QKS28207.1_828
lcl|CP054595.1_prot_QKS28208.1_829
lcl|CP054595.1_prot_QKS28209.1_830
lcl|CP054595.1_prot_QKS28210.1_831
lcl|CP054595.1_prot_QKS28211.1_832
lcl|CP054595.1_prot_QKS31495.1_833
lcl|CP054595.1_prot_QKS28212.1_834
lcl|CP054595.1_prot_QKS28213.1_835
lcl|CP054595.1_prot_QKS28214.1_836
lcl|CP054595.1_prot_QKS28215.1_837
lcl|CP054595.1_prot_QKS28216.1_838
lcl|CP054595.1_prot_QKS31496.1_839
lcl|CP054595.1_prot_QKS28217.1_840
lcl|CP054595.1_prot_QKS28218.1_841
lcl|CP054595.1_prot_QKS28219.1_842
lcl|CP054595.1_prot_QKS28220.1_843
lcl|CP054595.1_prot_QKS31497.1_844
lcl|CP054595.1_prot_QKS28221.1_845
lcl|CP054595.1_prot_QKS28222.1_846
lcl|CP054595.1_prot_QKS28225.1_849
lcl|CP054595.1_prot_QKS28227.1_851
lcl|CP054595.1_prot_QKS28229.1_853
lcl|CP054595.1_prot_854
lcl|CP054595.1_prot_QKS28231.1_856
lcl|CP054595.1_prot_QKS31498.1_857
lcl|CP054595.1_prot_QKS28232.1_858
lcl|CP054595.1_prot_QKS28233.1_859
lcl|CP054595.1_prot_QKS28234.1_860
lcl|CP054595.1_prot_QKS28235.1_861
lcl|CP054595.1_prot_QKS28236.1_862
lcl|CP054595.1_prot_QKS28237.1_863
lcl|CP054595.1_prot_QKS28239.1_865
lcl|CP054595.1_prot_QKS28240.1_866
lcl|CP054595.1_prot_QKS28243.1_869
lcl|CP054595.1_prot_QKS31499.1_870
lcl|CP054595.1_prot_QKS28244.1_871
lcl|CP054595.1_prot_QKS28249.1_876
lcl|CP054595.1_prot_QKS28250.1_877
lcl|CP054595.1_prot_QKS28251.1_878
lcl|CP054595.1_prot_QKS28252.1_879
lcl|CP054595.1_prot_QKS28253.1_880	ihfB, himD; integration host factor subunit beta
lcl|CP054595.1_prot_QKS28255.1_882	recD; exodeoxyribonuclease V alpha subunit [EC:3.1.11.5]
lcl|CP054595.1_prot_QKS28256.1_883	K07039; uncharacterized protein
lcl|CP054595.1_prot_QKS28257.1_884	hsdR; type I restriction enzyme, R subunit [EC:3.1.21.3]
lcl|CP054595.1_prot_885
lcl|CP054595.1_prot_QKS28258.1_886	hsdM; type I restriction enzyme M protein [EC:2.1.1.72]
lcl|CP054595.1_prot_QKS28259.1_887	hsdM; type I restriction enzyme M protein [EC:2.1.1.72]
lcl|CP054595.1_prot_QKS28260.1_888	lysC; aspartate kinase [EC:2.7.2.4]
lcl|CP054595.1_prot_QKS28261.1_889
lcl|CP054595.1_prot_QKS28262.1_890	recN; DNA repair protein RecN (Recombination protein N)
lcl|CP054595.1_prot_QKS28263.1_891	ppnK, NADK; NAD+ kinase [EC:2.7.1.23]
lcl|CP054595.1_prot_QKS31500.1_892	hrcA; heat-inducible transcriptional repressor
lcl|CP054595.1_prot_QKS28264.1_893	hemH, FECH; protoporphyrin/coproporphyrin ferrochelatase [EC:4.98.1.1 4.99.1.9]
lcl|CP054595.1_prot_QKS28265.1_894	aceB, glcB; malate synthase [EC:2.3.3.9]
lcl|CP054595.1_prot_QKS28266.1_895
lcl|CP054595.1_prot_QKS28267.1_896
lcl|CP054595.1_prot_QKS31501.1_897
lcl|CP054595.1_prot_QKS28268.1_898	rfaE2; D-glycero-beta-D-manno-heptose 1-phosphate adenylyltransferase [EC:2.7.7.70]
lcl|CP054595.1_prot_QKS28269.1_899
lcl|CP054595.1_prot_QKS28270.1_900
lcl|CP054595.1_prot_QKS28271.1_901
lcl|CP054595.1_prot_QKS28272.1_902
lcl|CP054595.1_prot_QKS28273.1_903
lcl|CP054595.1_prot_QKS28274.1_904	IVD, ivd; isovaleryl-CoA dehydrogenase [EC:1.3.8.4]
lcl|CP054595.1_prot_QKS28275.1_905	cynT, can; carbonic anhydrase [EC:4.2.1.1]
lcl|CP054595.1_prot_QKS28276.1_906
lcl|CP054595.1_prot_QKS28277.1_907	ACADS, bcd; butyryl-CoA dehydrogenase [EC:1.3.8.1]
lcl|CP054595.1_prot_QKS28278.1_908
lcl|CP054595.1_prot_QKS28279.1_909	E6.4.1.4B; 3-methylcrotonyl-CoA carboxylase beta subunit [EC:6.4.1.4]
lcl|CP054595.1_prot_QKS28280.1_910	liuC; methylglutaconyl-CoA hydratase [EC:4.2.1.18]
lcl|CP054595.1_prot_QKS28281.1_911	E6.4.1.4A; 3-methylcrotonyl-CoA carboxylase alpha subunit [EC:6.4.1.4]
lcl|CP054595.1_prot_QKS28282.1_912	HMGCL, hmgL; hydroxymethylglutaryl-CoA lyase [EC:4.1.3.4]
lcl|CP054595.1_prot_QKS28283.1_913	K06938; uncharacterized protein
lcl|CP054595.1_prot_QKS28284.1_914
lcl|CP054595.1_prot_QKS28285.1_915
lcl|CP054595.1_prot_QKS31502.1_916	dsbC; thiol:disulfide interchange protein DsbC [EC:5.3.4.1]
lcl|CP054595.1_prot_QKS28286.1_917	ubiI; 2-polyprenylphenol 6-hydroxylase [EC:1.14.13.240]
lcl|CP054595.1_prot_QKS28288.1_919
lcl|CP054595.1_prot_QKS28289.1_920	hprK, ptsK; HPr kinase/phosphorylase [EC:2.7.11.- 2.7.4.-]
lcl|CP054595.1_prot_QKS28290.1_921	ptsN; nitrogen PTS system EIIA component [EC:2.7.1.-]
lcl|CP054595.1_prot_QKS28291.1_922	yhbH; putative sigma-54 modulation protein
lcl|CP054595.1_prot_QKS28292.1_923	rpoN; RNA polymerase sigma-54 factor
lcl|CP054595.1_prot_QKS28293.1_924	lptB; lipopolysaccharide export system ATP-binding protein [EC:7.5.2.5]
lcl|CP054595.1_prot_QKS28294.1_925	recX; regulatory protein
lcl|CP054595.1_prot_QKS28295.1_926	recA; recombination protein RecA
lcl|CP054595.1_prot_QKS28296.1_927
lcl|CP054595.1_prot_QKS28297.1_928	pncC; nicotinamide-nucleotide amidase [EC:3.5.1.42]
lcl|CP054595.1_prot_QKS28298.1_929	pgpA; phosphatidylglycerophosphatase A [EC:3.1.3.27]
lcl|CP054595.1_prot_QKS28299.1_930	thiL; thiamine-monophosphate kinase [EC:2.7.4.16]
lcl|CP054595.1_prot_QKS28300.1_931	nusB; transcription antitermination protein NusB
lcl|CP054595.1_prot_QKS28301.1_932	ribH, RIB4; 6,7-dimethyl-8-ribityllumazine synthase [EC:2.5.1.78]
lcl|CP054595.1_prot_QKS28302.1_933	ribBA; 3,4-dihydroxy 2-butanone 4-phosphate synthase / GTP cyclohydrolase II [EC:4.1.99.12 3.5.4.25]
lcl|CP054595.1_prot_QKS28304.1_935	pilH; twitching motility two-component system response regulator PilH
lcl|CP054595.1_prot_QKS28305.1_936	hisD; histidinol dehydrogenase [EC:1.1.1.23]
lcl|CP054595.1_prot_QKS28306.1_937	hisG; ATP phosphoribosyltransferase [EC:2.4.2.17]
lcl|CP054595.1_prot_QKS28307.1_938	tlyC; magnesium and cobalt exporter, CNNM family
lcl|CP054595.1_prot_QKS28308.1_939	adiA; arginine decarboxylase [EC:4.1.1.19]
lcl|CP054595.1_prot_QKS28309.1_940	dcd; dCTP deaminase [EC:3.5.4.13]
lcl|CP054595.1_prot_QKS28310.1_941	mrp, NUBPL; ATP-binding protein involved in chromosome partitioning
lcl|CP054595.1_prot_QKS28311.1_942	cysK; cysteine synthase [EC:2.5.1.47]
lcl|CP054595.1_prot_QKS31503.1_943	E3.1.3.25, IMPA, suhB; myo-inositol-1(or 4)-monophosphatase [EC:3.1.3.25]
lcl|CP054595.1_prot_QKS28312.1_944
lcl|CP054595.1_prot_QKS28313.1_945	rsmE; 16S rRNA (uracil1498-N3)-methyltransferase [EC:2.1.1.193]
lcl|CP054595.1_prot_QKS28314.1_946	ppk2, pap; AMP-polyphosphate phosphotransferase [EC:2.7.4.33]
lcl|CP054595.1_prot_QKS28315.1_947	argAB; amino-acid N-acetyltransferase [EC:2.3.1.1]
lcl|CP054595.1_prot_QKS28316.1_948
lcl|CP054595.1_prot_QKS28317.1_949	rpiA; ribose 5-phosphate isomerase A [EC:5.3.1.6]
lcl|CP054595.1_prot_QKS28318.1_950	dgkA, DGK; diacylglycerol kinase (ATP) [EC:2.7.1.107]
lcl|CP054595.1_prot_QKS28319.1_951	ftsX; cell division transport system permease protein
lcl|CP054595.1_prot_QKS28320.1_952	ftsE; cell division transport system ATP-binding protein
lcl|CP054595.1_prot_QKS28321.1_953	ftsY; fused signal recognition particle receptor
lcl|CP054595.1_prot_QKS28322.1_954	pqqL; zinc protease [EC:3.4.24.-]
lcl|CP054595.1_prot_QKS28323.1_955	pqqL; zinc protease [EC:3.4.24.-]
lcl|CP054595.1_prot_QKS31504.1_956
lcl|CP054595.1_prot_QKS31505.1_957	E2.7.7.3A, coaD, kdtB; pantetheine-phosphate adenylyltransferase [EC:2.7.7.3]
lcl|CP054595.1_prot_QKS28324.1_958
lcl|CP054595.1_prot_QKS28325.1_959	YARS, tyrS; tyrosyl-tRNA synthetase [EC:6.1.1.1]
lcl|CP054595.1_prot_960
lcl|CP054595.1_prot_QKS28326.1_961	E2.3.1.207; beta-ketodecanoyl-[acyl-carrier-protein] synthase [EC:2.3.1.207]
lcl|CP054595.1_prot_QKS28327.1_962	ubiB, aarF; ubiquinone biosynthesis protein
lcl|CP054595.1_prot_QKS28328.1_963	RARS, argS; arginyl-tRNA synthetase [EC:6.1.1.19]
lcl|CP054595.1_prot_QKS28329.1_964
lcl|CP054595.1_prot_QKS28330.1_965	dsbA; protein dithiol oxidoreductase (disulfide-forming) [EC:1.8.4.15]
lcl|CP054595.1_prot_QKS31506.1_966
lcl|CP054595.1_prot_QKS28331.1_967
lcl|CP054595.1_prot_QKS31507.1_968
lcl|CP054595.1_prot_QKS28332.1_969	ubiU; O2-independent ubiquinone biosynthesis protein UbiU
lcl|CP054595.1_prot_QKS28333.1_970	ubiV; O2-independent ubiquinone biosynthesis protein UbiV
lcl|CP054595.1_prot_QKS28334.1_971	ubiT; O2-independent ubiquinone biosynthesis accessory factor UbiT
lcl|CP054595.1_prot_QKS28335.1_972
lcl|CP054595.1_prot_QKS28336.1_973
lcl|CP054595.1_prot_QKS31508.1_974	tsaD; tRNA N6-adenosine threonylcarbamoyltransferase [EC:2.3.1.234]
lcl|CP054595.1_prot_QKS28337.1_975	plsY; acyl phosphate:glycerol-3-phosphate acyltransferase [EC:2.3.1.275]
lcl|CP054595.1_prot_QKS28338.1_976	folB; 7,8-dihydroneopterin aldolase/epimerase/oxygenase [EC:4.1.2.25 5.1.99.8 1.13.11.81]
lcl|CP054595.1_prot_QKS28339.1_977
lcl|CP054595.1_prot_QKS28340.1_978	actP; cation/acetate symporter
lcl|CP054595.1_prot_QKS28342.1_980
lcl|CP054595.1_prot_QKS28343.1_981
lcl|CP054595.1_prot_QKS28344.1_982	gmhA, lpcA; D-sedoheptulose 7-phosphate isomerase [EC:5.3.1.28]
lcl|CP054595.1_prot_QKS28345.1_983
lcl|CP054595.1_prot_QKS28346.1_984	yraN; putative endonuclease
lcl|CP054595.1_prot_QKS28347.1_985	rsmI; 16S rRNA (cytidine1402-2'-O)-methyltransferase [EC:2.1.1.198]
lcl|CP054595.1_prot_QKS28348.1_986
lcl|CP054595.1_prot_QKS28349.1_987	pta; phosphate acetyltransferase [EC:2.3.1.8]
lcl|CP054595.1_prot_QKS28350.1_988	E1.17.4.1A, nrdA, nrdE; ribonucleoside-diphosphate reductase alpha chain [EC:1.17.4.1]
lcl|CP054595.1_prot_QKS28351.1_989
lcl|CP054595.1_prot_QKS28352.1_990
lcl|CP054595.1_prot_QKS28353.1_991	bfd; bacterioferritin-associated ferredoxin
lcl|CP054595.1_prot_QKS28354.1_992	bfr; bacterioferritin [EC:1.16.3.1]
lcl|CP054595.1_prot_QKS28355.1_993	bfr; bacterioferritin [EC:1.16.3.1]
lcl|CP054595.1_prot_QKS28357.1_995
lcl|CP054595.1_prot_QKS28358.1_996
lcl|CP054595.1_prot_QKS28359.1_997
lcl|CP054595.1_prot_QKS28360.1_999	ybgC; acyl-CoA thioester hydrolase [EC:3.1.2.-]
lcl|CP054595.1_prot_QKS28361.1_1000	fabG, OAR1; 3-oxoacyl-[acyl-carrier protein] reductase [EC:1.1.1.100]
lcl|CP054595.1_prot_1001
lcl|CP054595.1_prot_1002
lcl|CP054595.1_prot_1003	dctA; aerobic C4-dicarboxylate transport protein
lcl|CP054595.1_prot_QKS28362.1_1004	gck, gckA, GLYCTK; glycerate 2-kinase [EC:2.7.1.165]
lcl|CP054595.1_prot_QKS28363.1_1005	modC; molybdate transport system ATP-binding protein [EC:7.3.2.5]
lcl|CP054595.1_prot_QKS28364.1_1006	modB; molybdate transport system permease protein
lcl|CP054595.1_prot_QKS31509.1_1007	modA; molybdate transport system substrate-binding protein
lcl|CP054595.1_prot_QKS28365.1_1008	hprA; glycerate dehydrogenase [EC:1.1.1.29]
lcl|CP054595.1_prot_QKS28366.1_1009
lcl|CP054595.1_prot_QKS28367.1_1010	nuoM; NADH-quinone oxidoreductase subunit M [EC:7.1.1.2]
lcl|CP054595.1_prot_QKS28368.1_1011	nuoM; NADH-quinone oxidoreductase subunit M [EC:7.1.1.2]
lcl|CP054595.1_prot_QKS28369.1_1012
lcl|CP054595.1_prot_QKS31510.1_1013	K09822; uncharacterized protein
lcl|CP054595.1_prot_QKS28370.1_1014	nuoM; NADH-quinone oxidoreductase subunit M [EC:7.1.1.2]
lcl|CP054595.1_prot_QKS28371.1_1015	acyP; acylphosphatase [EC:3.6.1.7]
lcl|CP054595.1_prot_QKS28372.1_1016
lcl|CP054595.1_prot_QKS28374.1_1018
lcl|CP054595.1_prot_QKS28375.1_1019
lcl|CP054595.1_prot_QKS28376.1_1020	ABC.PA.S; polar amino acid transport system substrate-binding protein
lcl|CP054595.1_prot_QKS28377.1_1021
lcl|CP054595.1_prot_QKS28379.1_1023	fliR; flagellar biosynthesis protein FliR
lcl|CP054595.1_prot_QKS28380.1_1024	fliQ; flagellar biosynthesis protein FliQ
lcl|CP054595.1_prot_QKS28381.1_1025	fliP; flagellar biosynthesis protein FliP
lcl|CP054595.1_prot_QKS28382.1_1026	fliO, fliZ; flagellar protein FliO/FliZ
lcl|CP054595.1_prot_QKS28383.1_1027	fliN; flagellar motor switch protein FliN
lcl|CP054595.1_prot_QKS28384.1_1028	fliM; flagellar motor switch protein FliM
lcl|CP054595.1_prot_QKS28385.1_1029	fliL; flagellar protein FliL
lcl|CP054595.1_prot_QKS28386.1_1030
lcl|CP054595.1_prot_QKS28387.1_1031	fliJ; flagellar protein FliJ
lcl|CP054595.1_prot_QKS28388.1_1032	fliI; flagellum-specific ATP synthase [EC:7.4.2.8]
lcl|CP054595.1_prot_QKS28389.1_1033	fliH; flagellar assembly protein FliH
lcl|CP054595.1_prot_QKS28390.1_1034	fliG; flagellar motor switch protein FliG
lcl|CP054595.1_prot_QKS28391.1_1035	fliF; flagellar M-ring protein FliF
lcl|CP054595.1_prot_QKS28392.1_1036	flrB, fleS, flaL; two-component system, sensor histidine kinase FlrB [EC:2.7.13.3]
lcl|CP054595.1_prot_QKS31511.1_1037	flrC, fleR, flaM; two-component system, response regulator FlrC
lcl|CP054595.1_prot_QKS31512.1_1038	fliE; flagellar hook-basal body complex protein FliE
lcl|CP054595.1_prot_QKS28394.1_1040	K07028; uncharacterized protein
lcl|CP054595.1_prot_QKS28395.1_1041	ATP1A; sodium/potassium-transporting ATPase subunit alpha [EC:7.2.2.13]
lcl|CP054595.1_prot_QKS28396.1_1042
lcl|CP054595.1_prot_QKS28397.1_1043
lcl|CP054595.1_prot_QKS28398.1_1045
lcl|CP054595.1_prot_QKS28399.1_1046	dgcB; diguanylate cyclase [EC:2.7.7.65]
lcl|CP054595.1_prot_QKS28400.1_1047
lcl|CP054595.1_prot_QKS28401.1_1048
lcl|CP054595.1_prot_QKS28404.1_1051	pleD; two-component system, cell cycle response regulator [EC:2.7.7.65]
lcl|CP054595.1_prot_QKS28405.1_1052	TC.MATE, SLC47A, norM, mdtK, dinF; multidrug resistance protein, MATE family
lcl|CP054595.1_prot_QKS28406.1_1053	paaK; phenylacetate-CoA ligase [EC:6.2.1.30]
lcl|CP054595.1_prot_QKS28409.1_1056
lcl|CP054595.1_prot_QKS28411.1_1058
lcl|CP054595.1_prot_QKS28412.1_1059
lcl|CP054595.1_prot_QKS28413.1_1060
lcl|CP054595.1_prot_QKS28414.1_1061	ispZ; intracellular septation protein
lcl|CP054595.1_prot_QKS28415.1_1062	K09780; uncharacterized protein
lcl|CP054595.1_prot_QKS31514.1_1063	bolA; BolA family transcriptional regulator, general stress-responsive regulator
lcl|CP054595.1_prot_QKS28416.1_1064	ppiC; peptidyl-prolyl cis-trans isomerase C [EC:5.2.1.8]
lcl|CP054595.1_prot_QKS28417.1_1065	PFAS, purL; phosphoribosylformylglycinamidine synthase [EC:6.3.5.3]
lcl|CP054595.1_prot_QKS28418.1_1066	nnr; ADP-dependent NAD(P)H-hydrate dehydratase / NAD(P)H-hydrate epimerase [EC:4.2.1.136 5.1.99.6]
lcl|CP054595.1_prot_QKS28419.1_1067
lcl|CP054595.1_prot_QKS28420.1_1068	fruK; 1-phosphofructokinase [EC:2.7.1.56]
lcl|CP054595.1_prot_QKS28421.1_1069	K02484; two-component system, OmpR family, sensor kinase [EC:2.7.13.3]
lcl|CP054595.1_prot_QKS28422.1_1070	K02483; two-component system, OmpR family, response regulator
lcl|CP054595.1_prot_QKS28423.1_1071	eptA, pmrC; lipid A ethanolaminephosphotransferase [EC:2.7.8.43]
lcl|CP054595.1_prot_QKS28424.1_1072
lcl|CP054595.1_prot_QKS28425.1_1073
lcl|CP054595.1_prot_QKS28428.1_1076
lcl|CP054595.1_prot_QKS28429.1_1077
lcl|CP054595.1_prot_QKS28430.1_1078	flgR; two-component system, NtrC family, response regulator
lcl|CP054595.1_prot_QKS28431.1_1079
lcl|CP054595.1_prot_QKS28432.1_1080	wbpO; UDP-N-acetyl-D-glucosamine/UDP-N-acetyl-D-galactosamine dehydrogenase [EC:1.1.1.136 1.1.1.-]
lcl|CP054595.1_prot_QKS31515.1_1081	wbpP; UDP-N-acetylglucosamine/UDP-N-acetylgalactosamine 4-epimerase [EC:5.1.3.7 5.1.3.-]
lcl|CP054595.1_prot_QKS28433.1_1082
lcl|CP054595.1_prot_QKS31516.1_1083
lcl|CP054595.1_prot_QKS28434.1_1084	dinG; ATP-dependent DNA helicase DinG [EC:5.6.2.3]
lcl|CP054595.1_prot_QKS28435.1_1085
lcl|CP054595.1_prot_QKS28436.1_1086	mobB; molybdopterin-guanine dinucleotide biosynthesis adapter protein
lcl|CP054595.1_prot_QKS28437.1_1087	moeA; molybdopterin molybdotransferase [EC:2.10.1.1]
lcl|CP054595.1_prot_QKS28438.1_1088	moaD, cysO; sulfur-carrier protein
lcl|CP054595.1_prot_QKS28439.1_1089	MOCS2B, moaE; molybdopterin synthase catalytic subunit [EC:2.8.1.12]
lcl|CP054595.1_prot_QKS28440.1_1090	hsdR; type I restriction enzyme, R subunit [EC:3.1.21.3]
lcl|CP054595.1_prot_QKS28441.1_1091
lcl|CP054595.1_prot_QKS28442.1_1092
lcl|CP054595.1_prot_QKS28443.1_1093
lcl|CP054595.1_prot_QKS31517.1_1094	hsdS; type I restriction enzyme, S subunit [EC:3.1.21.3]
lcl|CP054595.1_prot_QKS28444.1_1095	hsdM; type I restriction enzyme M protein [EC:2.1.1.72]
lcl|CP054595.1_prot_QKS28445.1_1096
lcl|CP054595.1_prot_1097
lcl|CP054595.1_prot_QKS28446.1_1098	phrB; (6-4)DNA photolyase [EC:4.1.99.13]
lcl|CP054595.1_prot_1099	RNLS; renalase [EC:1.6.3.5]
lcl|CP054595.1_prot_QKS31518.1_1100
lcl|CP054595.1_prot_QKS28448.1_1102
lcl|CP054595.1_prot_QKS28449.1_1103
lcl|CP054595.1_prot_QKS28450.1_1104
lcl|CP054595.1_prot_QKS28451.1_1105	pnp, PNPT1; polyribonucleotide nucleotidyltransferase [EC:2.7.7.8]
lcl|CP054595.1_prot_QKS28452.1_1106	RP-S15, MRPS15, rpsO; small subunit ribosomal protein S15
lcl|CP054595.1_prot_QKS28453.1_1107	pepN; aminopeptidase N [EC:3.4.11.2]
lcl|CP054595.1_prot_QKS28454.1_1108
lcl|CP054595.1_prot_QKS28455.1_1109	prmB; ribosomal protein L3 glutamine methyltransferase [EC:2.1.1.298]
lcl|CP054595.1_prot_QKS31519.1_1110	dapE; succinyl-diaminopimelate desuccinylase [EC:3.5.1.18]
lcl|CP054595.1_prot_QKS28456.1_1111	pilU; twitching motility protein PilU
lcl|CP054595.1_prot_QKS28457.1_1112	dapD; 2,3,4,5-tetrahydropyridine-2,6-dicarboxylate N-succinyltransferase [EC:2.3.1.117]
lcl|CP054595.1_prot_QKS28458.1_1113	dapC; N-succinyldiaminopimelate aminotransferase [EC:2.6.1.17]
lcl|CP054595.1_prot_QKS28459.1_1114
lcl|CP054595.1_prot_QKS28460.1_1115	K07039; uncharacterized protein
lcl|CP054595.1_prot_QKS28461.1_1116	queF; 7-cyano-7-deazaguanine reductase [EC:1.7.1.13]
lcl|CP054595.1_prot_QKS28462.1_1117	smc; chromosome segregation protein
lcl|CP054595.1_prot_QKS28463.1_1118
lcl|CP054595.1_prot_QKS28464.1_1119	E6.5.1.2, ligA, ligB; DNA ligase (NAD+) [EC:6.5.1.2]
lcl|CP054595.1_prot_QKS28465.1_1120	hprT, hpt, HPRT1; hypoxanthine phosphoribosyltransferase [EC:2.4.2.8]
lcl|CP054595.1_prot_QKS28466.1_1121	mtaP, MTAP; 5'-methylthioadenosine phosphorylase [EC:2.4.2.28]
lcl|CP054595.1_prot_QKS28467.1_1122	PDF, def; peptide deformylase [EC:3.5.1.88]
lcl|CP054595.1_prot_QKS31520.1_1125	wzb, etp; low molecular weight protein-tyrosine phosphatase [EC:3.1.3.48]
lcl|CP054595.1_prot_QKS28470.1_1126	nudF; ADP-ribose diphosphatase [EC:3.6.1.13 3.6.1.-]
lcl|CP054595.1_prot_QKS28471.1_1127
lcl|CP054595.1_prot_QKS31521.1_1128
lcl|CP054595.1_prot_QKS28472.1_1129
lcl|CP054595.1_prot_QKS28473.1_1130
lcl|CP054595.1_prot_QKS28474.1_1131	mrcA; penicillin-binding protein 1A [EC:2.4.1.129 3.4.16.4]
lcl|CP054595.1_prot_QKS28475.1_1132
lcl|CP054595.1_prot_QKS28476.1_1133
lcl|CP054595.1_prot_QKS28477.1_1134
lcl|CP054595.1_prot_QKS31522.1_1135
lcl|CP054595.1_prot_QKS28478.1_1136
lcl|CP054595.1_prot_QKS28479.1_1138
lcl|CP054595.1_prot_QKS28481.1_1140	queD, ptpS, PTS; 6-pyruvoyltetrahydropterin/6-carboxytetrahydropterin synthase [EC:4.2.3.12 4.1.2.50]
lcl|CP054595.1_prot_QKS28482.1_1141
lcl|CP054595.1_prot_QKS28483.1_1142	atzF; allophanate hydrolase [EC:3.5.1.54]
lcl|CP054595.1_prot_QKS31524.1_1143	pxpA; 5-oxoprolinase (ATP-hydrolysing) subunit A [EC:3.5.2.9]
lcl|CP054595.1_prot_QKS28484.1_1144	zapE; cell division protein ZapE
lcl|CP054595.1_prot_QKS28485.1_1145
lcl|CP054595.1_prot_QKS28486.1_1146
lcl|CP054595.1_prot_QKS28487.1_1147	metY; O-acetylhomoserine (thiol)-lyase [EC:2.5.1.49]
lcl|CP054595.1_prot_QKS28488.1_1148
lcl|CP054595.1_prot_QKS28489.1_1149	ACSL, fadD; long-chain acyl-CoA synthetase [EC:6.2.1.3]
lcl|CP054595.1_prot_QKS28490.1_1150	livG; branched-chain amino acid transport system ATP-binding protein
lcl|CP054595.1_prot_QKS28491.1_1151	livH; branched-chain amino acid transport system permease protein
lcl|CP054595.1_prot_QKS28492.1_1152	livM; branched-chain amino acid transport system permease protein
lcl|CP054595.1_prot_QKS28493.1_1153	livK; branched-chain amino acid transport system substrate-binding protein
lcl|CP054595.1_prot_QKS28494.1_1154	livF; branched-chain amino acid transport system ATP-binding protein
lcl|CP054595.1_prot_QKS28496.1_1156	E5.1.99.4, AMACR, mcr; alpha-methylacyl-CoA racemase [EC:5.1.99.4]
lcl|CP054595.1_prot_QKS28497.1_1157
lcl|CP054595.1_prot_QKS31525.1_1158
lcl|CP054595.1_prot_QKS28498.1_1159	E1.2.7.8; indolepyruvate ferredoxin oxidoreductase [EC:1.2.7.8]
lcl|CP054595.1_prot_QKS28499.1_1160	tuf, TUFM; elongation factor Tu
lcl|CP054595.1_prot_QKS28500.1_1161	secE; preprotein translocase subunit SecE
lcl|CP054595.1_prot_QKS28501.1_1162	nusG; transcription termination/antitermination protein NusG
lcl|CP054595.1_prot_QKS28502.1_1163	RP-L11, MRPL11, rplK; large subunit ribosomal protein L11
lcl|CP054595.1_prot_QKS28503.1_1164	RP-L1, MRPL1, rplA; large subunit ribosomal protein L1
lcl|CP054595.1_prot_QKS28504.1_1165	RP-L10, MRPL10, rplJ; large subunit ribosomal protein L10
lcl|CP054595.1_prot_QKS28505.1_1166	RP-L7, MRPL12, rplL; large subunit ribosomal protein L7/L12
lcl|CP054595.1_prot_QKS28506.1_1167	rpoB; DNA-directed RNA polymerase subunit beta [EC:2.7.7.6]
lcl|CP054595.1_prot_QKS28507.1_1168	rpoC; DNA-directed RNA polymerase subunit beta' [EC:2.7.7.6]
lcl|CP054595.1_prot_QKS28508.1_1169	RP-S12, MRPS12, rpsL; small subunit ribosomal protein S12
lcl|CP054595.1_prot_QKS28509.1_1170	RP-S7, MRPS7, rpsG; small subunit ribosomal protein S7
lcl|CP054595.1_prot_QKS28510.1_1171	fusA, GFM, EFG; elongation factor G
lcl|CP054595.1_prot_QKS28511.1_1172	tuf, TUFM; elongation factor Tu
lcl|CP054595.1_prot_QKS28512.1_1173	RP-S10, MRPS10, rpsJ; small subunit ribosomal protein S10
lcl|CP054595.1_prot_QKS28513.1_1174	RP-L3, MRPL3, rplC; large subunit ribosomal protein L3
lcl|CP054595.1_prot_QKS28514.1_1175	RP-L4, MRPL4, rplD; large subunit ribosomal protein L4
lcl|CP054595.1_prot_QKS28515.1_1176	RP-L23, MRPL23, rplW; large subunit ribosomal protein L23
lcl|CP054595.1_prot_QKS28516.1_1177	RP-L2, MRPL2, rplB; large subunit ribosomal protein L2
lcl|CP054595.1_prot_QKS28517.1_1178	RP-S19, rpsS; small subunit ribosomal protein S19
lcl|CP054595.1_prot_QKS28518.1_1179	RP-L22, MRPL22, rplV; large subunit ribosomal protein L22
lcl|CP054595.1_prot_QKS28519.1_1180	RP-S3, rpsC; small subunit ribosomal protein S3
lcl|CP054595.1_prot_QKS28520.1_1181	RP-L16, MRPL16, rplP; large subunit ribosomal protein L16
lcl|CP054595.1_prot_QKS28521.1_1182	RP-L29, rpmC; large subunit ribosomal protein L29
lcl|CP054595.1_prot_QKS28522.1_1183	RP-S17, MRPS17, rpsQ; small subunit ribosomal protein S17
lcl|CP054595.1_prot_QKS28523.1_1184	RP-L14, MRPL14, rplN; large subunit ribosomal protein L14
lcl|CP054595.1_prot_QKS28524.1_1185	RP-L24, MRPL24, rplX; large subunit ribosomal protein L24
lcl|CP054595.1_prot_QKS28525.1_1186	RP-L5, MRPL5, rplE; large subunit ribosomal protein L5
lcl|CP054595.1_prot_QKS28526.1_1187	RP-S14, MRPS14, rpsN; small subunit ribosomal protein S14
lcl|CP054595.1_prot_QKS28527.1_1188	RP-S8, rpsH; small subunit ribosomal protein S8
lcl|CP054595.1_prot_QKS28528.1_1189	RP-L6, MRPL6, rplF; large subunit ribosomal protein L6
lcl|CP054595.1_prot_QKS31526.1_1190	RP-L18, MRPL18, rplR; large subunit ribosomal protein L18
lcl|CP054595.1_prot_QKS28529.1_1191	RP-S5, MRPS5, rpsE; small subunit ribosomal protein S5
lcl|CP054595.1_prot_QKS28530.1_1192	RP-L30, MRPL30, rpmD; large subunit ribosomal protein L30
lcl|CP054595.1_prot_QKS28531.1_1193	RP-L15, MRPL15, rplO; large subunit ribosomal protein L15
lcl|CP054595.1_prot_QKS28532.1_1194	secY; preprotein translocase subunit SecY
lcl|CP054595.1_prot_QKS28533.1_1195	infA; translation initiation factor IF-1
lcl|CP054595.1_prot_QKS31527.1_1196	RP-L36, MRPL36, rpmJ; large subunit ribosomal protein L36
lcl|CP054595.1_prot_QKS28534.1_1197	RP-S13, rpsM; small subunit ribosomal protein S13
lcl|CP054595.1_prot_QKS28535.1_1198	RP-S11, MRPS11, rpsK; small subunit ribosomal protein S11
lcl|CP054595.1_prot_QKS28536.1_1199	RP-S4, rpsD; small subunit ribosomal protein S4
lcl|CP054595.1_prot_QKS28537.1_1200	rpoA; DNA-directed RNA polymerase subunit alpha [EC:2.7.7.6]
lcl|CP054595.1_prot_QKS28538.1_1201	RP-L17, MRPL17, rplQ; large subunit ribosomal protein L17
lcl|CP054595.1_prot_1202
lcl|CP054595.1_prot_1203
lcl|CP054595.1_prot_QKS28539.1_1204	flhB; flagellar biosynthesis protein FlhB
lcl|CP054595.1_prot_QKS28540.1_1205	flhA; flagellar biosynthesis protein FlhA
lcl|CP054595.1_prot_QKS28541.1_1206	flhF; flagellar biosynthesis protein FlhF
lcl|CP054595.1_prot_QKS28542.1_1207	flhG, fleN; flagellar biosynthesis protein FlhG
lcl|CP054595.1_prot_QKS28543.1_1208	fliA, whiG; RNA polymerase sigma factor FliA
lcl|CP054595.1_prot_QKS28544.1_1209	motA; chemotaxis protein MotA
lcl|CP054595.1_prot_QKS28545.1_1210	motB; chemotaxis protein MotB
lcl|CP054595.1_prot_QKS28546.1_1211	flgN; flagellar biosynthesis protein FlgN
lcl|CP054595.1_prot_QKS28547.1_1212	flgM; negative regulator of flagellin synthesis FlgM
lcl|CP054595.1_prot_QKS28548.1_1213	flgA; flagellar basal body P-ring formation protein FlgA
lcl|CP054595.1_prot_QKS28549.1_1214	flgB; flagellar basal-body rod protein FlgB
lcl|CP054595.1_prot_QKS28550.1_1215	flgC; flagellar basal-body rod protein FlgC
lcl|CP054595.1_prot_QKS28551.1_1216	flgD; flagellar basal-body rod modification protein FlgD
lcl|CP054595.1_prot_QKS28552.1_1217	flgE; flagellar hook protein FlgE
lcl|CP054595.1_prot_QKS28553.1_1218	flgF; flagellar basal-body rod protein FlgF
lcl|CP054595.1_prot_QKS28554.1_1219	flgG; flagellar basal-body rod protein FlgG
lcl|CP054595.1_prot_QKS28555.1_1220	flgH; flagellar L-ring protein FlgH
lcl|CP054595.1_prot_QKS28556.1_1221	flgI; flagellar P-ring protein FlgI
lcl|CP054595.1_prot_QKS28557.1_1222	flgJ; peptidoglycan hydrolase FlgJ
lcl|CP054595.1_prot_QKS28558.1_1223	flgK; flagellar hook-associated protein 1
lcl|CP054595.1_prot_QKS28559.1_1224	flgL; flagellar hook-associated protein 3 FlgL
lcl|CP054595.1_prot_QKS28562.1_1227	MARS, metG; methionyl-tRNA synthetase [EC:6.1.1.10]
lcl|CP054595.1_prot_QKS28563.1_1228
lcl|CP054595.1_prot_QKS31528.1_1229
lcl|CP054595.1_prot_QKS28564.1_1230	K07485; transposase
lcl|CP054595.1_prot_1231
lcl|CP054595.1_prot_QKS31529.1_1233
lcl|CP054595.1_prot_1235
lcl|CP054595.1_prot_QKS28567.1_1236
lcl|CP054595.1_prot_1237
lcl|CP054595.1_prot_QKS28568.1_1238
lcl|CP054595.1_prot_QKS28569.1_1239
lcl|CP054595.1_prot_QKS28570.1_1240	mutT, NUDT15, MTH2; 8-oxo-dGTP diphosphatase [EC:3.6.1.55]
lcl|CP054595.1_prot_QKS28571.1_1241	K06923; uncharacterized protein
lcl|CP054595.1_prot_QKS28572.1_1242	mltA; membrane-bound lytic murein transglycosylase A [EC:4.2.2.-]
lcl|CP054595.1_prot_QKS28573.1_1243	amt, AMT, MEP; ammonium transporter, Amt family
lcl|CP054595.1_prot_QKS28575.1_1245
lcl|CP054595.1_prot_QKS28576.1_1246
lcl|CP054595.1_prot_QKS31530.1_1247
lcl|CP054595.1_prot_QKS28577.1_1248
lcl|CP054595.1_prot_QKS31531.1_1249
lcl|CP054595.1_prot_QKS31532.1_1250
lcl|CP054595.1_prot_QKS28578.1_1251	zapD; cell division protein ZapD
lcl|CP054595.1_prot_QKS28579.1_1252	coaE; dephospho-CoA kinase [EC:2.7.1.24]
lcl|CP054595.1_prot_QKS28580.1_1253
lcl|CP054595.1_prot_QKS28581.1_1254	trpB; tryptophan synthase beta chain [EC:4.2.1.20]
lcl|CP054595.1_prot_QKS28582.1_1255	speD, AMD1; S-adenosylmethionine decarboxylase [EC:4.1.1.50]
lcl|CP054595.1_prot_QKS31533.1_1256
lcl|CP054595.1_prot_QKS28583.1_1257	comM; magnesium chelatase family protein
lcl|CP054595.1_prot_QKS28584.1_1258	ubiK; ubiquinone biosynthesis accessory factor UbiK
lcl|CP054595.1_prot_QKS28585.1_1259
lcl|CP054595.1_prot_QKS28586.1_1260	glnK; nitrogen regulatory protein P-II 2
lcl|CP054595.1_prot_QKS28587.1_1261	amt, AMT, MEP; ammonium transporter, Amt family
lcl|CP054595.1_prot_QKS28588.1_1262
lcl|CP054595.1_prot_QKS28589.1_1263
lcl|CP054595.1_prot_QKS31534.1_1264
lcl|CP054595.1_prot_QKS28590.1_1265
lcl|CP054595.1_prot_QKS31535.1_1266	sdsA1; linear primary-alkylsulfatase [EC:3.1.6.21]
lcl|CP054595.1_prot_QKS28591.1_1267
lcl|CP054595.1_prot_QKS28592.1_1268
lcl|CP054595.1_prot_QKS28593.1_1269	dnaE; DNA polymerase III subunit alpha [EC:2.7.7.7]
lcl|CP054595.1_prot_QKS28594.1_1270	parA, soj; chromosome partitioning protein
lcl|CP054595.1_prot_QKS28595.1_1271
lcl|CP054595.1_prot_QKS28596.1_1272	qor, CRYZ; NADPH:quinone reductase [EC:1.6.5.5]
lcl|CP054595.1_prot_QKS28597.1_1273	uvrD, pcrA; ATP-dependent DNA helicase UvrD/PcrA [EC:5.6.2.4]
lcl|CP054595.1_prot_QKS28598.1_1274
lcl|CP054595.1_prot_QKS31536.1_1275	MTHFS; 5-formyltetrahydrofolate cyclo-ligase [EC:6.3.3.2]
lcl|CP054595.1_prot_QKS28599.1_1276	slt; soluble lytic murein transglycosylase [EC:4.2.2.-]
lcl|CP054595.1_prot_QKS28600.1_1277
lcl|CP054595.1_prot_QKS28601.1_1278	cca; tRNA nucleotidyltransferase (CCA-adding enzyme) [EC:2.7.7.72 3.1.3.- 3.1.4.-]
lcl|CP054595.1_prot_QKS31537.1_1279
lcl|CP054595.1_prot_QKS28603.1_1281	PTR1; pteridine reductase [EC:1.5.1.33]
lcl|CP054595.1_prot_QKS28604.1_1282	ttcA; tRNA 2-thiocytidine biosynthesis protein TtcA
lcl|CP054595.1_prot_QKS28605.1_1283	E4.6.1.1; adenylate cyclase [EC:4.6.1.1]
lcl|CP054595.1_prot_QKS28606.1_1284	fur, zur, furB; Fur family transcriptional regulator, ferric uptake regulator
lcl|CP054595.1_prot_QKS31538.1_1285	bamE, smpA; outer membrane protein assembly factor BamE
lcl|CP054595.1_prot_QKS28607.1_1286	dapB; 4-hydroxy-tetrahydrodipicolinate reductase [EC:1.17.1.8]
lcl|CP054595.1_prot_QKS31539.1_1287	carA, CPA1; carbamoyl-phosphate synthase small subunit [EC:6.3.5.5]
lcl|CP054595.1_prot_QKS28608.1_1288	carB, CPA2; carbamoyl-phosphate synthase large subunit [EC:6.3.5.5]
lcl|CP054595.1_prot_QKS28609.1_1289	greA; transcription elongation factor GreA
lcl|CP054595.1_prot_QKS28610.1_1290
lcl|CP054595.1_prot_QKS28611.1_1291	yhbY; RNA-binding protein
lcl|CP054595.1_prot_QKS28612.1_1292	rlmE, rrmJ, ftsJ; 23S rRNA (uridine2552-2'-O)-methyltransferase [EC:2.1.1.166]
lcl|CP054595.1_prot_QKS28613.1_1293	ftsH, hflB; cell division protease FtsH [EC:3.4.24.-]
lcl|CP054595.1_prot_QKS28614.1_1294	folP; dihydropteroate synthase [EC:2.5.1.15]
lcl|CP054595.1_prot_QKS28615.1_1295	glmM; phosphoglucosamine mutase [EC:5.4.2.10]
lcl|CP054595.1_prot_QKS28616.1_1296
lcl|CP054595.1_prot_QKS28617.1_1297
lcl|CP054595.1_prot_QKS28618.1_1298
lcl|CP054595.1_prot_QKS28619.1_1299	fur, zur, furB; Fur family transcriptional regulator, ferric uptake regulator
lcl|CP054595.1_prot_QKS28620.1_1300	msrB; peptide-methionine (R)-S-oxide reductase [EC:1.8.4.12]
lcl|CP054595.1_prot_QKS28621.1_1301	msrA; peptide-methionine (S)-S-oxide reductase [EC:1.8.4.11]
lcl|CP054595.1_prot_QKS28622.1_1302	rlmI; 23S rRNA (cytosine1962-C5)-methyltransferase [EC:2.1.1.191]
lcl|CP054595.1_prot_QKS28624.1_1304	SCO1; protein SCO1
lcl|CP054595.1_prot_QKS28626.1_1306	K07220; uncharacterized protein
lcl|CP054595.1_prot_QKS28627.1_1307	TC.PIT; inorganic phosphate transporter, PiT family
lcl|CP054595.1_prot_QKS28628.1_1308	K07054; uncharacterized protein
lcl|CP054595.1_prot_QKS28629.1_1309
lcl|CP054595.1_prot_1310
lcl|CP054595.1_prot_QKS28630.1_1311	metZ; O-succinylhomoserine sulfhydrylase [EC:2.5.1.-]
lcl|CP054595.1_prot_QKS28631.1_1312	purF, PPAT; amidophosphoribosyltransferase [EC:2.4.2.14]
lcl|CP054595.1_prot_QKS28632.1_1313	cvpA; membrane protein required for colicin V production
lcl|CP054595.1_prot_QKS28633.1_1314
lcl|CP054595.1_prot_QKS31540.1_1315	folC; dihydrofolate synthase / folylpolyglutamate synthase [EC:6.3.2.12 6.3.2.17]
lcl|CP054595.1_prot_QKS31541.1_1316	accD; acetyl-CoA carboxylase carboxyl transferase subunit beta [EC:6.4.1.2 2.1.3.15]
lcl|CP054595.1_prot_QKS28634.1_1317	trpA; tryptophan synthase alpha chain [EC:4.2.1.20]
lcl|CP054595.1_prot_QKS28635.1_1318	trpB; tryptophan synthase beta chain [EC:4.2.1.20]
lcl|CP054595.1_prot_QKS28636.1_1319	trpF; phosphoribosylanthranilate isomerase [EC:5.3.1.24]
lcl|CP054595.1_prot_QKS28637.1_1320	truA, PUS1; tRNA pseudouridine38-40 synthase [EC:5.4.99.12]
lcl|CP054595.1_prot_QKS28638.1_1321
lcl|CP054595.1_prot_QKS28639.1_1322
lcl|CP054595.1_prot_QKS28640.1_1323	asd; aspartate-semialdehyde dehydrogenase [EC:1.2.1.11]
lcl|CP054595.1_prot_QKS28641.1_1324	leuD, IPMI-S; 3-isopropylmalate/(R)-2-methylmalate dehydratase small subunit [EC:4.2.1.33 4.2.1.35]
lcl|CP054595.1_prot_QKS28642.1_1325	ecnA; entericidin A
lcl|CP054595.1_prot_QKS28643.1_1326	leuC, IPMI-L; 3-isopropylmalate/(R)-2-methylmalate dehydratase large subunit [EC:4.2.1.33 4.2.1.35]
lcl|CP054595.1_prot_QKS28644.1_1327	hcaT; MFS transporter, PPP family, 3-phenylpropionic acid transporter
lcl|CP054595.1_prot_QKS28645.1_1328	K09794; uncharacterized protein
lcl|CP054595.1_prot_QKS28646.1_1329	aroC; chorismate synthase [EC:4.2.3.5]
lcl|CP054595.1_prot_QKS28648.1_1331
lcl|CP054595.1_prot_QKS28649.1_1332
lcl|CP054595.1_prot_QKS28650.1_1333
lcl|CP054595.1_prot_QKS28651.1_1334	APA1_2; sulfate adenylyltransferase (ADP) / ATP adenylyltransferase [EC:2.7.7.5 2.7.7.53]
lcl|CP054595.1_prot_QKS28652.1_1335
lcl|CP054595.1_prot_QKS28653.1_1336
lcl|CP054595.1_prot_QKS28654.1_1337	ubiB, aarF; ubiquinone biosynthesis protein
lcl|CP054595.1_prot_QKS28656.1_1339
lcl|CP054595.1_prot_QKS28657.1_1340	dnr; CRP/FNR family transcriptional regulator, dissimilatory nitrate respiration regulator
lcl|CP054595.1_prot_QKS28658.1_1341	CYC; cytochrome c
lcl|CP054595.1_prot_QKS28659.1_1342	nirS; nitrite reductase (NO-forming) / hydroxylamine reductase [EC:1.7.2.1 1.7.99.1]
lcl|CP054595.1_prot_QKS28660.1_1343
lcl|CP054595.1_prot_QKS28661.1_1344
lcl|CP054595.1_prot_QKS28662.1_1345
lcl|CP054595.1_prot_QKS28663.1_1346	murA; UDP-N-acetylglucosamine 1-carboxyvinyltransferase [EC:2.5.1.7]
lcl|CP054595.1_prot_QKS28664.1_1347
lcl|CP054595.1_prot_QKS28665.1_1348	ABC-2.P; ABC-2 type transport system permease protein
lcl|CP054595.1_prot_QKS28666.1_1349	ABC-2.A; ABC-2 type transport system ATP-binding protein
lcl|CP054595.1_prot_QKS28667.1_1350	mlaB; phospholipid transport system transporter-binding protein
lcl|CP054595.1_prot_QKS31542.1_1351	mlaC; phospholipid transport system substrate-binding protein
lcl|CP054595.1_prot_QKS28668.1_1352	mlaA, vacJ; phospholipid-binding lipoprotein MlaA
lcl|CP054595.1_prot_QKS28669.1_1353	mlaD, linM; phospholipid/cholesterol/gamma-HCH transport system substrate-binding protein
lcl|CP054595.1_prot_QKS28670.1_1354	mlaE, linK; phospholipid/cholesterol/gamma-HCH transport system permease protein
lcl|CP054595.1_prot_QKS28671.1_1355	mlaF, linL, mkl; phospholipid/cholesterol/gamma-HCH transport system ATP-binding protein
lcl|CP054595.1_prot_QKS28672.1_1356	flgR; two-component system, NtrC family, response regulator
lcl|CP054595.1_prot_QKS31543.1_1357	mshM; MSHA biogenesis protein MshM
lcl|CP054595.1_prot_QKS28673.1_1358	gspD; general secretion pathway protein D
lcl|CP054595.1_prot_QKS28674.1_1359
lcl|CP054595.1_prot_QKS28675.1_1360	gspE; general secretion pathway protein E [EC:7.4.2.8]
lcl|CP054595.1_prot_QKS28676.1_1361	pilC; type IV pilus assembly protein PilC
lcl|CP054595.1_prot_QKS28680.1_1365
lcl|CP054595.1_prot_QKS28681.1_1366
lcl|CP054595.1_prot_QKS28682.1_1367
lcl|CP054595.1_prot_QKS28683.1_1368
lcl|CP054595.1_prot_QKS31544.1_1369
lcl|CP054595.1_prot_QKS28684.1_1370	TC.KEF; monovalent cation:H+ antiporter-2, CPA2 family
lcl|CP054595.1_prot_QKS28685.1_1371	kdsD, kpsF; arabinose-5-phosphate isomerase [EC:5.3.1.13]
lcl|CP054595.1_prot_QKS28686.1_1372	kdsC; 3-deoxy-D-manno-octulosonate 8-phosphate phosphatase (KDO 8-P phosphatase) [EC:3.1.3.45]
lcl|CP054595.1_prot_QKS28687.1_1373	lptC; lipopolysaccharide export system protein LptC
lcl|CP054595.1_prot_QKS28688.1_1374	lptA; lipopolysaccharide export system protein LptA
lcl|CP054595.1_prot_QKS28689.1_1375
lcl|CP054595.1_prot_QKS28690.1_1376
lcl|CP054595.1_prot_QKS28691.1_1377
lcl|CP054595.1_prot_QKS28692.1_1379
lcl|CP054595.1_prot_QKS28693.1_1380	K07097; uncharacterized protein
lcl|CP054595.1_prot_QKS28694.1_1381
lcl|CP054595.1_prot_QKS28695.1_1382
lcl|CP054595.1_prot_QKS28697.1_1384
lcl|CP054595.1_prot_QKS28699.1_1386
lcl|CP054595.1_prot_QKS28701.1_1388
lcl|CP054595.1_prot_QKS28702.1_1389
lcl|CP054595.1_prot_QKS28703.1_1390	panE, apbA; 2-dehydropantoate 2-reductase [EC:1.1.1.169]
lcl|CP054595.1_prot_QKS28704.1_1391
lcl|CP054595.1_prot_QKS28705.1_1392
lcl|CP054595.1_prot_1393
lcl|CP054595.1_prot_QKS28706.1_1394
lcl|CP054595.1_prot_QKS31545.1_1395
lcl|CP054595.1_prot_QKS28707.1_1396
lcl|CP054595.1_prot_QKS28709.1_1398
lcl|CP054595.1_prot_QKS28710.1_1399	ACADM, acd; acyl-CoA dehydrogenase [EC:1.3.8.7]
lcl|CP054595.1_prot_QKS28711.1_1400
lcl|CP054595.1_prot_QKS28712.1_1401
lcl|CP054595.1_prot_QKS28713.1_1402	panD; aspartate 1-decarboxylase [EC:4.1.1.11]
lcl|CP054595.1_prot_QKS31546.1_1403	panC; pantoate--beta-alanine ligase [EC:6.3.2.1]
lcl|CP054595.1_prot_QKS28714.1_1404	panB; 3-methyl-2-oxobutanoate hydroxymethyltransferase [EC:2.1.2.11]
lcl|CP054595.1_prot_QKS28715.1_1405
lcl|CP054595.1_prot_QKS28716.1_1406
lcl|CP054595.1_prot_QKS31547.1_1409	folK; 2-amino-4-hydroxy-6-hydroxymethyldihydropteridine diphosphokinase [EC:2.7.6.3]
lcl|CP054595.1_prot_QKS28718.1_1410	pcnB; poly(A) polymerase [EC:2.7.7.19]
lcl|CP054595.1_prot_QKS28719.1_1411
lcl|CP054595.1_prot_QKS28720.1_1412	hda; DnaA-homolog protein
lcl|CP054595.1_prot_QKS28721.1_1413	purM; phosphoribosylformylglycinamidine cyclo-ligase [EC:6.3.3.1]
lcl|CP054595.1_prot_QKS28723.1_1415	acrA, mexA, adeI, smeD, mtrC, cmeA; membrane fusion protein, multidrug efflux system
lcl|CP054595.1_prot_QKS28724.1_1416	acrB, mexB, adeJ, smeE, mtrD, cmeB; multidrug efflux pump
lcl|CP054595.1_prot_QKS31548.1_1417	tgs, wax-dgat; diacylglycerol O-acyltransferase / wax synthase [EC:2.3.1.20 2.3.1.75]
lcl|CP054595.1_prot_QKS28725.1_1418
lcl|CP054595.1_prot_QKS28726.1_1419
lcl|CP054595.1_prot_QKS28728.1_1421	pstB; phosphate transport system ATP-binding protein [EC:7.3.2.1]
lcl|CP054595.1_prot_QKS28729.1_1422	pstA; phosphate transport system permease protein
lcl|CP054595.1_prot_QKS28730.1_1423	pstC; phosphate transport system permease protein
lcl|CP054595.1_prot_QKS28731.1_1424	pstS; phosphate transport system substrate-binding protein
lcl|CP054595.1_prot_QKS28732.1_1425
lcl|CP054595.1_prot_QKS28733.1_1426
lcl|CP054595.1_prot_QKS28734.1_1427	ppsR; [pyruvate, water dikinase]-phosphate phosphotransferase / [pyruvate, water dikinase] kinase [EC:2.7.4.28 2.7.11.33]
lcl|CP054595.1_prot_QKS28735.1_1428
lcl|CP054595.1_prot_QKS28736.1_1429
lcl|CP054595.1_prot_QKS28737.1_1430	ABC.ZM.S; zinc/manganese transport system substrate-binding protein
lcl|CP054595.1_prot_QKS28738.1_1431	ABC.ZM.P; zinc/manganese transport system permease protein
lcl|CP054595.1_prot_QKS28739.1_1432	ABC.ZM.A; zinc/manganese transport system ATP-binding protein
lcl|CP054595.1_prot_QKS28740.1_1433
lcl|CP054595.1_prot_QKS31549.1_1434
lcl|CP054595.1_prot_1435
lcl|CP054595.1_prot_QKS28741.1_1436	K07093; uncharacterized protein
lcl|CP054595.1_prot_QKS28742.1_1437
lcl|CP054595.1_prot_QKS28743.1_1438	rpoE; RNA polymerase sigma-70 factor, ECF subfamily
lcl|CP054595.1_prot_QKS28744.1_1440
lcl|CP054595.1_prot_QKS28745.1_1441
lcl|CP054595.1_prot_QKS28746.1_1442	cheB; two-component system, chemotaxis family, protein-glutamate methylesterase/glutaminase [EC:3.1.1.61 3.5.1.44]
lcl|CP054595.1_prot_QKS28747.1_1443	cheR; chemotaxis protein methyltransferase CheR [EC:2.1.1.80]
lcl|CP054595.1_prot_QKS28748.1_1444	cheD; chemotaxis protein CheD [EC:3.5.1.44]
lcl|CP054595.1_prot_QKS28749.1_1445
lcl|CP054595.1_prot_QKS28750.1_1446
lcl|CP054595.1_prot_QKS31550.1_1447	mcp; methyl-accepting chemotaxis protein
lcl|CP054595.1_prot_QKS28751.1_1448	cheW; purine-binding chemotaxis protein CheW
lcl|CP054595.1_prot_QKS28752.1_1449	mcp; methyl-accepting chemotaxis protein
lcl|CP054595.1_prot_QKS28753.1_1450	cheA; two-component system, chemotaxis family, sensor kinase CheA [EC:2.7.13.3]
lcl|CP054595.1_prot_QKS28754.1_1451
lcl|CP054595.1_prot_QKS28755.1_1452
lcl|CP054595.1_prot_QKS28756.1_1453	cheY; two-component system, chemotaxis family, chemotaxis protein CheY
lcl|CP054595.1_prot_QKS31551.1_1454	dctR; two-component system, LuxR family, response regulator DctR
lcl|CP054595.1_prot_QKS28757.1_1455
lcl|CP054595.1_prot_QKS28758.1_1456
lcl|CP054595.1_prot_QKS28759.1_1457	ald; alanine dehydrogenase [EC:1.4.1.1]
lcl|CP054595.1_prot_QKS28761.1_1459	parD1_3_4; antitoxin ParD1/3/4
lcl|CP054595.1_prot_QKS28764.1_1462
lcl|CP054595.1_prot_QKS28765.1_1463	K09989; uncharacterized protein
lcl|CP054595.1_prot_QKS28766.1_1464
lcl|CP054595.1_prot_QKS28767.1_1465
lcl|CP054595.1_prot_QKS31552.1_1466	livF; branched-chain amino acid transport system ATP-binding protein
lcl|CP054595.1_prot_QKS28768.1_1467	livG; branched-chain amino acid transport system ATP-binding protein
lcl|CP054595.1_prot_QKS28769.1_1468	livM; branched-chain amino acid transport system permease protein
lcl|CP054595.1_prot_QKS28770.1_1469	livH; branched-chain amino acid transport system permease protein
lcl|CP054595.1_prot_QKS28771.1_1470	putA; RHH-type transcriptional regulator, proline utilization regulon repressor / proline dehydrogenase / delta 1-pyrroline-5-carboxylate dehydrogenase [EC:1.5.5.2 1.2.1.88]
lcl|CP054595.1_prot_QKS28772.1_1471	livK; branched-chain amino acid transport system substrate-binding protein
lcl|CP054595.1_prot_QKS28773.1_1472
lcl|CP054595.1_prot_QKS28774.1_1473	K07027; glycosyltransferase 2 family protein
lcl|CP054595.1_prot_QKS28775.1_1474
lcl|CP054595.1_prot_QKS28776.1_1475
lcl|CP054595.1_prot_QKS31553.1_1476	arnC, pmrF; undecaprenyl-phosphate 4-deoxy-4-formamido-L-arabinose transferase [EC:2.4.2.53]
lcl|CP054595.1_prot_QKS28777.1_1477
lcl|CP054595.1_prot_QKS28779.1_1479
lcl|CP054595.1_prot_QKS31554.1_1480
lcl|CP054595.1_prot_QKS28780.1_1481
lcl|CP054595.1_prot_QKS28781.1_1482	pstS; phosphate transport system substrate-binding protein
lcl|CP054595.1_prot_QKS28782.1_1483
lcl|CP054595.1_prot_QKS28783.1_1484	thpR; RNA 2',3'-cyclic 3'-phosphodiesterase [EC:3.1.4.58]
lcl|CP054595.1_prot_QKS28784.1_1485
lcl|CP054595.1_prot_QKS28785.1_1486
lcl|CP054595.1_prot_QKS31555.1_1487	frmA, ADH5, adhC; S-(hydroxymethyl)glutathione dehydrogenase / alcohol dehydrogenase [EC:1.1.1.284 1.1.1.1]
lcl|CP054595.1_prot_QKS28786.1_1488	frmB, ESD, fghA; S-formylglutathione hydrolase [EC:3.1.2.12]
lcl|CP054595.1_prot_QKS28787.1_1489
lcl|CP054595.1_prot_QKS28791.1_1493	pleD; two-component system, cell cycle response regulator [EC:2.7.7.65]
lcl|CP054595.1_prot_QKS28792.1_1494
lcl|CP054595.1_prot_QKS28793.1_1495
lcl|CP054595.1_prot_QKS28794.1_1496	menE; o-succinylbenzoate---CoA ligase [EC:6.2.1.26]
lcl|CP054595.1_prot_QKS28795.1_1497	menF; menaquinone-specific isochorismate synthase [EC:5.4.4.2]
lcl|CP054595.1_prot_QKS28796.1_1498	menD; 2-succinyl-5-enolpyruvyl-6-hydroxy-3-cyclohexene-1-carboxylate synthase [EC:2.2.1.9]
lcl|CP054595.1_prot_QKS28798.1_1500	hipA; serine/threonine-protein kinase HipA [EC:2.7.11.1]
lcl|CP054595.1_prot_QKS28799.1_1501
lcl|CP054595.1_prot_QKS28800.1_1502	ACSS3, prpE; propionyl-CoA synthetase [EC:6.2.1.17]
lcl|CP054595.1_prot_QKS28801.1_1503	pleD; two-component system, cell cycle response regulator [EC:2.7.7.65]
lcl|CP054595.1_prot_QKS28802.1_1504	acuI; acrylyl-CoA reductase (NADPH) [EC:1.3.1.-]
lcl|CP054595.1_prot_QKS28803.1_1505
lcl|CP054595.1_prot_QKS28804.1_1506	afuA, fbpA; iron(III) transport system substrate-binding protein
lcl|CP054595.1_prot_QKS28805.1_1507	afuB, fbpB; iron(III) transport system permease protein
lcl|CP054595.1_prot_QKS28806.1_1508	afuC, fbpC; iron(III) transport system ATP-binding protein [EC:7.2.2.7]
lcl|CP054595.1_prot_QKS28807.1_1509	aat; leucyl/phenylalanyl-tRNA---protein transferase [EC:2.3.2.6]
lcl|CP054595.1_prot_QKS28808.1_1510	bpt; leucyl-tRNA---protein transferase [EC:2.3.2.29]
lcl|CP054595.1_prot_QKS28809.1_1511
lcl|CP054595.1_prot_QKS28810.1_1512
lcl|CP054595.1_prot_QKS28812.1_1514
lcl|CP054595.1_prot_QKS28813.1_1515	fixJ; two-component system, LuxR family, response regulator FixJ
lcl|CP054595.1_prot_QKS28814.1_1516
lcl|CP054595.1_prot_QKS28815.1_1517	pstS; phosphate transport system substrate-binding protein
lcl|CP054595.1_prot_QKS28816.1_1518
lcl|CP054595.1_prot_QKS28817.1_1519	pstC; phosphate transport system permease protein
lcl|CP054595.1_prot_QKS28818.1_1520	pstA; phosphate transport system permease protein
lcl|CP054595.1_prot_QKS28819.1_1521	pstB; phosphate transport system ATP-binding protein [EC:7.3.2.1]
lcl|CP054595.1_prot_QKS28820.1_1522	pstB; phosphate transport system ATP-binding protein [EC:7.3.2.1]
lcl|CP054595.1_prot_QKS28821.1_1523	ABC.PA.S; polar amino acid transport system substrate-binding protein
lcl|CP054595.1_prot_QKS28822.1_1524	ABC.PA.P; polar amino acid transport system permease protein
lcl|CP054595.1_prot_QKS31556.1_1525	ABC.PA.A; polar amino acid transport system ATP-binding protein [EC:7.4.2.1]
lcl|CP054595.1_prot_QKS28823.1_1526
lcl|CP054595.1_prot_QKS28824.1_1527
lcl|CP054595.1_prot_QKS28825.1_1528	rutE; 3-hydroxypropanoate dehydrogenase [EC:1.1.1.-]
lcl|CP054595.1_prot_QKS28826.1_1529
lcl|CP054595.1_prot_QKS28827.1_1530
lcl|CP054595.1_prot_QKS28828.1_1531
lcl|CP054595.1_prot_QKS28829.1_1532	E2.1.1.77, pcm; protein-L-isoaspartate(D-aspartate) O-methyltransferase [EC:2.1.1.77]
lcl|CP054595.1_prot_QKS28830.1_1533	K06940; uncharacterized protein
lcl|CP054595.1_prot_QKS31557.1_1534	yliI; aldose sugar dehydrogenase [EC:1.1.5.-]
lcl|CP054595.1_prot_QKS28831.1_1535
lcl|CP054595.1_prot_QKS28832.1_1536
lcl|CP054595.1_prot_QKS31558.1_1537	hr; hemerythrin
lcl|CP054595.1_prot_QKS28833.1_1538
lcl|CP054595.1_prot_QKS28834.1_1539	rpoE; RNA polymerase sigma-70 factor, ECF subfamily
lcl|CP054595.1_prot_QKS28835.1_1540
lcl|CP054595.1_prot_QKS28836.1_1542
lcl|CP054595.1_prot_QKS28837.1_1543	aspA; aspartate ammonia-lyase [EC:4.3.1.1]
lcl|CP054595.1_prot_QKS28838.1_1544	dcuA; anaerobic C4-dicarboxylate transporter DcuA
lcl|CP054595.1_prot_QKS28839.1_1545
lcl|CP054595.1_prot_QKS28840.1_1546	livK; branched-chain amino acid transport system substrate-binding protein
lcl|CP054595.1_prot_QKS28841.1_1547	ppk2; polyphosphate kinase [EC:2.7.4.34]
lcl|CP054595.1_prot_QKS28842.1_1548	STAR1, fetA; UDP-glucose/iron transport system ATP-binding protein
lcl|CP054595.1_prot_QKS28843.1_1549	STAR2, fetB; UDP-glucose/iron transport system permease protein
lcl|CP054595.1_prot_QKS31559.1_1550	miaA, TRIT1; tRNA dimethylallyltransferase [EC:2.5.1.75]
lcl|CP054595.1_prot_QKS28844.1_1551	dedA; membrane-associated protein
lcl|CP054595.1_prot_QKS28845.1_1552	purN; phosphoribosylglycinamide formyltransferase 1 [EC:2.1.2.2]
lcl|CP054595.1_prot_QKS28846.1_1553
lcl|CP054595.1_prot_QKS28847.1_1554	rsmB, sun; 16S rRNA (cytosine967-C5)-methyltransferase [EC:2.1.1.176]
lcl|CP054595.1_prot_QKS28848.1_1555
lcl|CP054595.1_prot_QKS28851.1_1558	rstB; two-component system, OmpR family, sensor histidine kinase RstB [EC:2.7.13.3]
lcl|CP054595.1_prot_QKS28852.1_1559	K02483; two-component system, OmpR family, response regulator
lcl|CP054595.1_prot_QKS28853.1_1560	SCD, desC; stearoyl-CoA desaturase (Delta-9 desaturase) [EC:1.14.19.1]
lcl|CP054595.1_prot_QKS31560.1_1561	dsbB; protein dithiol:quinone oxidoreductase [EC:1.8.5.9]
lcl|CP054595.1_prot_QKS28854.1_1562	dut, DUT; dUTP diphosphatase [EC:3.6.1.23]
lcl|CP054595.1_prot_QKS28855.1_1563	coaBC, dfp; phosphopantothenoylcysteine decarboxylase / phosphopantothenate---cysteine ligase [EC:4.1.1.36 6.3.2.5]
lcl|CP054595.1_prot_QKS28856.1_1564	radC; DNA repair protein RadC
lcl|CP054595.1_prot_QKS28857.1_1565	RP-L28, MRPL28, rpmB; large subunit ribosomal protein L28
lcl|CP054595.1_prot_QKS28858.1_1566	RP-L33, MRPL33, rpmG; large subunit ribosomal protein L33
lcl|CP054595.1_prot_QKS28859.1_1567	E2.5.1.54, aroF, aroG, aroH; 3-deoxy-7-phosphoheptulonate synthase [EC:2.5.1.54]
lcl|CP054595.1_prot_QKS28860.1_1568	K07814; cyclic di-GMP phosphodiesterase [EC:3.1.4.-]
lcl|CP054595.1_prot_1569
lcl|CP054595.1_prot_1570	K07481; transposase, IS5 family
lcl|CP054595.1_prot_QKS28861.1_1571
lcl|CP054595.1_prot_QKS31561.1_1572
lcl|CP054595.1_prot_QKS28862.1_1573	K07481; transposase, IS5 family
lcl|CP054595.1_prot_QKS31562.1_1579
lcl|CP054595.1_prot_1580
lcl|CP054595.1_prot_QKS28868.1_1581
lcl|CP054595.1_prot_QKS28869.1_1582	rpoE; RNA polymerase sigma-70 factor, ECF subfamily
lcl|CP054595.1_prot_QKS28870.1_1583	ACR3, arsB; arsenite transporter
lcl|CP054595.1_prot_QKS28871.1_1584	arsR; ArsR family transcriptional regulator, arsenate/arsenite/antimonite-responsive transcriptional repressor
lcl|CP054595.1_prot_QKS28872.1_1585	gapdh; glyceraldehyde-3-phosphate dehydrogenase (arsenate-transferring) [EC:1.2.1.107]
lcl|CP054595.1_prot_QKS28873.1_1586	arsJ; MFS transporter, APGE family, 1-arseno-3-phosphoglycerate exporter
lcl|CP054595.1_prot_QKS31563.1_1587	ENO, eno; enolase [EC:4.2.1.11]
lcl|CP054595.1_prot_QKS28874.1_1588	HSP20; HSP20 family protein
lcl|CP054595.1_prot_QKS28875.1_1589	HSP20; HSP20 family protein
lcl|CP054595.1_prot_QKS28876.1_1590	cbpA; curved DNA-binding protein
lcl|CP054595.1_prot_QKS28877.1_1591	cbpM; chaperone modulatory protein CbpM
lcl|CP054595.1_prot_QKS28878.1_1592
lcl|CP054595.1_prot_QKS28879.1_1593
lcl|CP054595.1_prot_QKS28880.1_1594
lcl|CP054595.1_prot_QKS31564.1_1595
lcl|CP054595.1_prot_1596
lcl|CP054595.1_prot_QKS28881.1_1597
lcl|CP054595.1_prot_QKS28882.1_1598	zapA; cell division protein ZapA
lcl|CP054595.1_prot_QKS28884.1_1600
lcl|CP054595.1_prot_QKS28885.1_1601
lcl|CP054595.1_prot_QKS28886.1_1602	ABCF3; ATP-binding cassette, subfamily F, member 3
lcl|CP054595.1_prot_QKS28887.1_1603	purU; formyltetrahydrofolate deformylase [EC:3.5.1.10]
lcl|CP054595.1_prot_QKS28888.1_1604	thrH; phosphoserine / homoserine phosphotransferase [EC:3.1.3.3 2.7.1.39]
lcl|CP054595.1_prot_QKS28889.1_1605
lcl|CP054595.1_prot_QKS28890.1_1606	ubiD; 4-hydroxy-3-polyprenylbenzoate decarboxylase [EC:4.1.1.98]
lcl|CP054595.1_prot_QKS28891.1_1607
lcl|CP054595.1_prot_1608	ABC.PA.S; polar amino acid transport system substrate-binding protein
lcl|CP054595.1_prot_1609
lcl|CP054595.1_prot_1610
lcl|CP054595.1_prot_1611
lcl|CP054595.1_prot_QKS28892.1_1612
lcl|CP054595.1_prot_QKS31565.1_1613
lcl|CP054595.1_prot_QKS28893.1_1614	uvrY, gacA, varA; two-component system, NarL family, invasion response regulator UvrY
lcl|CP054595.1_prot_QKS28894.1_1615
lcl|CP054595.1_prot_QKS28895.1_1616
lcl|CP054595.1_prot_QKS28896.1_1617
lcl|CP054595.1_prot_QKS28897.1_1618
lcl|CP054595.1_prot_QKS28898.1_1619	hupV; uptake hydrogenase large subunit [EC:1.12.99.6]
lcl|CP054595.1_prot_QKS28899.1_1620	ABC.CD.P; putative ABC transport system permease protein
lcl|CP054595.1_prot_QKS28900.1_1621	ABC.CD.P; putative ABC transport system permease protein
lcl|CP054595.1_prot_QKS28901.1_1622
lcl|CP054595.1_prot_QKS28902.1_1623	mdpB1; methyltransferase [EC:2.1.1.-]
lcl|CP054595.1_prot_QKS28903.1_1624
lcl|CP054595.1_prot_QKS28905.1_1626
lcl|CP054595.1_prot_QKS31566.1_1627
lcl|CP054595.1_prot_QKS28906.1_1628
lcl|CP054595.1_prot_QKS31567.1_1629
lcl|CP054595.1_prot_QKS28907.1_1630
lcl|CP054595.1_prot_QKS28908.1_1631	abfD; 4-hydroxybutyryl-CoA dehydratase / vinylacetyl-CoA-Delta-isomerase [EC:4.2.1.120 5.3.3.3]
lcl|CP054595.1_prot_QKS28909.1_1632	typA, bipA; GTP-binding protein
lcl|CP054595.1_prot_QKS28910.1_1633	glbN; hemoglobin
lcl|CP054595.1_prot_1635
lcl|CP054595.1_prot_QKS28912.1_1636	phaG; multicomponent K+:H+ antiporter subunit G
lcl|CP054595.1_prot_QKS28913.1_1637	phaF; multicomponent K+:H+ antiporter subunit F
lcl|CP054595.1_prot_QKS31568.1_1638	phaE; multicomponent K+:H+ antiporter subunit E
lcl|CP054595.1_prot_QKS31569.1_1639	phaD; multicomponent K+:H+ antiporter subunit D
lcl|CP054595.1_prot_QKS28914.1_1640	phaC; multicomponent K+:H+ antiporter subunit C
lcl|CP054595.1_prot_QKS31570.1_1641	phaA; multicomponent K+:H+ antiporter subunit A
lcl|CP054595.1_prot_QKS28915.1_1642	phoU; phosphate transport system protein
lcl|CP054595.1_prot_QKS28916.1_1643	phoB; two-component system, OmpR family, phosphate regulon response regulator PhoB
lcl|CP054595.1_prot_QKS28917.1_1644	phoR; two-component system, OmpR family, phosphate regulon sensor histidine kinase PhoR [EC:2.7.13.3]
lcl|CP054595.1_prot_QKS28918.1_1645	ETFDH; electron-transferring-flavoprotein dehydrogenase [EC:1.5.5.1]
lcl|CP054595.1_prot_QKS28919.1_1646	queG; epoxyqueuosine reductase [EC:1.17.99.6]
lcl|CP054595.1_prot_QKS28920.1_1647	tsaE; tRNA threonylcarbamoyladenosine biosynthesis protein TsaE
lcl|CP054595.1_prot_QKS28921.1_1648	amiABC; N-acetylmuramoyl-L-alanine amidase [EC:3.5.1.28]
lcl|CP054595.1_prot_QKS28922.1_1649
lcl|CP054595.1_prot_QKS28923.1_1650
lcl|CP054595.1_prot_QKS31571.1_1651
lcl|CP054595.1_prot_QKS28924.1_1652	hyfF; hydrogenase-4 component F [EC:1.-.-.-]
lcl|CP054595.1_prot_QKS28925.1_1653	hyfE; hydrogenase-4 component E [EC:1.-.-.-]
lcl|CP054595.1_prot_QKS28926.1_1654
lcl|CP054595.1_prot_QKS31572.1_1655
lcl|CP054595.1_prot_QKS28928.1_1657
lcl|CP054595.1_prot_QKS28929.1_1658
lcl|CP054595.1_prot_1659
lcl|CP054595.1_prot_QKS28930.1_1660	GST, gst; glutathione S-transferase [EC:2.5.1.18]
lcl|CP054595.1_prot_QKS28931.1_1661	K07006; uncharacterized protein
lcl|CP054595.1_prot_QKS31573.1_1662	DLD, lpd, pdhD; dihydrolipoamide dehydrogenase [EC:1.8.1.4]
lcl|CP054595.1_prot_QKS28932.1_1663
lcl|CP054595.1_prot_QKS28933.1_1664	dnaQ; DNA polymerase III subunit epsilon [EC:2.7.7.7]
lcl|CP054595.1_prot_QKS28934.1_1665	cobJ, cbiH; precorrin-3B C17-methyltransferase / cobalt-factor III methyltransferase [EC:2.1.1.131 2.1.1.272]
lcl|CP054595.1_prot_QKS28935.1_1666	cbiG; cobalt-precorrin 5A hydrolase [EC:3.7.1.12]
lcl|CP054595.1_prot_QKS28936.1_1667	cobI-cbiL; precorrin-2/cobalt-factor-2 C20-methyltransferase [EC:2.1.1.130 2.1.1.151]
lcl|CP054595.1_prot_QKS28937.1_1668	cobL-cbiET; precorrin-6B C5,15-methyltransferase / cobalt-precorrin-6B C5,C15-methyltransferase [EC:2.1.1.132 2.1.1.289 2.1.1.196]
lcl|CP054595.1_prot_QKS28938.1_1669	cbiD; cobalt-precorrin-5B (C1)-methyltransferase [EC:2.1.1.195]
lcl|CP054595.1_prot_QKS28939.1_1670	cobH-cbiC; precorrin-8X/cobalt-precorrin-8 methylmutase [EC:5.4.99.61 5.4.99.60]
lcl|CP054595.1_prot_QKS28940.1_1671	cbiX; sirohydrochlorin cobaltochelatase [EC:4.99.1.3]
lcl|CP054595.1_prot_QKS28941.1_1672	cobM, cbiF; precorrin-4/cobalt-precorrin-4 C11-methyltransferase [EC:2.1.1.133 2.1.1.271]
lcl|CP054595.1_prot_QKS28942.1_1673	cbiO; cobalt/nickel transport system ATP-binding protein
lcl|CP054595.1_prot_QKS28943.1_1674	cbiQ; cobalt/nickel transport system permease protein
lcl|CP054595.1_prot_QKS28944.1_1675	cbiN; cobalt/nickel transport protein
lcl|CP054595.1_prot_QKS28945.1_1676	cbiM; cobalt/nickel transport system permease protein
lcl|CP054595.1_prot_QKS28946.1_1677	cobB-cbiA; cobyrinic acid a,c-diamide synthase [EC:6.3.5.9 6.3.5.11]
lcl|CP054595.1_prot_QKS28947.1_1678
lcl|CP054595.1_prot_QKS28949.1_1680
lcl|CP054595.1_prot_QKS31574.1_1681
lcl|CP054595.1_prot_1682
lcl|CP054595.1_prot_QKS28950.1_1683
lcl|CP054595.1_prot_QKS31575.1_1684
lcl|CP054595.1_prot_QKS28952.1_1686	pgaC, icaA; poly-beta-1,6-N-acetyl-D-glucosamine synthase [EC:2.4.1.-]
lcl|CP054595.1_prot_QKS28953.1_1687
lcl|CP054595.1_prot_QKS28954.1_1688
lcl|CP054595.1_prot_QKS28955.1_1689
lcl|CP054595.1_prot_QKS28956.1_1690
lcl|CP054595.1_prot_QKS28957.1_1691
lcl|CP054595.1_prot_QKS28958.1_1692
lcl|CP054595.1_prot_QKS28959.1_1693
lcl|CP054595.1_prot_QKS31576.1_1694
lcl|CP054595.1_prot_QKS28960.1_1695
lcl|CP054595.1_prot_1697
lcl|CP054595.1_prot_QKS31577.1_1698
lcl|CP054595.1_prot_QKS28962.1_1699
lcl|CP054595.1_prot_QKS28963.1_1700	hsdR; type I restriction enzyme, R subunit [EC:3.1.21.3]
lcl|CP054595.1_prot_QKS28964.1_1701	hsdM; type I restriction enzyme M protein [EC:2.1.1.72]
lcl|CP054595.1_prot_QKS28965.1_1702
lcl|CP054595.1_prot_QKS28966.1_1703
lcl|CP054595.1_prot_QKS28967.1_1704
lcl|CP054595.1_prot_QKS31578.1_1705
lcl|CP054595.1_prot_QKS28968.1_1706	cobA, btuR; cob(I)alamin adenosyltransferase [EC:2.5.1.17]
lcl|CP054595.1_prot_QKS28969.1_1707	cobC1, cobC; cobalamin biosynthesis protein CobC
lcl|CP054595.1_prot_QKS28970.1_1708	bluB; 5,6-dimethylbenzimidazole synthase [EC:1.13.11.79]
lcl|CP054595.1_prot_QKS28972.1_1710
lcl|CP054595.1_prot_QKS28973.1_1711
lcl|CP054595.1_prot_1712	napC; cytochrome c-type protein NapC
lcl|CP054595.1_prot_QKS28974.1_1713	ccmH; cytochrome c-type biogenesis protein CcmH
lcl|CP054595.1_prot_QKS28975.1_1714	ccmH; cytochrome c-type biogenesis protein CcmH
lcl|CP054595.1_prot_QKS28976.1_1715	ccmG, dsbE; cytochrome c biogenesis protein CcmG, thiol:disulfide interchange protein DsbE
lcl|CP054595.1_prot_QKS28977.1_1716	ccmF; cytochrome c-type biogenesis protein CcmF
lcl|CP054595.1_prot_QKS28978.1_1717	ccmE; cytochrome c-type biogenesis protein CcmE
lcl|CP054595.1_prot_QKS31579.1_1718	ccmD; heme exporter protein D
lcl|CP054595.1_prot_QKS28979.1_1719	ccmC; heme exporter protein C
lcl|CP054595.1_prot_QKS28980.1_1720	ccmB; heme exporter protein B
lcl|CP054595.1_prot_QKS28981.1_1721	ccmA; heme exporter protein A [EC:7.6.2.5]
lcl|CP054595.1_prot_QKS28982.1_1722	hupV; uptake hydrogenase large subunit [EC:1.12.99.6]
lcl|CP054595.1_prot_QKS28983.1_1723	hypA, hybF; hydrogenase nickel incorporation protein HypA/HybF
lcl|CP054595.1_prot_QKS28984.1_1724	hypB; hydrogenase nickel incorporation protein HypB
lcl|CP054595.1_prot_QKS28985.1_1725	hypF; hydrogenase maturation protein HypF
lcl|CP054595.1_prot_QKS28986.1_1726	hypC; hydrogenase expression/formation protein HypC
lcl|CP054595.1_prot_QKS28987.1_1727	hypD; hydrogenase expression/formation protein HypD
lcl|CP054595.1_prot_QKS31580.1_1728	hypE; hydrogenase expression/formation protein HypE
lcl|CP054595.1_prot_QKS28988.1_1729	hypX, hoxX; putative two-component system protein, hydrogenase maturation factor HypX/HoxX
lcl|CP054595.1_prot_QKS28989.1_1730	hupR, hoxA; two-component system, NtrC family, response regulator HupR/HoxA
lcl|CP054595.1_prot_QKS28990.1_1731	hupU; uptake hydrogenase small subunit [EC:1.12.99.6]
lcl|CP054595.1_prot_QKS31581.1_1732	dacB; serine-type D-Ala-D-Ala carboxypeptidase/endopeptidase (penicillin-binding protein 4) [EC:3.4.16.4 3.4.21.-]
lcl|CP054595.1_prot_QKS28991.1_1733
lcl|CP054595.1_prot_QKS28992.1_1734	dnr; CRP/FNR family transcriptional regulator, dissimilatory nitrate respiration regulator
lcl|CP054595.1_prot_QKS28993.1_1735	rfbC, rmlC; dTDP-4-dehydrorhamnose 3,5-epimerase [EC:5.1.3.13]
lcl|CP054595.1_prot_QKS28994.1_1736	rfbD, rmlD; dTDP-4-dehydrorhamnose reductase [EC:1.1.1.133]
lcl|CP054595.1_prot_QKS28995.1_1737
lcl|CP054595.1_prot_QKS28996.1_1738	wecE, rffA; dTDP-4-amino-4,6-dideoxygalactose transaminase [EC:2.6.1.59]
lcl|CP054595.1_prot_QKS28997.1_1739
lcl|CP054595.1_prot_QKS28998.1_1740
lcl|CP054595.1_prot_QKS28999.1_1741	K07045; uncharacterized protein
lcl|CP054595.1_prot_QKS29000.1_1742
lcl|CP054595.1_prot_QKS29001.1_1743
lcl|CP054595.1_prot_QKS29002.1_1744
lcl|CP054595.1_prot_QKS31582.1_1745	pimF; putative glycosyltransferase [EC:2.4.-.-]
lcl|CP054595.1_prot_QKS29004.1_1747	proQ; ProP effector
lcl|CP054595.1_prot_QKS29005.1_1748
lcl|CP054595.1_prot_QKS29006.1_1749
lcl|CP054595.1_prot_QKS29007.1_1750
lcl|CP054595.1_prot_QKS29008.1_1751
lcl|CP054595.1_prot_QKS29009.1_1752
lcl|CP054595.1_prot_QKS29010.1_1753	tgs, wax-dgat; diacylglycerol O-acyltransferase / wax synthase [EC:2.3.1.20 2.3.1.75]
lcl|CP054595.1_prot_QKS29011.1_1754
lcl|CP054595.1_prot_QKS29012.1_1755
lcl|CP054595.1_prot_QKS29013.1_1756	rsgA, engC; ribosome biogenesis GTPase / thiamine phosphate phosphatase [EC:3.6.1.- 3.1.3.100]
lcl|CP054595.1_prot_QKS29014.1_1757	PCBD, phhB; 4a-hydroxytetrahydrobiopterin dehydratase [EC:4.2.1.96]
lcl|CP054595.1_prot_QKS29015.1_1758	STE24; STE24 endopeptidase [EC:3.4.24.84]
lcl|CP054595.1_prot_QKS29016.1_1759	orn, REX2, REXO2; oligoribonuclease [EC:3.1.-.-]
lcl|CP054595.1_prot_QKS29017.1_1760
lcl|CP054595.1_prot_QKS29018.1_1761	RP-L31, rpmE; large subunit ribosomal protein L31
lcl|CP054595.1_prot_QKS29019.1_1762	rho; transcription termination factor Rho
lcl|CP054595.1_prot_QKS29020.1_1763	trxA; thioredoxin 1
lcl|CP054595.1_prot_QKS29021.1_1764	fdxA; ferredoxin
lcl|CP054595.1_prot_QKS29022.1_1765	ACSL, fadD; long-chain acyl-CoA synthetase [EC:6.2.1.3]
lcl|CP054595.1_prot_QKS29023.1_1766
lcl|CP054595.1_prot_QKS29024.1_1767
lcl|CP054595.1_prot_QKS29025.1_1768	IDH1, IDH2, icd; isocitrate dehydrogenase [EC:1.1.1.42]
lcl|CP054595.1_prot_QKS29026.1_1769	aceK; isocitrate dehydrogenase kinase/phosphatase [EC:2.7.11.5 3.1.3.-]
lcl|CP054595.1_prot_QKS29027.1_1770	hyi, gip; hydroxypyruvate isomerase [EC:5.3.1.22]
lcl|CP054595.1_prot_QKS29028.1_1771	MMAB, pduO; cob(I)alamin adenosyltransferase [EC:2.5.1.17]
lcl|CP054595.1_prot_QKS29030.1_1773
lcl|CP054595.1_prot_QKS29031.1_1774	nadC, QPRT; nicotinate-nucleotide pyrophosphorylase (carboxylating) [EC:2.4.2.19]
lcl|CP054595.1_prot_QKS29033.1_1776	thrC; threonine synthase [EC:4.2.3.1]
lcl|CP054595.1_prot_QKS29034.1_1777	siaD; diguanylate cyclase [EC:2.7.7.65]
lcl|CP054595.1_prot_QKS29035.1_1778
lcl|CP054595.1_prot_QKS29036.1_1779
lcl|CP054595.1_prot_QKS29037.1_1780	K09928; uncharacterized protein
lcl|CP054595.1_prot_QKS29038.1_1781
lcl|CP054595.1_prot_QKS29039.1_1782
lcl|CP054595.1_prot_QKS29040.1_1783
lcl|CP054595.1_prot_QKS29041.1_1784
lcl|CP054595.1_prot_QKS29042.1_1785	K09781; uncharacterized protein
lcl|CP054595.1_prot_QKS29043.1_1786
lcl|CP054595.1_prot_QKS29045.1_1788
lcl|CP054595.1_prot_QKS31583.1_1789	APOD; apolipoprotein D and lipocalin family protein
lcl|CP054595.1_prot_QKS29046.1_1790	thiS; sulfur carrier protein
lcl|CP054595.1_prot_QKS29047.1_1791	thiG; thiazole synthase [EC:2.8.1.10]
lcl|CP054595.1_prot_QKS29048.1_1792	trmB, METTL1, TRM8; tRNA (guanine-N7-)-methyltransferase [EC:2.1.1.33]
lcl|CP054595.1_prot_QKS29049.1_1793
lcl|CP054595.1_prot_QKS29050.1_1794
lcl|CP054595.1_prot_QKS29051.1_1795
lcl|CP054595.1_prot_QKS29052.1_1796	rdgB, ITPA; XTP/dITP diphosphohydrolase [EC:3.6.1.66]
lcl|CP054595.1_prot_QKS29053.1_1797	rph; ribonuclease PH [EC:2.7.7.56]
lcl|CP054595.1_prot_QKS29054.1_1798	prpC, phpP; PPM family protein phosphatase [EC:3.1.3.16]
lcl|CP054595.1_prot_QKS31584.1_1799
lcl|CP054595.1_prot_QKS29055.1_1800
lcl|CP054595.1_prot_QKS29056.1_1801	K06888; uncharacterized protein
lcl|CP054595.1_prot_QKS29057.1_1802	tag; DNA-3-methyladenine glycosylase I [EC:3.2.2.20]
lcl|CP054595.1_prot_QKS29058.1_1803	K09801; uncharacterized protein
lcl|CP054595.1_prot_QKS29059.1_1804	rnfE; H+/Na+-translocating ferredoxin:NAD+ oxidoreductase subunit E
lcl|CP054595.1_prot_QKS29060.1_1805	rnfG; H+/Na+-translocating ferredoxin:NAD+ oxidoreductase subunit G
lcl|CP054595.1_prot_QKS29061.1_1806	rnfD; H+/Na+-translocating ferredoxin:NAD+ oxidoreductase subunit D [EC:7.1.1.11 7.2.1.2]
lcl|CP054595.1_prot_QKS29062.1_1807	rnfC; H+/Na+-translocating ferredoxin:NAD+ oxidoreductase subunit C [EC:7.1.1.11 7.2.1.2]
lcl|CP054595.1_prot_QKS29063.1_1808	rnfB; H+/Na+-translocating ferredoxin:NAD+ oxidoreductase subunit B [EC:7.1.1.11 7.2.1.2]
lcl|CP054595.1_prot_QKS29064.1_1809	rnfA; H+/Na+-translocating ferredoxin:NAD+ oxidoreductase subunit A
lcl|CP054595.1_prot_QKS29065.1_1810	nifL; nitrogen fixation regulatory protein
lcl|CP054595.1_prot_QKS29066.1_1811	nifA; Nif-specific regulatory protein
lcl|CP054595.1_prot_QKS29067.1_1812	nifB; nitrogen fixation protein NifB
lcl|CP054595.1_prot_QKS29068.1_1813
lcl|CP054595.1_prot_QKS29069.1_1814
lcl|CP054595.1_prot_QKS29070.1_1815	fprA1_2; NADH oxidase (H2O-forming) [EC:1.6.3.4]
lcl|CP054595.1_prot_QKS29071.1_1816
lcl|CP054595.1_prot_QKS29072.1_1817
lcl|CP054595.1_prot_QKS29073.1_1818
lcl|CP054595.1_prot_QKS29074.1_1819	nifH; nitrogenase iron protein NifH
lcl|CP054595.1_prot_QKS29075.1_1820	nifD; nitrogenase molybdenum-iron protein alpha chain [EC:1.18.6.1]
lcl|CP054595.1_prot_QKS29076.1_1821	nifK; nitrogenase molybdenum-iron protein beta chain [EC:1.18.6.1]
lcl|CP054595.1_prot_QKS29077.1_1822	nifT; nitrogen fixation protein NifT
lcl|CP054595.1_prot_QKS29078.1_1823
lcl|CP054595.1_prot_QKS29079.1_1824
lcl|CP054595.1_prot_QKS29080.1_1825
lcl|CP054595.1_prot_QKS29081.1_1826	exbD; biopolymer transport protein ExbD
lcl|CP054595.1_prot_QKS29082.1_1827	exbB; biopolymer transport protein ExbB
lcl|CP054595.1_prot_QKS29083.1_1828
lcl|CP054595.1_prot_QKS29084.1_1829	TC.FEV.OM; iron complex outermembrane recepter protein
lcl|CP054595.1_prot_QKS29085.1_1830
lcl|CP054595.1_prot_QKS29086.1_1831
lcl|CP054595.1_prot_QKS29087.1_1832
lcl|CP054595.1_prot_QKS29088.1_1833	E2.7.7.41, CDS1, CDS2, cdsA; phosphatidate cytidylyltransferase [EC:2.7.7.41]
lcl|CP054595.1_prot_QKS29089.1_1834
lcl|CP054595.1_prot_QKS29090.1_1835
lcl|CP054595.1_prot_QKS31585.1_1836	pgsA, PGS1; CDP-diacylglycerol---glycerol-3-phosphate 3-phosphatidyltransferase [EC:2.7.8.5]
lcl|CP054595.1_prot_QKS29091.1_1837	ACSS1_2, acs; acetyl-CoA synthetase [EC:6.2.1.1]
lcl|CP054595.1_prot_QKS29092.1_1838	capV; cGAMP-activated phospholipase [EC:3.1.1.32 3.1.1.-]
lcl|CP054595.1_prot_QKS29093.1_1839	mtnA; methylthioribose-1-phosphate isomerase [EC:5.3.1.23]
lcl|CP054595.1_prot_QKS29094.1_1840	ald2; 5-deoxyribulose 1-phosphate aldolase [EC:4.1.2.62]
lcl|CP054595.1_prot_QKS29095.1_1841	K07137; uncharacterized protein
lcl|CP054595.1_prot_QKS29096.1_1842
lcl|CP054595.1_prot_QKS29097.1_1843	hupB; DNA-binding protein HU-beta
lcl|CP054595.1_prot_QKS31586.1_1844	uvrA; excinuclease ABC subunit A
lcl|CP054595.1_prot_QKS29098.1_1845
lcl|CP054595.1_prot_QKS29099.1_1846	ssb; single-strand DNA-binding protein
lcl|CP054595.1_prot_QKS29100.1_1847	SOD2; superoxide dismutase, Fe-Mn family [EC:1.15.1.1]
lcl|CP054595.1_prot_QKS29101.1_1848	xseA; exodeoxyribonuclease VII large subunit [EC:3.1.11.6]
lcl|CP054595.1_prot_QKS29102.1_1849	exbB; biopolymer transport protein ExbB
lcl|CP054595.1_prot_QKS29103.1_1850	exbD; biopolymer transport protein ExbD
lcl|CP054595.1_prot_QKS29104.1_1851	lpxK; tetraacyldisaccharide 4'-kinase [EC:2.7.1.130]
lcl|CP054595.1_prot_QKS29105.1_1852	K09791; uncharacterized protein
lcl|CP054595.1_prot_QKS29106.1_1853	kdsB; 3-deoxy-manno-octulosonate cytidylyltransferase (CMP-KDO synthetase) [EC:2.7.7.38]
lcl|CP054595.1_prot_QKS29107.1_1854	adk, AK; adenylate kinase [EC:2.7.4.3]
lcl|CP054595.1_prot_QKS29108.1_1855	hppA; K(+)-stimulated pyrophosphate-energized sodium pump [EC:7.2.3.1]
lcl|CP054595.1_prot_QKS29109.1_1856
lcl|CP054595.1_prot_QKS29110.1_1857	murJ, mviN; putative peptidoglycan lipid II flippase
lcl|CP054595.1_prot_QKS29113.1_1860
lcl|CP054595.1_prot_QKS29114.1_1861
lcl|CP054595.1_prot_QKS29115.1_1862	speE, SRM, SPE3; spermidine synthase [EC:2.5.1.16]
lcl|CP054595.1_prot_QKS29116.1_1863	ABCB-BAC; ATP-binding cassette, subfamily B, bacterial
lcl|CP054595.1_prot_QKS29117.1_1864
lcl|CP054595.1_prot_QKS29118.1_1865	cphA; cyanophycin synthetase [EC:6.3.2.29 6.3.2.30]
lcl|CP054595.1_prot_QKS29119.1_1866	cphA; cyanophycin synthetase [EC:6.3.2.29 6.3.2.30]
lcl|CP054595.1_prot_QKS29120.1_1867
lcl|CP054595.1_prot_QKS29121.1_1868
lcl|CP054595.1_prot_QKS29122.1_1869	rluF; 23S rRNA pseudouridine2604 synthase [EC:5.4.99.21]
lcl|CP054595.1_prot_QKS29123.1_1870
lcl|CP054595.1_prot_QKS29124.1_1871
lcl|CP054595.1_prot_QKS29125.1_1872
lcl|CP054595.1_prot_1873
lcl|CP054595.1_prot_QKS29126.1_1874
lcl|CP054595.1_prot_QKS29127.1_1875
lcl|CP054595.1_prot_QKS29128.1_1876
lcl|CP054595.1_prot_QKS31587.1_1877
lcl|CP054595.1_prot_QKS29130.1_1879	alpA; prophage regulatory protein
lcl|CP054595.1_prot_QKS29131.1_1880
lcl|CP054595.1_prot_QKS29133.1_1882
lcl|CP054595.1_prot_QKS31588.1_1883
lcl|CP054595.1_prot_QKS29134.1_1884
lcl|CP054595.1_prot_QKS29136.1_1886
lcl|CP054595.1_prot_QKS29137.1_1887	GBE1, glgB; 1,4-alpha-glucan branching enzyme [EC:2.4.1.18]
lcl|CP054595.1_prot_QKS29138.1_1888
lcl|CP054595.1_prot_QKS29139.1_1889	gdh; glucose dehydrogenase [EC:1.1.5.9]
lcl|CP054595.1_prot_QKS29140.1_1890
lcl|CP054595.1_prot_QKS29141.1_1891
lcl|CP054595.1_prot_QKS31589.1_1892
lcl|CP054595.1_prot_QKS29143.1_1894
lcl|CP054595.1_prot_QKS29144.1_1895
lcl|CP054595.1_prot_QKS29145.1_1896	TC.HME; heavy-metal exporter, HME family
lcl|CP054595.1_prot_QKS29146.1_1897
lcl|CP054595.1_prot_QKS29147.1_1898
lcl|CP054595.1_prot_QKS29148.1_1899
lcl|CP054595.1_prot_QKS29150.1_1901
lcl|CP054595.1_prot_QKS29152.1_1903
lcl|CP054595.1_prot_QKS29154.1_1905
lcl|CP054595.1_prot_QKS29155.1_1906	gabD; succinate-semialdehyde dehydrogenase / glutarate-semialdehyde dehydrogenase [EC:1.2.1.16 1.2.1.79 1.2.1.20]
lcl|CP054595.1_prot_QKS29156.1_1907
lcl|CP054595.1_prot_QKS31590.1_1909	cbiB, cobD; adenosylcobinamide-phosphate synthase [EC:6.3.1.10]
lcl|CP054595.1_prot_QKS29158.1_1910
lcl|CP054595.1_prot_QKS29159.1_1912
lcl|CP054595.1_prot_QKS29160.1_1913
lcl|CP054595.1_prot_QKS29161.1_1914
lcl|CP054595.1_prot_QKS29162.1_1915
lcl|CP054595.1_prot_QKS29164.1_1917
lcl|CP054595.1_prot_QKS29165.1_1918	tlyC; magnesium and cobalt exporter, CNNM family
lcl|CP054595.1_prot_QKS29166.1_1919	tlyC; magnesium and cobalt exporter, CNNM family
lcl|CP054595.1_prot_QKS31592.1_1920
lcl|CP054595.1_prot_QKS31593.1_1921	yjbB; phosphate:Na+ symporter
lcl|CP054595.1_prot_QKS29167.1_1922	tlyC; magnesium and cobalt exporter, CNNM family
lcl|CP054595.1_prot_QKS29168.1_1923	tlyC; magnesium and cobalt exporter, CNNM family
lcl|CP054595.1_prot_QKS29169.1_1924	tlyC; magnesium and cobalt exporter, CNNM family
lcl|CP054595.1_prot_QKS29170.1_1925	trkH, trkG, ktrB, ktrD; trk/ktr system potassium uptake protein
lcl|CP054595.1_prot_QKS29171.1_1926
lcl|CP054595.1_prot_QKS29172.1_1927
lcl|CP054595.1_prot_QKS29173.1_1928
lcl|CP054595.1_prot_QKS29174.1_1929
lcl|CP054595.1_prot_QKS29175.1_1930
lcl|CP054595.1_prot_QKS29176.1_1931	higA; HTH-type transcriptional regulator / antitoxin HigA
lcl|CP054595.1_prot_QKS29177.1_1932	higB; mRNA interferase HigB [EC:3.1.-.-]
lcl|CP054595.1_prot_QKS29178.1_1933	ATP2C; P-type Ca2+ transporter type 2C [EC:7.2.2.10]
lcl|CP054595.1_prot_QKS29179.1_1934
lcl|CP054595.1_prot_QKS29180.1_1935
lcl|CP054595.1_prot_QKS29181.1_1936	terC; tellurite resistance protein TerC
lcl|CP054595.1_prot_QKS29183.1_1938
lcl|CP054595.1_prot_QKS29184.1_1939	nhaR; LysR family transcriptional regulator, transcriptional activator of nhaA
lcl|CP054595.1_prot_QKS29186.1_1941	mnmC; tRNA 5-methylaminomethyl-2-thiouridine biosynthesis bifunctional protein [EC:2.1.1.61 1.5.-.-]
lcl|CP054595.1_prot_QKS29187.1_1942	KARS, lysS; lysyl-tRNA synthetase, class II [EC:6.1.1.6]
lcl|CP054595.1_prot_QKS29188.1_1943	prfB; peptide chain release factor 2
lcl|CP054595.1_prot_QKS27483.1_1944
lcl|CP054595.1_prot_QKS29189.1_1945	mutT, NUDT15, MTH2; 8-oxo-dGTP diphosphatase [EC:3.6.1.55]
lcl|CP054595.1_prot_QKS29192.1_1948	nadD; nicotinate-nucleotide adenylyltransferase [EC:2.7.7.18]
lcl|CP054595.1_prot_QKS31594.1_1950	cbiO; cobalt/nickel transport system ATP-binding protein
lcl|CP054595.1_prot_1951
lcl|CP054595.1_prot_QKS29194.1_1952
lcl|CP054595.1_prot_QKS29195.1_1953
lcl|CP054595.1_prot_QKS29197.1_1955	leuC, IPMI-L; 3-isopropylmalate/(R)-2-methylmalate dehydratase large subunit [EC:4.2.1.33 4.2.1.35]
lcl|CP054595.1_prot_QKS29198.1_1956	leuD, IPMI-S; 3-isopropylmalate/(R)-2-methylmalate dehydratase small subunit [EC:4.2.1.33 4.2.1.35]
lcl|CP054595.1_prot_QKS29199.1_1957	leuA, IMS; 2-isopropylmalate synthase [EC:2.3.3.13]
lcl|CP054595.1_prot_QKS29200.1_1958	leuB, IMDH; 3-isopropylmalate dehydrogenase [EC:1.1.1.85]
lcl|CP054595.1_prot_1959
lcl|CP054595.1_prot_QKS29201.1_1960	fic, FICD, HYPE; cell filamentation protein, protein adenylyltransferase [EC:2.7.7.108]
lcl|CP054595.1_prot_1961
lcl|CP054595.1_prot_QKS29202.1_1962
lcl|CP054595.1_prot_QKS31595.1_1963
lcl|CP054595.1_prot_QKS29203.1_1964
lcl|CP054595.1_prot_QKS29204.1_1965
lcl|CP054595.1_prot_QKS29206.1_1967
lcl|CP054595.1_prot_QKS29207.1_1968	pilV; type IV pilus assembly protein PilV
lcl|CP054595.1_prot_QKS29208.1_1969	fimT; type IV fimbrial biogenesis protein FimT
lcl|CP054595.1_prot_QKS29209.1_1970	pilE; type IV pilus assembly protein PilE
lcl|CP054595.1_prot_QKS29210.1_1971
lcl|CP054595.1_prot_QKS29211.1_1972	ispH, lytB; 4-hydroxy-3-methylbut-2-en-1-yl diphosphate reductase [EC:1.17.7.4]
lcl|CP054595.1_prot_QKS29212.1_1973	slpA; FKBP-type peptidyl-prolyl cis-trans isomerase SlpA [EC:5.2.1.8]
lcl|CP054595.1_prot_QKS29213.1_1974	lspA; signal peptidase II [EC:3.4.23.36]
lcl|CP054595.1_prot_QKS29214.1_1975	IARS, ileS; isoleucyl-tRNA synthetase [EC:6.1.1.5]
lcl|CP054595.1_prot_QKS31596.1_1976	ribF; riboflavin kinase / FMN adenylyltransferase [EC:2.7.1.26 2.7.7.2]
lcl|CP054595.1_prot_QKS29215.1_1977	copB; P-type Cu2+ transporter [EC:7.2.2.9]
lcl|CP054595.1_prot_QKS29216.1_1978
lcl|CP054595.1_prot_QKS29217.1_1979	ccoN; cytochrome c oxidase cbb3-type subunit I [EC:7.1.1.9]
lcl|CP054595.1_prot_QKS29218.1_1980	ccoO; cytochrome c oxidase cbb3-type subunit II
lcl|CP054595.1_prot_QKS29219.1_1981	ccoQ; cytochrome c oxidase cbb3-type subunit IV
lcl|CP054595.1_prot_QKS29220.1_1982	ccoP; cytochrome c oxidase cbb3-type subunit III
lcl|CP054595.1_prot_QKS29221.1_1983
lcl|CP054595.1_prot_QKS29222.1_1984	K09926; uncharacterized protein
lcl|CP054595.1_prot_QKS29223.1_1985
lcl|CP054595.1_prot_QKS29224.1_1986
lcl|CP054595.1_prot_QKS29225.1_1987
lcl|CP054595.1_prot_QKS29226.1_1988	motA; chemotaxis protein MotA
lcl|CP054595.1_prot_QKS29227.1_1989	motB; chemotaxis protein MotB
lcl|CP054595.1_prot_QKS29228.1_1990	GST, gst; glutathione S-transferase [EC:2.5.1.18]
lcl|CP054595.1_prot_QKS29229.1_1991	purB, ADSL; adenylosuccinate lyase [EC:4.3.2.2]
lcl|CP054595.1_prot_QKS29231.1_1993
lcl|CP054595.1_prot_QKS29232.1_1994
lcl|CP054595.1_prot_QKS29233.1_1995
lcl|CP054595.1_prot_QKS29234.1_1996	secF; preprotein translocase subunit SecF
lcl|CP054595.1_prot_QKS29235.1_1997	secD; preprotein translocase subunit SecD
lcl|CP054595.1_prot_QKS29236.1_1998	yajC; preprotein translocase subunit YajC
lcl|CP054595.1_prot_QKS29237.1_1999	tgt; queuine tRNA-ribosyltransferase [EC:2.4.2.29]
lcl|CP054595.1_prot_QKS29238.1_2000	ppdK; pyruvate, orthophosphate dikinase [EC:2.7.9.1]
lcl|CP054595.1_prot_QKS29239.1_2001	fdhB; formate dehydrogenase (NADP+) beta subunit [EC:1.17.1.10]
lcl|CP054595.1_prot_QKS29240.1_2002	porB; pyruvate ferredoxin oxidoreductase beta subunit [EC:1.2.7.1]
lcl|CP054595.1_prot_QKS29241.1_2003	porA; pyruvate ferredoxin oxidoreductase alpha subunit [EC:1.2.7.1]
lcl|CP054595.1_prot_QKS29242.1_2004	porC, porG; pyruvate ferredoxin oxidoreductase gamma subunit [EC:1.2.7.1]
lcl|CP054595.1_prot_QKS29243.1_2005	mch, mcd; 2-methylfumaryl-CoA hydratase [EC:4.2.1.148]
lcl|CP054595.1_prot_QKS29244.1_2006	mcl; malyl-CoA/(S)-citramalyl-CoA lyase [EC:4.1.3.24 4.1.3.25]
lcl|CP054595.1_prot_QKS29245.1_2007	mct; 2-methylfumaryl-CoA isomerase [EC:5.4.1.3]
lcl|CP054595.1_prot_QKS29246.1_2008
lcl|CP054595.1_prot_QKS29247.1_2009	mcd; (2S)-methylsuccinyl-CoA dehydrogenase [EC:1.3.8.12]
lcl|CP054595.1_prot_QKS29248.1_2010	mch, mcd; 2-methylfumaryl-CoA hydratase [EC:4.2.1.148]
lcl|CP054595.1_prot_QKS29249.1_2011	ecm; ethylmalonyl-CoA mutase [EC:5.4.99.63]
lcl|CP054595.1_prot_QKS29250.1_2012	MMAA, argK; GTPase [EC:3.6.5.-]
lcl|CP054595.1_prot_QKS29251.1_2013	ccr; crotonyl-CoA carboxylase/reductase [EC:1.3.1.85]
lcl|CP054595.1_prot_QKS29252.1_2014	qor, CRYZ; NADPH:quinone reductase [EC:1.6.5.5]
lcl|CP054595.1_prot_QKS29253.1_2015	croR; 3-hydroxybutyryl-CoA dehydratase [EC:4.2.1.55]
lcl|CP054595.1_prot_QKS29254.1_2016	meh; 3-methylfumaryl-CoA hydratase [EC:4.2.1.153]
lcl|CP054595.1_prot_QKS29255.1_2017
lcl|CP054595.1_prot_QKS29256.1_2018	K06926; uncharacterized protein
lcl|CP054595.1_prot_QKS31597.1_2019
lcl|CP054595.1_prot_QKS29257.1_2020	queA; S-adenosylmethionine:tRNA ribosyltransferase-isomerase [EC:2.4.99.17]
lcl|CP054595.1_prot_QKS29258.1_2021
lcl|CP054595.1_prot_QKS29262.1_2025
lcl|CP054595.1_prot_QKS29263.1_2026	K07481; transposase, IS5 family
lcl|CP054595.1_prot_QKS29265.1_2028
lcl|CP054595.1_prot_QKS31598.1_2029	menA; 1,4-dihydroxy-2-naphthoate polyprenyltransferase [EC:2.5.1.74]
lcl|CP054595.1_prot_QKS29266.1_2030	cysG; uroporphyrin-III C-methyltransferase / precorrin-2 dehydrogenase / sirohydrochlorin ferrochelatase [EC:2.1.1.107 1.3.1.76 4.99.1.4]
lcl|CP054595.1_prot_QKS29267.1_2031	nirS; nitrite reductase (NO-forming) / hydroxylamine reductase [EC:1.7.2.1 1.7.99.1]
lcl|CP054595.1_prot_QKS29268.1_2032	CYC; cytochrome c
lcl|CP054595.1_prot_2033	nosL; copper chaperone NosL
lcl|CP054595.1_prot_2034
lcl|CP054595.1_prot_2035
lcl|CP054595.1_prot_QKS31599.1_2037
lcl|CP054595.1_prot_QKS31600.1_2039	nirC; cytochrome c55X
lcl|CP054595.1_prot_QKS29271.1_2041
lcl|CP054595.1_prot_QKS29272.1_2042	K07807; uncharacterized protein
lcl|CP054595.1_prot_QKS29273.1_2043	pyrG, CTPS; CTP synthase [EC:6.3.4.2]
lcl|CP054595.1_prot_QKS29274.1_2044	kdsA; 2-dehydro-3-deoxyphosphooctonate aldolase (KDO 8-P synthase) [EC:2.5.1.55]
lcl|CP054595.1_prot_QKS29275.1_2045
lcl|CP054595.1_prot_QKS29276.1_2046	ENO, eno; enolase [EC:4.2.1.11]
lcl|CP054595.1_prot_QKS29277.1_2047	ftsB; cell division protein FtsB
lcl|CP054595.1_prot_QKS29278.1_2048
lcl|CP054595.1_prot_QKS29279.1_2049	BCP, PRXQ, DOT5; thioredoxin-dependent peroxiredoxin [EC:1.11.1.24]
lcl|CP054595.1_prot_QKS31601.1_2050	slyD; FKBP-type peptidyl-prolyl cis-trans isomerase SlyD [EC:5.2.1.8]
lcl|CP054595.1_prot_QKS29280.1_2051	feoB; ferrous iron transport protein B
lcl|CP054595.1_prot_QKS29281.1_2052
lcl|CP054595.1_prot_QKS29282.1_2053
lcl|CP054595.1_prot_QKS29283.1_2054	mutS; DNA mismatch repair protein MutS
lcl|CP054595.1_prot_QKS29284.1_2056
lcl|CP054595.1_prot_QKS29285.1_2057
lcl|CP054595.1_prot_QKS29287.1_2059	lysE, argO; L-lysine exporter family protein LysE/ArgO
lcl|CP054595.1_prot_QKS29288.1_2060	iciA; LysR family transcriptional regulator, chromosome initiation inhibitor
lcl|CP054595.1_prot_QKS29289.1_2061
lcl|CP054595.1_prot_QKS29291.1_2063	ACO, acnA; aconitate hydratase [EC:4.2.1.3]
lcl|CP054595.1_prot_QKS29293.1_2065
lcl|CP054595.1_prot_QKS29295.1_2067	uvrB; excinuclease ABC subunit B
lcl|CP054595.1_prot_QKS29296.1_2068	tyrB; aromatic-amino-acid transaminase [EC:2.6.1.57]
lcl|CP054595.1_prot_QKS29298.1_2070
lcl|CP054595.1_prot_QKS29299.1_2071
lcl|CP054595.1_prot_QKS29300.1_2072
lcl|CP054595.1_prot_QKS29301.1_2073
lcl|CP054595.1_prot_QKS29302.1_2074
lcl|CP054595.1_prot_QKS29303.1_2075
lcl|CP054595.1_prot_QKS29304.1_2076	K02483; two-component system, OmpR family, response regulator
lcl|CP054595.1_prot_QKS31602.1_2077
lcl|CP054595.1_prot_QKS29305.1_2078
lcl|CP054595.1_prot_QKS29306.1_2079
lcl|CP054595.1_prot_QKS29307.1_2080
lcl|CP054595.1_prot_QKS29308.1_2081	AARS, alaS; alanyl-tRNA synthetase [EC:6.1.1.7]
lcl|CP054595.1_prot_QKS29309.1_2082	ltaE; threonine aldolase [EC:4.1.2.48]
lcl|CP054595.1_prot_QKS29310.1_2083
lcl|CP054595.1_prot_QKS29311.1_2084
lcl|CP054595.1_prot_QKS29312.1_2085	sdsA1; linear primary-alkylsulfatase [EC:3.1.6.21]
lcl|CP054595.1_prot_QKS29313.1_2086	fadL; long-chain fatty acid transport protein
lcl|CP054595.1_prot_QKS29314.1_2087
lcl|CP054595.1_prot_QKS29315.1_2088	pmm-pgm; phosphomannomutase / phosphoglucomutase [EC:5.4.2.8 5.4.2.2]
lcl|CP054595.1_prot_QKS29316.1_2089	K07019; uncharacterized protein
lcl|CP054595.1_prot_QKS29317.1_2090
lcl|CP054595.1_prot_QKS29318.1_2091	waaF, rfaF; lipopolysaccharide heptosyltransferase II [EC:2.4.99.24]
lcl|CP054595.1_prot_QKS29319.1_2092
lcl|CP054595.1_prot_QKS29320.1_2093	E2.6.1.42, ilvE; branched-chain amino acid aminotransferase [EC:2.6.1.42]
lcl|CP054595.1_prot_QKS29321.1_2094
lcl|CP054595.1_prot_QKS29322.1_2095
lcl|CP054595.1_prot_QKS29323.1_2096	mnmA, trmU; tRNA-uridine 2-sulfurtransferase [EC:2.8.1.13]
lcl|CP054595.1_prot_QKS29324.1_2097
lcl|CP054595.1_prot_QKS29325.1_2098
lcl|CP054595.1_prot_QKS29326.1_2099	K00375; GntR family transcriptional regulator / MocR family aminotransferase
lcl|CP054595.1_prot_QKS29327.1_2100	gabD; succinate-semialdehyde dehydrogenase / glutarate-semialdehyde dehydrogenase [EC:1.2.1.16 1.2.1.79 1.2.1.20]
lcl|CP054595.1_prot_QKS29328.1_2101	puuE; 4-aminobutyrate aminotransferase [EC:2.6.1.19]
lcl|CP054595.1_prot_QKS29329.1_2102
lcl|CP054595.1_prot_QKS29330.1_2103	ppk2; polyphosphate kinase [EC:2.7.4.34]
lcl|CP054595.1_prot_QKS29331.1_2104	gltI, aatJ; glutamate/aspartate transport system substrate-binding protein
lcl|CP054595.1_prot_QKS31603.1_2105
lcl|CP054595.1_prot_QKS29332.1_2106
lcl|CP054595.1_prot_QKS29333.1_2107
lcl|CP054595.1_prot_QKS29334.1_2108	TC.DASS; divalent anion:Na+ symporter, DASS family
lcl|CP054595.1_prot_QKS29335.1_2109
lcl|CP054595.1_prot_QKS29337.1_2111
lcl|CP054595.1_prot_QKS29338.1_2112
lcl|CP054595.1_prot_QKS29339.1_2113
lcl|CP054595.1_prot_QKS31604.1_2114
lcl|CP054595.1_prot_QKS29340.1_2115
lcl|CP054595.1_prot_QKS29341.1_2116	GLO1, gloA; lactoylglutathione lyase [EC:4.4.1.5]
lcl|CP054595.1_prot_QKS29342.1_2117
lcl|CP054595.1_prot_QKS29343.1_2118
lcl|CP054595.1_prot_QKS29344.1_2119
lcl|CP054595.1_prot_QKS29345.1_2120
lcl|CP054595.1_prot_QKS29346.1_2121
lcl|CP054595.1_prot_QKS29347.1_2122
lcl|CP054595.1_prot_QKS29348.1_2123	plsC; 1-acyl-sn-glycerol-3-phosphate acyltransferase [EC:2.3.1.51]
lcl|CP054595.1_prot_QKS29349.1_2124	gmhB; D-glycero-D-manno-heptose 1,7-bisphosphate phosphatase [EC:3.1.3.82 3.1.3.83]
lcl|CP054595.1_prot_QKS29350.1_2125	glyS; glycyl-tRNA synthetase beta chain [EC:6.1.1.14]
lcl|CP054595.1_prot_QKS29351.1_2126	glyQ; glycyl-tRNA synthetase alpha chain [EC:6.1.1.14]
lcl|CP054595.1_prot_QKS29352.1_2127
lcl|CP054595.1_prot_QKS29353.1_2128	K07089; uncharacterized protein
lcl|CP054595.1_prot_2130
lcl|CP054595.1_prot_QKS29356.1_2133
lcl|CP054595.1_prot_QKS29358.1_2136
lcl|CP054595.1_prot_QKS29359.1_2137
lcl|CP054595.1_prot_QKS31607.1_2138
lcl|CP054595.1_prot_QKS31608.1_2139
lcl|CP054595.1_prot_QKS29360.1_2140
lcl|CP054595.1_prot_QKS29361.1_2141
lcl|CP054595.1_prot_QKS29362.1_2142
lcl|CP054595.1_prot_QKS29363.1_2143
lcl|CP054595.1_prot_QKS29364.1_2144
lcl|CP054595.1_prot_QKS29365.1_2145
lcl|CP054595.1_prot_QKS29366.1_2146
lcl|CP054595.1_prot_QKS29367.1_2147	gltI, aatJ; glutamate/aspartate transport system substrate-binding protein
lcl|CP054595.1_prot_QKS29368.1_2148
lcl|CP054595.1_prot_QKS29370.1_2150	hlyIII; hemolysin III
lcl|CP054595.1_prot_QKS31609.1_2151	pccA; periplasmic copper chaperone A
lcl|CP054595.1_prot_QKS29371.1_2152	K09978; uncharacterized protein
lcl|CP054595.1_prot_QKS29372.1_2153	SCO1; protein SCO1
lcl|CP054595.1_prot_QKS29373.1_2154	dadA; D-amino-acid dehydrogenase [EC:1.4.5.1]
lcl|CP054595.1_prot_QKS29377.1_2158	katG; catalase-peroxidase [EC:1.11.1.21]
lcl|CP054595.1_prot_QKS29378.1_2159
lcl|CP054595.1_prot_QKS29379.1_2160
lcl|CP054595.1_prot_QKS29380.1_2161	E4.3.1.17, sdaA, sdaB, tdcG; L-serine dehydratase [EC:4.3.1.17]
lcl|CP054595.1_prot_QKS31610.1_2162
lcl|CP054595.1_prot_QKS29382.1_2164
lcl|CP054595.1_prot_2165
lcl|CP054595.1_prot_QKS29383.1_2166	helS; ATP-dependent DNA helicase [EC:5.6.2.4]
lcl|CP054595.1_prot_QKS29385.1_2168
lcl|CP054595.1_prot_QKS29391.1_2174	ettA; energy-dependent translational throttle protein EttA
lcl|CP054595.1_prot_QKS29392.1_2175
lcl|CP054595.1_prot_QKS29393.1_2176
lcl|CP054595.1_prot_QKS29394.1_2177
lcl|CP054595.1_prot_QKS29395.1_2178	fabG, OAR1; 3-oxoacyl-[acyl-carrier protein] reductase [EC:1.1.1.100]
lcl|CP054595.1_prot_QKS29396.1_2179
lcl|CP054595.1_prot_QKS29397.1_2180
lcl|CP054595.1_prot_2181
lcl|CP054595.1_prot_QKS29398.1_2182
lcl|CP054595.1_prot_QKS29399.1_2183	yoeB; toxin YoeB [EC:3.1.-.-]
lcl|CP054595.1_prot_QKS29400.1_2184	yefM; antitoxin YefM
lcl|CP054595.1_prot_QKS29401.1_2185
lcl|CP054595.1_prot_QKS29402.1_2186	hipA; serine/threonine-protein kinase HipA [EC:2.7.11.1]
lcl|CP054595.1_prot_QKS29403.1_2187
lcl|CP054595.1_prot_QKS29404.1_2188
lcl|CP054595.1_prot_QKS29406.1_2190
lcl|CP054595.1_prot_QKS29407.1_2191
lcl|CP054595.1_prot_QKS29408.1_2192
lcl|CP054595.1_prot_QKS29409.1_2193
lcl|CP054595.1_prot_QKS29410.1_2194	pyrR; pyrimidine operon attenuation protein / uracil phosphoribosyltransferase [EC:2.4.2.9]
lcl|CP054595.1_prot_QKS29411.1_2195	pncB, NAPRT1; nicotinate phosphoribosyltransferase [EC:6.3.4.21]
lcl|CP054595.1_prot_QKS29412.1_2196	fabI; enoyl-[acyl-carrier protein] reductase I [EC:1.3.1.9 1.3.1.10]
lcl|CP054595.1_prot_QKS29413.1_2197	ABC.PE.S; peptide/nickel transport system substrate-binding protein
lcl|CP054595.1_prot_QKS29414.1_2198	ABC.PE.P; peptide/nickel transport system permease protein
lcl|CP054595.1_prot_QKS29415.1_2199	ABC.PE.P1; peptide/nickel transport system permease protein
lcl|CP054595.1_prot_QKS29416.1_2200
lcl|CP054595.1_prot_QKS29417.1_2201	mltD, dniR; membrane-bound lytic murein transglycosylase D [EC:4.2.2.-]
lcl|CP054595.1_prot_QKS29418.1_2202	E4.6.1.1; adenylate cyclase [EC:4.6.1.1]
lcl|CP054595.1_prot_QKS29419.1_2203	dksA; DnaK suppressor protein
lcl|CP054595.1_prot_QKS29420.1_2204	lolA; outer membrane lipoprotein carrier protein
[truncated: 1,979 more rows]

## Sheet: S7 SSA1
lcl|CP058708.1_prot_QLH52354.1_1	CHO1, pssA; CDP-diacylglycerol---serine O-phosphatidyltransferase [EC:2.7.8.8]
lcl|CP058708.1_prot_QLH48355.1_2	ilvC; ketol-acid reductoisomerase [EC:1.1.1.86]
lcl|CP058708.1_prot_QLH48356.1_3	E2.2.1.6S, ilvH, ilvN; acetolactate synthase I/III small subunit [EC:2.2.1.6]
lcl|CP058708.1_prot_QLH48357.1_4	E2.2.1.6L, ilvB, ilvG, ilvI; acetolactate synthase I/II/III large subunit [EC:2.2.1.6]
lcl|CP058708.1_prot_QLH52355.1_5	rpoE; RNA polymerase sigma-70 factor, ECF subfamily
lcl|CP058708.1_prot_QLH48358.1_6
lcl|CP058708.1_prot_QLH48359.1_7
lcl|CP058708.1_prot_QLH48360.1_8
lcl|CP058708.1_prot_QLH48361.1_9	lptG; lipopolysaccharide export system permease protein
lcl|CP058708.1_prot_QLH48362.1_10	lptF; lipopolysaccharide export system permease protein
lcl|CP058708.1_prot_QLH48363.1_11	CARP, pepA; leucyl aminopeptidase [EC:3.4.11.1]
lcl|CP058708.1_prot_QLH48364.1_12	holC; DNA polymerase III subunit chi [EC:2.7.7.7]
lcl|CP058708.1_prot_QLH48366.1_14	VARS, valS; valyl-tRNA synthetase [EC:6.1.1.9]
lcl|CP058708.1_prot_QLH48368.1_16	panB; 3-methyl-2-oxobutanoate hydroxymethyltransferase [EC:2.1.2.11]
lcl|CP058708.1_prot_QLH48369.1_17	panC; pantoate--beta-alanine ligase [EC:6.3.2.1]
lcl|CP058708.1_prot_QLH48370.1_18	panD; aspartate 1-decarboxylase [EC:4.1.1.11]
lcl|CP058708.1_prot_QLH48371.1_19
lcl|CP058708.1_prot_QLH48372.1_20	K09861; uncharacterized protein
lcl|CP058708.1_prot_QLH48373.1_21
lcl|CP058708.1_prot_24
lcl|CP058708.1_prot_25
lcl|CP058708.1_prot_QLH48377.1_27
lcl|CP058708.1_prot_QLH48378.1_30
lcl|CP058708.1_prot_QLH48379.1_31	fccB; sulfide dehydrogenase [flavocytochrome c] flavoprotein chain [EC:1.8.2.3]
lcl|CP058708.1_prot_QLH48380.1_32
lcl|CP058708.1_prot_QLH48381.1_33
lcl|CP058708.1_prot_QLH48382.1_34
lcl|CP058708.1_prot_35
lcl|CP058708.1_prot_QLH48383.1_36
lcl|CP058708.1_prot_QLH48384.1_37
lcl|CP058708.1_prot_QLH48385.1_38
lcl|CP058708.1_prot_QLH48386.1_39
lcl|CP058708.1_prot_QLH52356.1_41
lcl|CP058708.1_prot_QLH48388.1_42	prkA; serine protein kinase
lcl|CP058708.1_prot_QLH48389.1_43	K09786; uncharacterized protein
lcl|CP058708.1_prot_QLH48390.1_44	spoVR; stage V sporulation protein R
lcl|CP058708.1_prot_QLH48391.1_45
lcl|CP058708.1_prot_QLH48392.1_46
lcl|CP058708.1_prot_QLH48393.1_47	K07317; adenine-specific DNA-methyltransferase [EC:2.1.1.72]
lcl|CP058708.1_prot_QLH48394.1_48	bpt; leucyl-tRNA---protein transferase [EC:2.3.2.29]
lcl|CP058708.1_prot_QLH48395.1_49	aat; leucyl/phenylalanyl-tRNA---protein transferase [EC:2.3.2.6]
lcl|CP058708.1_prot_QLH48396.1_50	afuC, fbpC; iron(III) transport system ATP-binding protein [EC:7.2.2.7]
lcl|CP058708.1_prot_QLH48397.1_51	afuB, fbpB; iron(III) transport system permease protein
lcl|CP058708.1_prot_QLH48398.1_52	afuA, fbpA; iron(III) transport system substrate-binding protein
lcl|CP058708.1_prot_QLH48399.1_53
lcl|CP058708.1_prot_QLH48400.1_54	acuI; acrylyl-CoA reductase (NADPH) [EC:1.3.1.-]
lcl|CP058708.1_prot_QLH48401.1_55	pleD; two-component system, cell cycle response regulator [EC:2.7.7.65]
lcl|CP058708.1_prot_QLH48402.1_56	ACSS3, prpE; propionyl-CoA synthetase [EC:6.2.1.17]
lcl|CP058708.1_prot_QLH48403.1_57	pleD; two-component system, cell cycle response regulator [EC:2.7.7.65]
lcl|CP058708.1_prot_QLH48404.1_58	frmA, ADH5, adhC; S-(hydroxymethyl)glutathione dehydrogenase / alcohol dehydrogenase [EC:1.1.1.284 1.1.1.1]
lcl|CP058708.1_prot_QLH48405.1_59
lcl|CP058708.1_prot_QLH48406.1_60
lcl|CP058708.1_prot_QLH48407.1_61	TRM9; tRNA (uracil-5-)-methyltransferase TRM9 [EC:2.1.1.229]
lcl|CP058708.1_prot_QLH48408.1_62
lcl|CP058708.1_prot_QLH48409.1_63	ABC.PA.P; polar amino acid transport system permease protein
lcl|CP058708.1_prot_QLH48410.1_64	ABC.PA.S; polar amino acid transport system substrate-binding protein
lcl|CP058708.1_prot_QLH48411.1_65
lcl|CP058708.1_prot_QLH48412.1_66	prdX, proX; Ala-tRNA(Pro) deacylase [EC:3.1.1.-]
lcl|CP058708.1_prot_QLH48413.1_67
lcl|CP058708.1_prot_QLH48414.1_68	rsbV; anti-sigma B factor antagonist
lcl|CP058708.1_prot_QLH48415.1_69	ISA, treX; isoamylase [EC:3.2.1.68]
lcl|CP058708.1_prot_QLH48416.1_70
lcl|CP058708.1_prot_QLH48417.1_71
lcl|CP058708.1_prot_QLH52357.1_72
lcl|CP058708.1_prot_QLH48418.1_73
lcl|CP058708.1_prot_QLH48419.1_74
lcl|CP058708.1_prot_75
lcl|CP058708.1_prot_QLH48420.1_76	K07814; cyclic di-GMP phosphodiesterase [EC:3.1.4.-]
lcl|CP058708.1_prot_QLH48421.1_77	E2.5.1.54, aroF, aroG, aroH; 3-deoxy-7-phosphoheptulonate synthase [EC:2.5.1.54]
lcl|CP058708.1_prot_QLH48422.1_78	RP-L33, MRPL33, rpmG; large subunit ribosomal protein L33
lcl|CP058708.1_prot_QLH52358.1_79	RP-L28, MRPL28, rpmB; large subunit ribosomal protein L28
lcl|CP058708.1_prot_QLH48423.1_80	radC; DNA repair protein RadC
lcl|CP058708.1_prot_QLH48424.1_81	hom; homoserine dehydrogenase [EC:1.1.1.3]
lcl|CP058708.1_prot_QLH48425.1_82	alaA; alanine-synthesizing transaminase [EC:2.6.1.66 2.6.1.2]
lcl|CP058708.1_prot_QLH48426.1_83	alaC; alanine-synthesizing transaminase [EC:2.6.1.-]
lcl|CP058708.1_prot_QLH48427.1_84
lcl|CP058708.1_prot_QLH48428.1_85	arnD; undecaprenyl phosphate-alpha-L-ara4FN deformylase [EC:3.5.1.-]
lcl|CP058708.1_prot_QLH48429.1_86	yccA; modulator of FtsH protease
lcl|CP058708.1_prot_QLH48430.1_87
lcl|CP058708.1_prot_QLH48431.1_88
lcl|CP058708.1_prot_QLH48432.1_89	LYS5, acpT; 4'-phosphopantetheinyl transferase [EC:2.7.8.-]
lcl|CP058708.1_prot_QLH48433.1_90
lcl|CP058708.1_prot_QLH48434.1_91
lcl|CP058708.1_prot_QLH52359.1_92
lcl|CP058708.1_prot_QLH52360.1_93	kup; KUP system potassium uptake protein
lcl|CP058708.1_prot_QLH48435.1_94	corA; magnesium transporter
lcl|CP058708.1_prot_QLH52361.1_95	metH, MTR; 5-methyltetrahydrofolate--homocysteine methyltransferase [EC:2.1.1.13]
lcl|CP058708.1_prot_QLH48436.1_96	murB; UDP-N-acetylmuramate dehydrogenase [EC:1.3.1.98]
lcl|CP058708.1_prot_QLH48437.1_97	rluF; 23S rRNA pseudouridine2604 synthase [EC:5.4.99.21]
lcl|CP058708.1_prot_QLH48438.1_98	fkpA; FKBP-type peptidyl-prolyl cis-trans isomerase FkpA [EC:5.2.1.8]
lcl|CP058708.1_prot_QLH48439.1_99	tcdA; tRNA threonylcarbamoyladenosine dehydratase
lcl|CP058708.1_prot_QLH48440.1_100
lcl|CP058708.1_prot_QLH52362.1_101	ureD, ureH; urease accessory protein
lcl|CP058708.1_prot_QLH48441.1_102	ureA; urease subunit gamma [EC:3.5.1.5]
lcl|CP058708.1_prot_QLH48442.1_103	ureB; urease subunit beta [EC:3.5.1.5]
lcl|CP058708.1_prot_QLH48443.1_104	ureC; urease subunit alpha [EC:3.5.1.5]
lcl|CP058708.1_prot_QLH48444.1_105	ureE; urease accessory protein
lcl|CP058708.1_prot_QLH48445.1_106	ureF; urease accessory protein
lcl|CP058708.1_prot_QLH48446.1_107	ureG; urease accessory protein
lcl|CP058708.1_prot_QLH52363.1_108	flgN; flagellar biosynthesis protein FlgN
lcl|CP058708.1_prot_QLH48447.1_109	flgM; negative regulator of flagellin synthesis FlgM
lcl|CP058708.1_prot_QLH48448.1_110	flgA; flagellar basal body P-ring formation protein FlgA
lcl|CP058708.1_prot_QLH48449.1_111	adhP; alcohol dehydrogenase, propanol-preferring [EC:1.1.1.1]
lcl|CP058708.1_prot_QLH48450.1_112	kdpD; two-component system, OmpR family, sensor histidine kinase KdpD [EC:2.7.13.3]
lcl|CP058708.1_prot_QLH48451.1_113	kdpE; two-component system, OmpR family, KDP operon response regulator KdpE
lcl|CP058708.1_prot_QLH48452.1_114	kup; KUP system potassium uptake protein
lcl|CP058708.1_prot_QLH48454.1_116	hutZ, hugZ; heme oxygenase (biliverdin-IX-beta and delta-forming) [EC:1.14.99.58]
lcl|CP058708.1_prot_QLH48455.1_117	iorA; isoquinoline 1-oxidoreductase subunit alpha [EC:1.3.99.16]
lcl|CP058708.1_prot_QLH48456.1_118	iorB; isoquinoline 1-oxidoreductase subunit beta [EC:1.3.99.16]
lcl|CP058708.1_prot_QLH48457.1_119	xdhC; xanthine dehydrogenase accessory factor
lcl|CP058708.1_prot_QLH48458.1_120	mocA; molybdenum cofactor cytidylyltransferase [EC:2.7.7.76]
lcl|CP058708.1_prot_QLH48459.1_121	lysC; aspartate kinase [EC:2.7.2.4]
lcl|CP058708.1_prot_QLH48460.1_122
lcl|CP058708.1_prot_QLH48461.1_123
lcl|CP058708.1_prot_QLH48462.1_124
lcl|CP058708.1_prot_QLH52364.1_125
lcl|CP058708.1_prot_QLH48466.1_129	ABC.PE.S; peptide/nickel transport system substrate-binding protein
lcl|CP058708.1_prot_QLH48467.1_130	ABC.PE.P; peptide/nickel transport system permease protein
lcl|CP058708.1_prot_QLH48468.1_131	ABC.PE.P1; peptide/nickel transport system permease protein
lcl|CP058708.1_prot_QLH48469.1_132
lcl|CP058708.1_prot_QLH48470.1_133	mltD, dniR; membrane-bound lytic murein transglycosylase D [EC:4.2.2.-]
lcl|CP058708.1_prot_QLH48471.1_134
lcl|CP058708.1_prot_QLH48472.1_135
lcl|CP058708.1_prot_QLH48473.1_136
lcl|CP058708.1_prot_QLH48474.1_137	E2.2.1.6S, ilvH, ilvN; acetolactate synthase I/III small subunit [EC:2.2.1.6]
lcl|CP058708.1_prot_QLH48475.1_138	E2.2.1.6L, ilvB, ilvG, ilvI; acetolactate synthase I/II/III large subunit [EC:2.2.1.6]
lcl|CP058708.1_prot_QLH48476.1_139
lcl|CP058708.1_prot_QLH48477.1_140	yghU, yfcG; GSH-dependent disulfide-bond oxidoreductase [EC:1.8.4.-]
lcl|CP058708.1_prot_QLH48478.1_141
lcl|CP058708.1_prot_QLH48479.1_142
lcl|CP058708.1_prot_QLH48480.1_143	ppa; inorganic pyrophosphatase [EC:3.6.1.1]
lcl|CP058708.1_prot_QLH48481.1_144	nadE; NAD+ synthase [EC:6.3.1.5]
lcl|CP058708.1_prot_QLH48482.1_145	glnB; nitrogen regulatory protein P-II 1
lcl|CP058708.1_prot_QLH48483.1_146	GCDH, gcdH; glutaryl-CoA dehydrogenase [EC:1.3.8.6]
lcl|CP058708.1_prot_148
lcl|CP058708.1_prot_QLH48485.1_149	tauC; taurine transport system permease protein
lcl|CP058708.1_prot_QLH52365.1_150	ABC.SN.A; NitT/TauT family transport system ATP-binding protein
lcl|CP058708.1_prot_QLH48487.1_152
lcl|CP058708.1_prot_QLH48488.1_153
lcl|CP058708.1_prot_QLH48489.1_154
lcl|CP058708.1_prot_QLH48490.1_155	ybbJ; inner membrane protein
lcl|CP058708.1_prot_QLH48491.1_156
lcl|CP058708.1_prot_QLH52366.1_159
lcl|CP058708.1_prot_QLH48493.1_160	pchF; 4-cresol dehydrogenase (hydroxylating) flavoprotein subunit [EC:1.17.9.1]
lcl|CP058708.1_prot_QLH48494.1_161	ABC.CD.P; putative ABC transport system permease protein
lcl|CP058708.1_prot_QLH48495.1_162	ABC.CD.P; putative ABC transport system permease protein
lcl|CP058708.1_prot_QLH48496.1_163
lcl|CP058708.1_prot_QLH48497.1_164
lcl|CP058708.1_prot_QLH48498.1_165	mnmA, trmU; tRNA-uridine 2-sulfurtransferase [EC:2.8.1.13]
lcl|CP058708.1_prot_QLH48499.1_166
lcl|CP058708.1_prot_QLH48500.1_167
lcl|CP058708.1_prot_QLH48501.1_168	E2.6.1.42, ilvE; branched-chain amino acid aminotransferase [EC:2.6.1.42]
lcl|CP058708.1_prot_QLH48502.1_169
lcl|CP058708.1_prot_QLH48503.1_170	waaF, rfaF; lipopolysaccharide heptosyltransferase II [EC:2.4.99.24]
lcl|CP058708.1_prot_QLH48504.1_171
lcl|CP058708.1_prot_QLH48505.1_172	K07019; uncharacterized protein
lcl|CP058708.1_prot_QLH48506.1_173	pmm-pgm; phosphomannomutase / phosphoglucomutase [EC:5.4.2.8 5.4.2.2]
lcl|CP058708.1_prot_QLH48507.1_174
lcl|CP058708.1_prot_QLH52368.1_176
lcl|CP058708.1_prot_QLH52367.1_177	ltaE; threonine aldolase [EC:4.1.2.48]
lcl|CP058708.1_prot_QLH48508.1_178
lcl|CP058708.1_prot_QLH48509.1_179
lcl|CP058708.1_prot_QLH52369.1_181	AARS, alaS; alanyl-tRNA synthetase [EC:6.1.1.7]
lcl|CP058708.1_prot_QLH48511.1_182	E3.1.4.46, glpQ, ugpQ; glycerophosphoryl diester phosphodiesterase [EC:3.1.4.46]
lcl|CP058708.1_prot_QLH48512.1_183	ABC.MS.S; multiple sugar transport system substrate-binding protein
lcl|CP058708.1_prot_QLH52370.1_185
lcl|CP058708.1_prot_QLH48514.1_186
lcl|CP058708.1_prot_QLH48515.1_187
lcl|CP058708.1_prot_QLH52371.1_188
lcl|CP058708.1_prot_QLH48516.1_189
lcl|CP058708.1_prot_QLH48517.1_190
lcl|CP058708.1_prot_QLH48518.1_191
lcl|CP058708.1_prot_QLH48519.1_192	rhlE; ATP-dependent RNA helicase RhlE [EC:3.6.4.13]
lcl|CP058708.1_prot_QLH48520.1_193	prpC, phpP; PPM family protein phosphatase [EC:3.1.3.16]
lcl|CP058708.1_prot_QLH48521.1_194	ACSS1_2, acs; acetyl-CoA synthetase [EC:6.2.1.1]
lcl|CP058708.1_prot_QLH48522.1_195	glcF; glycolate dehydrogenase iron-sulfur subunit [EC:1.1.99.14]
lcl|CP058708.1_prot_QLH48523.1_196	glcE; glycolate dehydrogenase FAD-binding subunit [EC:1.1.99.14]
lcl|CP058708.1_prot_QLH48524.1_197	glcD; glycolate dehydrogenase FAD-linked subunit [EC:1.1.99.14]
lcl|CP058708.1_prot_QLH48525.1_198	mcp; methyl-accepting chemotaxis protein
lcl|CP058708.1_prot_QLH48526.1_199	K07807; uncharacterized protein
lcl|CP058708.1_prot_QLH48527.1_200	rcnA; nickel/cobalt transporter (NicO) family protein
lcl|CP058708.1_prot_QLH48528.1_201
lcl|CP058708.1_prot_QLH48529.1_202	ushA; 5'-nucleotidase / UDP-sugar diphosphatase [EC:3.1.3.5 3.6.1.45]
lcl|CP058708.1_prot_QLH48530.1_203
lcl|CP058708.1_prot_QLH48532.1_205
lcl|CP058708.1_prot_QLH48533.1_206	garR, glxR; 2-hydroxy-3-oxopropionate reductase [EC:1.1.1.60]
lcl|CP058708.1_prot_QLH48534.1_207
lcl|CP058708.1_prot_QLH48535.1_208
lcl|CP058708.1_prot_QLH48536.1_209
lcl|CP058708.1_prot_QLH48537.1_210	metZ; O-succinylhomoserine sulfhydrylase [EC:2.5.1.-]
lcl|CP058708.1_prot_QLH48538.1_211	purF, PPAT; amidophosphoribosyltransferase [EC:2.4.2.14]
lcl|CP058708.1_prot_QLH48539.1_212	cvpA; membrane protein required for colicin V production
lcl|CP058708.1_prot_QLH48540.1_213
lcl|CP058708.1_prot_QLH48541.1_214	folC; dihydrofolate synthase / folylpolyglutamate synthase [EC:6.3.2.12 6.3.2.17]
lcl|CP058708.1_prot_QLH48542.1_215	accD; acetyl-CoA carboxylase carboxyl transferase subunit beta [EC:6.4.1.2 2.1.3.15]
lcl|CP058708.1_prot_QLH48543.1_216	trpA; tryptophan synthase alpha chain [EC:4.2.1.20]
lcl|CP058708.1_prot_QLH48544.1_217	trpB; tryptophan synthase beta chain [EC:4.2.1.20]
lcl|CP058708.1_prot_QLH48545.1_218	trpF; phosphoribosylanthranilate isomerase [EC:5.3.1.24]
lcl|CP058708.1_prot_219	K07497; putative transposase
lcl|CP058708.1_prot_QLH48546.1_220
lcl|CP058708.1_prot_QLH48547.1_221
lcl|CP058708.1_prot_QLH48548.1_222
lcl|CP058708.1_prot_QLH48549.1_223
lcl|CP058708.1_prot_QLH48550.1_224	truA, PUS1; tRNA pseudouridine38-40 synthase [EC:5.4.99.12]
lcl|CP058708.1_prot_QLH48551.1_225
lcl|CP058708.1_prot_QLH48552.1_226
lcl|CP058708.1_prot_QLH48553.1_227	asd; aspartate-semialdehyde dehydrogenase [EC:1.2.1.11]
lcl|CP058708.1_prot_QLH48554.1_228	leuB, IMDH; 3-isopropylmalate dehydrogenase [EC:1.1.1.85]
lcl|CP058708.1_prot_QLH48555.1_229	leuD, IPMI-S; 3-isopropylmalate/(R)-2-methylmalate dehydratase small subunit [EC:4.2.1.33 4.2.1.35]
lcl|CP058708.1_prot_QLH48556.1_230	ecnB; entericidin B
lcl|CP058708.1_prot_QLH48557.1_231	leuC, IPMI-L; 3-isopropylmalate/(R)-2-methylmalate dehydratase large subunit [EC:4.2.1.33 4.2.1.35]
lcl|CP058708.1_prot_QLH48558.1_232
lcl|CP058708.1_prot_QLH52372.1_233	K07494; putative transposase
lcl|CP058708.1_prot_234
lcl|CP058708.1_prot_QLH48559.1_235
lcl|CP058708.1_prot_236
lcl|CP058708.1_prot_QLH48561.1_239
lcl|CP058708.1_prot_QLH48562.1_240
lcl|CP058708.1_prot_QLH48563.1_241
lcl|CP058708.1_prot_QLH48564.1_242
lcl|CP058708.1_prot_243
lcl|CP058708.1_prot_QLH48566.1_245	cysG; uroporphyrin-III C-methyltransferase / precorrin-2 dehydrogenase / sirohydrochlorin ferrochelatase [EC:2.1.1.107 1.3.1.76 4.99.1.4]
lcl|CP058708.1_prot_QLH48567.1_246	algR; two-component system, LytTR family, response regulator AlgR
lcl|CP058708.1_prot_QLH52374.1_247	algZ; two-component system, LytTR family, sensor histidine kinase AlgZ [EC:2.7.13.3]
lcl|CP058708.1_prot_QLH48568.1_248	argH, ASL; argininosuccinate lyase [EC:4.3.2.1]
lcl|CP058708.1_prot_QLH48569.1_249	prkC, stkP; eukaryotic-like serine/threonine-protein kinase [EC:2.7.11.1]
lcl|CP058708.1_prot_QLH48570.1_250
lcl|CP058708.1_prot_QLH48571.1_251	grxD, GLRX5; monothiol glutaredoxin
lcl|CP058708.1_prot_QLH52375.1_252	hemK, prmC, HEMK; release factor glutamine methyltransferase [EC:2.1.1.297]
lcl|CP058708.1_prot_QLH48572.1_253	prfA, MTRF1, MRF1; peptide chain release factor 1
lcl|CP058708.1_prot_QLH52376.1_254	hemA; glutamyl-tRNA reductase [EC:1.2.1.70]
lcl|CP058708.1_prot_QLH48573.1_255
lcl|CP058708.1_prot_QLH48574.1_256
lcl|CP058708.1_prot_QLH52377.1_257
lcl|CP058708.1_prot_QLH48575.1_258	cysA; sulfate/thiosulfate transport system ATP-binding protein [EC:7.3.2.3]
lcl|CP058708.1_prot_QLH48576.1_259	cysW; sulfate/thiosulfate transport system permease protein
lcl|CP058708.1_prot_QLH48577.1_260	cysU; sulfate/thiosulfate transport system permease protein
lcl|CP058708.1_prot_QLH48578.1_261	cysP; sulfate/thiosulfate transport system substrate-binding protein
lcl|CP058708.1_prot_QLH48579.1_262	pbpG; serine-type D-Ala-D-Ala endopeptidase (penicillin-binding protein 7) [EC:3.4.21.-]
lcl|CP058708.1_prot_QLH48580.1_263	K07001; NTE family protein
lcl|CP058708.1_prot_QLH48581.1_264	E1.1.1.40, maeB; malate dehydrogenase (oxaloacetate-decarboxylating)(NADP+) [EC:1.1.1.40]
lcl|CP058708.1_prot_QLH48582.1_265	E4.1.1.32, pckA, PCK; phosphoenolpyruvate carboxykinase (GTP) [EC:4.1.1.32]
lcl|CP058708.1_prot_QLH48583.1_266
lcl|CP058708.1_prot_QLH52378.1_267	ampD; N-acetyl-anhydromuramoyl-L-alanine amidase [EC:3.5.1.28]
lcl|CP058708.1_prot_QLH48584.1_268	pilR, pehR; two-component system, NtrC family, response regulator PilR
lcl|CP058708.1_prot_QLH48585.1_269	pilS, pehS; two-component system, NtrC family, sensor histidine kinase PilS [EC:2.7.13.3]
lcl|CP058708.1_prot_QLH48586.1_270
lcl|CP058708.1_prot_QLH48587.1_271	ispB; octaprenyl-diphosphate synthase [EC:2.5.1.90]
lcl|CP058708.1_prot_QLH48588.1_272	rlmL; 23S rRNA (guanine2445-N2)-methyltransferase [EC:2.1.1.173]
lcl|CP058708.1_prot_QLH48589.1_273	hemJ; protoporphyrinogen IX oxidase [EC:1.3.99.-]
lcl|CP058708.1_prot_QLH48590.1_274
lcl|CP058708.1_prot_QLH48591.1_275	ascD, ddhD, rfbI; CDP-4-dehydro-6-deoxyglucose reductase, E3 [EC:1.17.1.1]
lcl|CP058708.1_prot_QLH48592.1_276
lcl|CP058708.1_prot_QLH48593.1_278
lcl|CP058708.1_prot_QLH52380.1_279
lcl|CP058708.1_prot_QLH48594.1_280	PPIA; peptidyl-prolyl cis-trans isomerase A (cyclophilin A) [EC:5.2.1.8]
lcl|CP058708.1_prot_QLH48595.1_281
lcl|CP058708.1_prot_QLH48596.1_282
lcl|CP058708.1_prot_QLH48597.1_283	TC.KEF; monovalent cation:H+ antiporter-2, CPA2 family
lcl|CP058708.1_prot_QLH48598.1_284
lcl|CP058708.1_prot_QLH48599.1_285	gabD; succinate-semialdehyde dehydrogenase / glutarate-semialdehyde dehydrogenase [EC:1.2.1.16 1.2.1.79 1.2.1.20]
lcl|CP058708.1_prot_QLH48601.1_287
lcl|CP058708.1_prot_QLH48602.1_288
lcl|CP058708.1_prot_QLH48603.1_289	kdpA; potassium-transporting ATPase potassium-binding subunit
lcl|CP058708.1_prot_QLH48604.1_290	kdpB; potassium-transporting ATPase ATP-binding subunit [EC:7.2.2.6]
lcl|CP058708.1_prot_QLH48605.1_291	kdpC; potassium-transporting ATPase KdpC subunit
lcl|CP058708.1_prot_QLH48606.1_292	kdpD; two-component system, OmpR family, sensor histidine kinase KdpD [EC:2.7.13.3]
lcl|CP058708.1_prot_QLH48607.1_293	kdpE; two-component system, OmpR family, KDP operon response regulator KdpE
lcl|CP058708.1_prot_QLH48608.1_294	dusC; tRNA-dihydrouridine synthase C [EC:1.-.-.-]
lcl|CP058708.1_prot_QLH48609.1_295	trmB, METTL1, TRM8; tRNA (guanine-N7-)-methyltransferase [EC:2.1.1.33]
lcl|CP058708.1_prot_QLH48610.1_297
lcl|CP058708.1_prot_QLH48611.1_298
lcl|CP058708.1_prot_QLH48612.1_299	PK, pyk; pyruvate kinase [EC:2.7.1.40]
lcl|CP058708.1_prot_QLH48613.1_300
lcl|CP058708.1_prot_QLH48614.1_301	mshN; MSHA biogenesis protein MshN
lcl|CP058708.1_prot_QLH52381.1_302	mshM; MSHA biogenesis protein MshM
lcl|CP058708.1_prot_QLH52382.1_303	mshL; MSHA biogenesis protein MshL
lcl|CP058708.1_prot_QLH48615.1_304
lcl|CP058708.1_prot_QLH48616.1_305	mshJ; MSHA biogenesis protein MshJ
lcl|CP058708.1_prot_QLH48617.1_306
lcl|CP058708.1_prot_QLH48618.1_307
lcl|CP058708.1_prot_QLH48619.1_308
lcl|CP058708.1_prot_QLH52383.1_309
lcl|CP058708.1_prot_QLH48620.1_310
lcl|CP058708.1_prot_QLH48621.1_311
lcl|CP058708.1_prot_QLH48622.1_312	K09966; uncharacterized protein
lcl|CP058708.1_prot_QLH48623.1_313
lcl|CP058708.1_prot_QLH48624.1_314	fdx; ferredoxin, 2Fe-2S
lcl|CP058708.1_prot_QLH48625.1_315	hscA; molecular chaperone HscA
lcl|CP058708.1_prot_QLH48626.1_316	hscB, HSCB, HSC20; molecular chaperone HscB
lcl|CP058708.1_prot_QLH48627.1_317	iscA; iron-sulfur cluster assembly protein
lcl|CP058708.1_prot_QLH48628.1_318	iscU, nifU; nitrogen fixation protein NifU and related proteins
lcl|CP058708.1_prot_QLH48629.1_319	iscS, NFS1; cysteine desulfurase [EC:2.8.1.7]
lcl|CP058708.1_prot_QLH48630.1_320	iscS, NFS1; cysteine desulfurase [EC:2.8.1.7]
lcl|CP058708.1_prot_QLH48631.1_321	iscR; Rrf2 family transcriptional regulator, iron-sulfur cluster assembly transcription factor
lcl|CP058708.1_prot_QLH52384.1_322	cysE; serine O-acetyltransferase [EC:2.3.1.30]
lcl|CP058708.1_prot_QLH48632.1_323	lasT; tRNA/rRNA methyltransferase [EC:2.1.1.-]
lcl|CP058708.1_prot_QLH48633.1_324	E3.1.3.25, IMPA, suhB; myo-inositol-1(or 4)-monophosphatase [EC:3.1.3.25]
lcl|CP058708.1_prot_QLH48634.1_325
lcl|CP058708.1_prot_QLH48636.1_327
lcl|CP058708.1_prot_QLH48637.1_328	gloB, gloC, HAGH; hydroxyacylglutathione hydrolase [EC:3.1.2.6]
lcl|CP058708.1_prot_QLH48638.1_329	DLD, lpd, pdhD; dihydrolipoamide dehydrogenase [EC:1.8.1.4]
lcl|CP058708.1_prot_QLH48639.1_330	DLST, sucB; 2-oxoglutarate dehydrogenase E2 component (dihydrolipoamide succinyltransferase) [EC:2.3.1.61]
lcl|CP058708.1_prot_QLH48640.1_331	OGDH, sucA; 2-oxoglutarate dehydrogenase E1 component [EC:1.2.4.2]
lcl|CP058708.1_prot_QLH48641.1_332	CS, gltA; citrate synthase [EC:2.3.3.1]
lcl|CP058708.1_prot_QLH52385.1_333	cptB; antitoxin CptB
lcl|CP058708.1_prot_QLH48642.1_334	sdhB, frdB; succinate dehydrogenase iron-sulfur subunit [EC:1.3.5.1]
lcl|CP058708.1_prot_QLH48643.1_335	sdhA, frdA; succinate dehydrogenase flavoprotein subunit [EC:1.3.5.1]
lcl|CP058708.1_prot_QLH48644.1_336	sdhD, frdD; succinate dehydrogenase membrane anchor subunit
lcl|CP058708.1_prot_QLH48645.1_337	sdhC, frdC; succinate dehydrogenase cytochrome b subunit
lcl|CP058708.1_prot_QLH48646.1_338	K03710; GntR family transcriptional regulator
lcl|CP058708.1_prot_QLH48647.1_339	mdh; malate dehydrogenase [EC:1.1.1.37]
lcl|CP058708.1_prot_QLH48648.1_340
lcl|CP058708.1_prot_QLH48649.1_341
lcl|CP058708.1_prot_QLH48650.1_342
lcl|CP058708.1_prot_QLH48651.1_343	gltI, aatJ; glutamate/aspartate transport system substrate-binding protein
lcl|CP058708.1_prot_QLH48652.1_344
lcl|CP058708.1_prot_QLH48653.1_345	K07501; 3'-5' exonuclease
lcl|CP058708.1_prot_QLH48654.1_346	cysM; S-sulfo-L-cysteine synthase (O-acetyl-L-serine-dependent) [EC:2.5.1.144]
lcl|CP058708.1_prot_QLH48655.1_347	gmhD, rfaD; ADP-L-glycero-D-manno-heptose 6-epimerase [EC:5.1.3.20]
lcl|CP058708.1_prot_QLH48656.1_348	rfaE1; D-glycero-beta-D-manno-heptose-7-phosphate kinase [EC:2.7.1.167]
lcl|CP058708.1_prot_QLH48657.1_349	lapB; lipopolysaccharide assembly protein B
lcl|CP058708.1_prot_QLH48658.1_350	ihfB, himD; integration host factor subunit beta
lcl|CP058708.1_prot_QLH48659.1_351	RP-S1, rpsA; small subunit ribosomal protein S1
lcl|CP058708.1_prot_QLH52386.1_352	aroA; 3-phosphoshikimate 1-carboxyvinyltransferase [EC:2.5.1.19]
lcl|CP058708.1_prot_QLH48660.1_353	tyrA2; prephenate dehydrogenase [EC:1.3.1.12]
lcl|CP058708.1_prot_QLH48661.1_354	hisC; histidinol-phosphate aminotransferase [EC:2.6.1.9]
lcl|CP058708.1_prot_QLH48662.1_355	pheA; chorismate mutase / prephenate dehydratase [EC:5.4.99.5 4.2.1.51]
lcl|CP058708.1_prot_QLH48663.1_356	gyrA; DNA gyrase subunit A [EC:5.6.2.2]
lcl|CP058708.1_prot_QLH48665.1_358	algI; alginate O-acetyltransferase complex protein AlgI
lcl|CP058708.1_prot_QLH48666.1_359
lcl|CP058708.1_prot_QLH48667.1_360
lcl|CP058708.1_prot_QLH48668.1_361
lcl|CP058708.1_prot_QLH48669.1_362
lcl|CP058708.1_prot_QLH48670.1_363
lcl|CP058708.1_prot_QLH48671.1_364
lcl|CP058708.1_prot_QLH48672.1_365	K07497; putative transposase
lcl|CP058708.1_prot_QLH48673.1_366
lcl|CP058708.1_prot_QLH48674.1_367	K07484; transposase
lcl|CP058708.1_prot_QLH48676.1_369
lcl|CP058708.1_prot_QLH48677.1_370	YARS, tyrS; tyrosyl-tRNA synthetase [EC:6.1.1.1]
lcl|CP058708.1_prot_QLH48678.1_371
lcl|CP058708.1_prot_QLH48679.1_372	E2.7.7.3A, coaD, kdtB; pantetheine-phosphate adenylyltransferase [EC:2.7.7.3]
lcl|CP058708.1_prot_QLH52387.1_373
lcl|CP058708.1_prot_QLH48680.1_374	pqqL; zinc protease [EC:3.4.24.-]
lcl|CP058708.1_prot_QLH48681.1_375	pqqL; zinc protease [EC:3.4.24.-]
lcl|CP058708.1_prot_QLH48682.1_376	ftsY; fused signal recognition particle receptor
lcl|CP058708.1_prot_QLH48683.1_377	ftsE; cell division transport system ATP-binding protein
lcl|CP058708.1_prot_QLH48684.1_378	ftsX; cell division transport system permease protein
lcl|CP058708.1_prot_QLH48685.1_379	dgkA, DGK; diacylglycerol kinase (ATP) [EC:2.7.1.107]
lcl|CP058708.1_prot_QLH48686.1_380	hisC; histidinol-phosphate aminotransferase [EC:2.6.1.9]
lcl|CP058708.1_prot_QLH48687.1_381	hisB; imidazoleglycerol-phosphate dehydratase [EC:4.2.1.19]
lcl|CP058708.1_prot_QLH48688.1_382	hisH; imidazole glycerol-phosphate synthase subunit HisH [EC:4.3.2.10]
lcl|CP058708.1_prot_QLH48689.1_383	hisA; phosphoribosylformimino-5-aminoimidazole carboxamide ribotide isomerase [EC:5.3.1.16]
lcl|CP058708.1_prot_QLH48690.1_384	hisF; imidazole glycerol-phosphate synthase subunit HisF [EC:4.3.2.10]
lcl|CP058708.1_prot_QLH52388.1_385	hisI; phosphoribosyl-AMP cyclohydrolase [EC:3.5.4.19]
lcl|CP058708.1_prot_QLH48691.1_386	hisE; phosphoribosyl-ATP pyrophosphohydrolase [EC:3.6.1.31]
lcl|CP058708.1_prot_QLH48692.1_387	HINT1, hinT, hit; histidine triad (HIT) family protein
lcl|CP058708.1_prot_QLH48693.1_388	tatA; sec-independent protein translocase protein TatA
lcl|CP058708.1_prot_QLH48694.1_389	tatB; sec-independent protein translocase protein TatB
lcl|CP058708.1_prot_QLH48695.1_390	tatC; sec-independent protein translocase protein TatC
lcl|CP058708.1_prot_QLH48696.1_391
lcl|CP058708.1_prot_QLH48697.1_392	hhoB, degS; serine protease DegS [EC:3.4.21.-]
lcl|CP058708.1_prot_QLH48698.1_393
lcl|CP058708.1_prot_QLH48699.1_394	nagK; fumarylpyruvate hydrolase [EC:3.7.1.20]
lcl|CP058708.1_prot_QLH48700.1_395
lcl|CP058708.1_prot_QLH52389.1_396
lcl|CP058708.1_prot_QLH48701.1_397	ubiX, bsdB, PAD1; flavin prenyltransferase [EC:2.5.1.129]
lcl|CP058708.1_prot_QLH48702.1_398
lcl|CP058708.1_prot_QLH48703.1_399
lcl|CP058708.1_prot_QLH48704.1_400	mutY; A/G-specific adenine glycosylase [EC:3.2.2.31]
lcl|CP058708.1_prot_QLH48705.1_401
lcl|CP058708.1_prot_QLH48706.1_402	hns; DNA-binding protein H-NS
lcl|CP058708.1_prot_QLH48707.1_403	galE, GALE; UDP-glucose 4-epimerase [EC:5.1.3.2]
lcl|CP058708.1_prot_QLH48708.1_404	apaH; bis(5'-nucleosyl)-tetraphosphatase (symmetrical) [EC:3.6.1.41]
lcl|CP058708.1_prot_QLH48710.1_406	acyP; acylphosphatase [EC:3.6.1.7]
lcl|CP058708.1_prot_QLH48711.1_407	nuoM; NADH-quinone oxidoreductase subunit M [EC:7.1.1.2]
lcl|CP058708.1_prot_QLH48712.1_408	K09822; uncharacterized protein
lcl|CP058708.1_prot_QLH48713.1_409
lcl|CP058708.1_prot_QLH48714.1_410	nuoM; NADH-quinone oxidoreductase subunit M [EC:7.1.1.2]
lcl|CP058708.1_prot_QLH48715.1_411	nuoM; NADH-quinone oxidoreductase subunit M [EC:7.1.1.2]
lcl|CP058708.1_prot_QLH48716.1_412
lcl|CP058708.1_prot_QLH48717.1_413	radA, sms; DNA repair protein RadA/Sms
lcl|CP058708.1_prot_QLH48718.1_414	alr; alanine racemase [EC:5.1.1.1]
lcl|CP058708.1_prot_QLH48719.1_415
lcl|CP058708.1_prot_QLH48720.1_416	lplT; MFS transporter, LPLT family, lysophospholipid transporter
lcl|CP058708.1_prot_QLH48721.1_417
lcl|CP058708.1_prot_QLH48722.1_418
lcl|CP058708.1_prot_QLH52390.1_419	K06872; uncharacterized protein
lcl|CP058708.1_prot_QLH48723.1_420	lemA; LemA protein
lcl|CP058708.1_prot_QLH52391.1_421	udg; uracil-DNA glycosylase [EC:3.2.2.27]
lcl|CP058708.1_prot_QLH52392.1_422	rimI; [ribosomal protein S18]-alanine N-acetyltransferase [EC:2.3.1.266]
lcl|CP058708.1_prot_QLH48724.1_423	tsaB; tRNA threonylcarbamoyladenosine biosynthesis protein TsaB
lcl|CP058708.1_prot_QLH48725.1_424
lcl|CP058708.1_prot_QLH52393.1_425	glgE; starch synthase (maltosyl-transferring) [EC:2.4.99.16]
lcl|CP058708.1_prot_QLH48726.1_426	PYG, glgP; glycogen phosphorylase [EC:2.4.1.1]
lcl|CP058708.1_prot_QLH52394.1_428	serA, PHGDH; D-3-phosphoglycerate dehydrogenase / 2-oxoglutarate reductase [EC:1.1.1.95 1.1.1.399]
lcl|CP058708.1_prot_QLH48728.1_429	serC, PSAT1; phosphoserine aminotransferase [EC:2.6.1.52]
lcl|CP058708.1_prot_QLH48729.1_430	rhlE; ATP-dependent RNA helicase RhlE [EC:3.6.4.13]
lcl|CP058708.1_prot_431
lcl|CP058708.1_prot_QLH48730.1_432
lcl|CP058708.1_prot_QLH48731.1_433
lcl|CP058708.1_prot_QLH48732.1_434	norD; nitric oxide reductase NorD protein
lcl|CP058708.1_prot_QLH52395.1_435	norQ; nitric oxide reductase NorQ protein
lcl|CP058708.1_prot_QLH48733.1_436	rbcL, cbbL; ribulose-bisphosphate carboxylase large chain [EC:4.1.1.39]
lcl|CP058708.1_prot_437
lcl|CP058708.1_prot_QLH48734.1_438	GAPDH, gapA; glyceraldehyde 3-phosphate dehydrogenase (phosphorylating) [EC:1.2.1.12]
lcl|CP058708.1_prot_QLH52396.1_439	PK, pyk; pyruvate kinase [EC:2.7.1.40]
lcl|CP058708.1_prot_QLH52397.1_440	purC; phosphoribosylaminoimidazole-succinocarboxamide synthase [EC:6.3.2.6]
lcl|CP058708.1_prot_QLH48735.1_441
lcl|CP058708.1_prot_QLH48736.1_442	prlC; oligopeptidase A [EC:3.4.24.70]
lcl|CP058708.1_prot_QLH48737.1_443
lcl|CP058708.1_prot_QLH48738.1_444	actP; cation/acetate symporter
lcl|CP058708.1_prot_QLH48739.1_445
lcl|CP058708.1_prot_QLH48740.1_446
lcl|CP058708.1_prot_QLH48741.1_447	lysA; diaminopimelate decarboxylase [EC:4.1.1.20]
lcl|CP058708.1_prot_QLH48743.1_449
lcl|CP058708.1_prot_QLH48744.1_450	ABC.CD.TX; HlyD family secretion protein
lcl|CP058708.1_prot_QLH52398.1_451	ABC.CD.A; putative ABC transport system ATP-binding protein
lcl|CP058708.1_prot_QLH48745.1_452	ABC.CD.P; putative ABC transport system permease protein
lcl|CP058708.1_prot_QLH48746.1_453	ABC.CD.P; putative ABC transport system permease protein
lcl|CP058708.1_prot_QLH52399.1_454
lcl|CP058708.1_prot_QLH48747.1_455
lcl|CP058708.1_prot_QLH52400.1_456
lcl|CP058708.1_prot_QLH48748.1_457	bamC; outer membrane protein assembly factor BamC
lcl|CP058708.1_prot_QLH48749.1_458	dapA; 4-hydroxy-tetrahydrodipicolinate synthase [EC:4.3.3.7]
lcl|CP058708.1_prot_QLH48750.1_459
lcl|CP058708.1_prot_QLH48751.1_460	moxR; MoxR-like ATPase [EC:3.6.3.-]
lcl|CP058708.1_prot_QLH48752.1_461
lcl|CP058708.1_prot_QLH48753.1_462	tgpA; protein-glutamine gamma-glutamyltransferase [EC:2.3.2.13]
lcl|CP058708.1_prot_QLH52401.1_463	mltB; membrane-bound lytic murein transglycosylase B [EC:4.2.2.-]
lcl|CP058708.1_prot_QLH48754.1_464	rpoS; RNA polymerase nonessential primary-like sigma factor
lcl|CP058708.1_prot_QLH48755.1_465	nlpD; lipoprotein NlpD
lcl|CP058708.1_prot_QLH48756.1_466	E2.1.1.77, pcm; protein-L-isoaspartate(D-aspartate) O-methyltransferase [EC:2.1.1.77]
lcl|CP058708.1_prot_QLH48757.1_467	surE; 5'/3'-nucleotidase [EC:3.1.3.5 3.1.3.6]
lcl|CP058708.1_prot_468	exbD; biopolymer transport protein ExbD
lcl|CP058708.1_prot_469
lcl|CP058708.1_prot_470
lcl|CP058708.1_prot_QLH48758.1_471	thpR; RNA 2',3'-cyclic 3'-phosphodiesterase [EC:3.1.4.58]
lcl|CP058708.1_prot_QLH48759.1_472
lcl|CP058708.1_prot_QLH48760.1_473
lcl|CP058708.1_prot_476
lcl|CP058708.1_prot_QLH48763.1_477	purA, ADSS; adenylosuccinate synthase [EC:6.3.4.4]
lcl|CP058708.1_prot_QLH48764.1_478
lcl|CP058708.1_prot_QLH48765.1_479
lcl|CP058708.1_prot_QLH48766.1_480	K13522, nadM; bifunctional NMN adenylyltransferase/nudix hydrolase [EC:2.7.7.1 3.6.1.-]
lcl|CP058708.1_prot_QLH48767.1_481	E6.3.5.1, NADSYN1, QNS1, nadE; NAD+ synthase (glutamine-hydrolysing) [EC:6.3.5.1]
lcl|CP058708.1_prot_QLH48768.1_482	pncB, NAPRT1; nicotinate phosphoribosyltransferase [EC:6.3.4.21]
lcl|CP058708.1_prot_QLH48769.1_483
lcl|CP058708.1_prot_QLH48770.1_484
lcl|CP058708.1_prot_QLH48771.1_485	K09934; uncharacterized protein
lcl|CP058708.1_prot_QLH52402.1_486	yfhM; alpha-2-macroglobulin
lcl|CP058708.1_prot_QLH48772.1_487
lcl|CP058708.1_prot_QLH48773.1_488
lcl|CP058708.1_prot_QLH48774.1_489
lcl|CP058708.1_prot_QLH48775.1_490
lcl|CP058708.1_prot_QLH48776.1_491
lcl|CP058708.1_prot_QLH48777.1_492	gpx, btuE, bsaA; glutathione peroxidase [EC:1.11.1.9]
lcl|CP058708.1_prot_QLH48778.1_493	folE2; GTP cyclohydrolase IB [EC:3.5.4.16]
lcl|CP058708.1_prot_QLH48779.1_494
lcl|CP058708.1_prot_QLH48780.1_495	K09701; uncharacterized protein
lcl|CP058708.1_prot_QLH48781.1_496	cfa; cyclopropane-fatty-acyl-phospholipid synthase [EC:2.1.1.79]
lcl|CP058708.1_prot_QLH48782.1_497
lcl|CP058708.1_prot_QLH48783.1_498
lcl|CP058708.1_prot_QLH48784.1_499
lcl|CP058708.1_prot_QLH48785.1_500
lcl|CP058708.1_prot_QLH48786.1_501
lcl|CP058708.1_prot_502
lcl|CP058708.1_prot_QLH48787.1_503
lcl|CP058708.1_prot_QLH48789.1_505
lcl|CP058708.1_prot_QLH48790.1_506
lcl|CP058708.1_prot_QLH48791.1_507
lcl|CP058708.1_prot_QLH48792.1_508
lcl|CP058708.1_prot_QLH48793.1_509
lcl|CP058708.1_prot_QLH48795.1_511
lcl|CP058708.1_prot_QLH52403.1_512
lcl|CP058708.1_prot_QLH48796.1_513
lcl|CP058708.1_prot_QLH48797.1_514
lcl|CP058708.1_prot_QLH52404.1_515
lcl|CP058708.1_prot_QLH48798.1_516	ogt, MGMT; methylated-DNA-[protein]-cysteine S-methyltransferase [EC:2.1.1.63]
lcl|CP058708.1_prot_QLH52405.1_517	ada-alkA; AraC family transcriptional regulator, regulatory protein of adaptative response / DNA-3-methyladenine glycosylase II [EC:3.2.2.21]
lcl|CP058708.1_prot_QLH48799.1_518	rpiA; ribose 5-phosphate isomerase A [EC:5.3.1.6]
lcl|CP058708.1_prot_QLH48800.1_519
lcl|CP058708.1_prot_QLH48801.1_520	argAB; amino-acid N-acetyltransferase [EC:2.3.1.1]
lcl|CP058708.1_prot_QLH48802.1_521	ppk2, pap; AMP-polyphosphate phosphotransferase [EC:2.7.4.33]
lcl|CP058708.1_prot_QLH48803.1_522	rsmE; 16S rRNA (uracil1498-N3)-methyltransferase [EC:2.1.1.193]
lcl|CP058708.1_prot_QLH48804.1_523
lcl|CP058708.1_prot_QLH52406.1_524	E3.1.3.25, IMPA, suhB; myo-inositol-1(or 4)-monophosphatase [EC:3.1.3.25]
lcl|CP058708.1_prot_QLH48805.1_525	mrp, NUBPL; ATP-binding protein involved in chromosome partitioning
lcl|CP058708.1_prot_QLH48806.1_526
lcl|CP058708.1_prot_QLH48807.1_527	adiA; arginine decarboxylase [EC:4.1.1.19]
lcl|CP058708.1_prot_QLH48808.1_528	tlyC; magnesium and cobalt exporter, CNNM family
lcl|CP058708.1_prot_QLH48809.1_529	hisG; ATP phosphoribosyltransferase [EC:2.4.2.17]
lcl|CP058708.1_prot_QLH48810.1_530	hisD; histidinol dehydrogenase [EC:1.1.1.23]
lcl|CP058708.1_prot_QLH48811.1_531
lcl|CP058708.1_prot_QLH48812.1_532
lcl|CP058708.1_prot_QLH48813.1_533	actP; cation/acetate symporter
lcl|CP058708.1_prot_QLH48814.1_534	dnaQ; DNA polymerase III subunit epsilon [EC:2.7.7.7]
lcl|CP058708.1_prot_QLH48815.1_535	K07182; CBS domain-containing protein
lcl|CP058708.1_prot_QLH48816.1_536	ACSS1_2, acs; acetyl-CoA synthetase [EC:6.2.1.1]
lcl|CP058708.1_prot_QLH48817.1_537
lcl|CP058708.1_prot_QLH48818.1_538	E4.2.1.2A, fumA, fumB; fumarate hydratase, class I [EC:4.2.1.2]
lcl|CP058708.1_prot_QLH48819.1_539
lcl|CP058708.1_prot_QLH48820.1_540	murI; glutamate racemase [EC:5.1.1.3]
lcl|CP058708.1_prot_QLH48821.1_541
lcl|CP058708.1_prot_QLH48822.1_542
lcl|CP058708.1_prot_QLH48823.1_543
lcl|CP058708.1_prot_QLH48825.1_545
lcl|CP058708.1_prot_QLH48826.1_546
lcl|CP058708.1_prot_QLH48827.1_547
lcl|CP058708.1_prot_QLH48828.1_548	trkH, trkG, ktrB, ktrD; trk/ktr system potassium uptake protein
lcl|CP058708.1_prot_QLH48829.1_549	TC.SULP; sulfate permease, SulP family
lcl|CP058708.1_prot_QLH48830.1_550
lcl|CP058708.1_prot_QLH48831.1_551	tlyC; magnesium and cobalt exporter, CNNM family
lcl|CP058708.1_prot_QLH48832.1_552	tlyC; magnesium and cobalt exporter, CNNM family
lcl|CP058708.1_prot_QLH48833.1_553
lcl|CP058708.1_prot_QLH48834.1_554
lcl|CP058708.1_prot_QLH52407.1_555
lcl|CP058708.1_prot_QLH48835.1_556
lcl|CP058708.1_prot_QLH48837.1_558	gpsA; glycerol-3-phosphate dehydrogenase (NAD(P)+) [EC:1.1.1.94]
lcl|CP058708.1_prot_QLH48838.1_559	trmL, cspR; tRNA (cytidine/uridine-2'-O-)-methyltransferase [EC:2.1.1.207]
lcl|CP058708.1_prot_QLH48839.1_560	dapB; 4-hydroxy-tetrahydrodipicolinate reductase [EC:1.17.1.8]
lcl|CP058708.1_prot_QLH52408.1_561	bamE, smpA; outer membrane protein assembly factor BamE
lcl|CP058708.1_prot_QLH48840.1_562	fur, zur, furB; Fur family transcriptional regulator, ferric uptake regulator
lcl|CP058708.1_prot_QLH48841.1_563	ADK, adoK; adenosine kinase [EC:2.7.1.20]
lcl|CP058708.1_prot_QLH48842.1_564
lcl|CP058708.1_prot_QLH48843.1_565	prmA; ribosomal protein L11 methyltransferase [EC:2.1.1.-]
lcl|CP058708.1_prot_QLH48844.1_566	accC; acetyl-CoA carboxylase, biotin carboxylase subunit [EC:6.4.1.2 6.3.4.14]
lcl|CP058708.1_prot_QLH48845.1_567	accB, bccP; acetyl-CoA carboxylase biotin carboxyl carrier protein
lcl|CP058708.1_prot_QLH48846.1_568	aroQ, qutE; 3-dehydroquinate dehydratase II [EC:4.2.1.10]
lcl|CP058708.1_prot_QLH48847.1_569
lcl|CP058708.1_prot_QLH48848.1_570
lcl|CP058708.1_prot_QLH48849.1_571	mpl; UDP-N-acetylmuramate: L-alanyl-gamma-D-glutamyl-meso-diaminopimelate ligase [EC:6.3.2.45]
lcl|CP058708.1_prot_QLH48850.1_572	COX10, ctaB, cyoE; heme o synthase [EC:2.5.1.141]
lcl|CP058708.1_prot_QLH48851.1_573
lcl|CP058708.1_prot_QLH48852.1_574
lcl|CP058708.1_prot_QLH48854.1_576	coxB, ctaC; cytochrome c oxidase subunit II [EC:7.1.1.9]
lcl|CP058708.1_prot_QLH52409.1_577	coxA, ctaD; cytochrome c oxidase subunit I [EC:7.1.1.9]
lcl|CP058708.1_prot_QLH48855.1_578	COX11, ctaG; cytochrome c oxidase assembly protein subunit 11
lcl|CP058708.1_prot_QLH48856.1_579
lcl|CP058708.1_prot_QLH48857.1_580	coxC, ctaE; cytochrome c oxidase subunit III [EC:7.1.1.9]
lcl|CP058708.1_prot_QLH48858.1_581
lcl|CP058708.1_prot_QLH48859.1_582	SURF1, SHY1; surfeit locus 1 family protein
lcl|CP058708.1_prot_QLH48860.1_583
lcl|CP058708.1_prot_QLH48861.1_584	rpoH; RNA polymerase sigma-32 factor
lcl|CP058708.1_prot_QLH48862.1_585
lcl|CP058708.1_prot_QLH48863.1_586	K09930; uncharacterized protein
lcl|CP058708.1_prot_QLH48864.1_587
lcl|CP058708.1_prot_QLH48865.1_588
lcl|CP058708.1_prot_QLH48866.1_589	nudB, ntpA; dihydroneopterin triphosphate diphosphatase [EC:3.6.1.67]
lcl|CP058708.1_prot_QLH48867.1_590
lcl|CP058708.1_prot_QLH52410.1_591	rnaSA; ribonuclease T1 [EC:4.6.1.24]
lcl|CP058708.1_prot_QLH48868.1_592	DARS2, aspS; aspartyl-tRNA synthetase [EC:6.1.1.12]
lcl|CP058708.1_prot_QLH52411.1_593
lcl|CP058708.1_prot_QLH48869.1_594
lcl|CP058708.1_prot_QLH48870.1_595
lcl|CP058708.1_prot_QLH48871.1_596
lcl|CP058708.1_prot_QLH48872.1_597
lcl|CP058708.1_prot_QLH48873.1_598	K07494; putative transposase
lcl|CP058708.1_prot_599
lcl|CP058708.1_prot_QLH48874.1_600
lcl|CP058708.1_prot_QLH52412.1_601
lcl|CP058708.1_prot_QLH48875.1_602	nudH; putative (di)nucleoside polyphosphate hydrolase [EC:3.6.1.-]
lcl|CP058708.1_prot_QLH48876.1_603
lcl|CP058708.1_prot_QLH52413.1_604	COQ7; 3-demethoxyubiquinol 3-hydroxylase [EC:1.14.99.60]
lcl|CP058708.1_prot_QLH48877.1_605	yhfA; putative redox protein
lcl|CP058708.1_prot_QLH48878.1_606	RP-L13, MRPL13, rplM; large subunit ribosomal protein L13
lcl|CP058708.1_prot_QLH48879.1_607	RP-S9, MRPS9, rpsI; small subunit ribosomal protein S9
lcl|CP058708.1_prot_QLH48880.1_608	argC; N-acetyl-gamma-glutamyl-phosphate reductase [EC:1.2.1.38]
lcl|CP058708.1_prot_QLH48881.1_609
lcl|CP058708.1_prot_QLH48883.1_611	erpA; iron-sulfur cluster insertion protein
lcl|CP058708.1_prot_QLH48884.1_612	COX15, ctaA; heme a synthase [EC:1.17.99.9]
lcl|CP058708.1_prot_QLH48886.1_614	coxB, ctaC; cytochrome c oxidase subunit II [EC:7.1.1.9]
lcl|CP058708.1_prot_QLH48887.1_615	coxA, ctaD; cytochrome c oxidase subunit I [EC:7.1.1.9]
lcl|CP058708.1_prot_QLH48888.1_616	COX10, ctaB, cyoE; heme o synthase [EC:2.5.1.141]
lcl|CP058708.1_prot_QLH52414.1_617	SCO1; protein SCO1
lcl|CP058708.1_prot_QLH48889.1_618	hlyIII; hemolysin III
lcl|CP058708.1_prot_QLH48890.1_619
lcl|CP058708.1_prot_QLH48891.1_620
lcl|CP058708.1_prot_QLH48892.1_621	ascD, ddhD, rfbI; CDP-4-dehydro-6-deoxyglucose reductase, E3 [EC:1.17.1.1]
lcl|CP058708.1_prot_QLH48893.1_622
lcl|CP058708.1_prot_QLH48894.1_623
lcl|CP058708.1_prot_QLH52415.1_624
lcl|CP058708.1_prot_QLH48895.1_625
lcl|CP058708.1_prot_QLH48896.1_626
lcl|CP058708.1_prot_QLH48897.1_627
lcl|CP058708.1_prot_QLH48898.1_628	AARSD1, ALAX; misacylated tRNA(Ala) deacylase [EC:3.1.1.-]
lcl|CP058708.1_prot_QLH48899.1_629
lcl|CP058708.1_prot_QLH48900.1_630
lcl|CP058708.1_prot_QLH48901.1_631
lcl|CP058708.1_prot_QLH52416.1_632	addA; ATP-dependent helicase/nuclease subunit A [EC:5.6.2.4 3.1.-.-]
lcl|CP058708.1_prot_QLH48903.1_634
lcl|CP058708.1_prot_QLH52417.1_635
lcl|CP058708.1_prot_QLH48904.1_636
lcl|CP058708.1_prot_QLH48905.1_637
lcl|CP058708.1_prot_QLH52418.1_639
lcl|CP058708.1_prot_QLH52419.1_641
lcl|CP058708.1_prot_QLH48908.1_642	HSP20; HSP20 family protein
lcl|CP058708.1_prot_643
lcl|CP058708.1_prot_QLH52420.1_644	htpX; heat shock protein HtpX [EC:3.4.24.-]
lcl|CP058708.1_prot_QLH48909.1_645
lcl|CP058708.1_prot_QLH48911.1_647	ABC.PA.S; polar amino acid transport system substrate-binding protein
lcl|CP058708.1_prot_QLH48912.1_648
lcl|CP058708.1_prot_QLH48913.1_649
lcl|CP058708.1_prot_QLH48914.1_650	ABC.CD.A; putative ABC transport system ATP-binding protein
lcl|CP058708.1_prot_QLH48915.1_651	ABC.CD.P; putative ABC transport system permease protein
lcl|CP058708.1_prot_QLH48916.1_652	ABC.CD.P; putative ABC transport system permease protein
lcl|CP058708.1_prot_QLH48917.1_653
lcl|CP058708.1_prot_QLH48918.1_654	K07497; putative transposase
lcl|CP058708.1_prot_QLH48919.1_655
lcl|CP058708.1_prot_QLH48920.1_656
lcl|CP058708.1_prot_657
lcl|CP058708.1_prot_QLH48921.1_658	ABC.CD.A; putative ABC transport system ATP-binding protein
lcl|CP058708.1_prot_QLH48922.1_659
lcl|CP058708.1_prot_QLH48923.1_660
lcl|CP058708.1_prot_QLH48924.1_661	hsdR; type I restriction enzyme, R subunit [EC:3.1.21.3]
lcl|CP058708.1_prot_662
lcl|CP058708.1_prot_QLH48926.1_664
lcl|CP058708.1_prot_665
lcl|CP058708.1_prot_QLH48927.1_666
lcl|CP058708.1_prot_QLH48928.1_667
lcl|CP058708.1_prot_QLH48929.1_668
lcl|CP058708.1_prot_669	hsdM; type I restriction enzyme M protein [EC:2.1.1.72]
lcl|CP058708.1_prot_671
lcl|CP058708.1_prot_QLH48930.1_672
lcl|CP058708.1_prot_QLH52421.1_673
lcl|CP058708.1_prot_QLH48932.1_675
lcl|CP058708.1_prot_676
lcl|CP058708.1_prot_QLH48933.1_677
lcl|CP058708.1_prot_QLH48934.1_678	umuC; DNA polymerase V
lcl|CP058708.1_prot_QLH48935.1_679	umuD; DNA polymerase V [EC:3.4.21.-]
lcl|CP058708.1_prot_QLH48937.1_681
lcl|CP058708.1_prot_QLH48938.1_682
lcl|CP058708.1_prot_QLH48940.1_684
lcl|CP058708.1_prot_QLH48942.1_686
lcl|CP058708.1_prot_QLH48944.1_688
lcl|CP058708.1_prot_QLH48945.1_689
lcl|CP058708.1_prot_QLH48946.1_690
lcl|CP058708.1_prot_QLH48947.1_691
lcl|CP058708.1_prot_QLH48948.1_692
lcl|CP058708.1_prot_QLH52422.1_693
lcl|CP058708.1_prot_QLH52423.1_694
lcl|CP058708.1_prot_QLH52424.1_695
lcl|CP058708.1_prot_QLH48949.1_696
lcl|CP058708.1_prot_QLH48950.1_697	E5.1.99.4, AMACR, mcr; alpha-methylacyl-CoA racemase [EC:5.1.99.4]
lcl|CP058708.1_prot_QLH52425.1_699	livF; branched-chain amino acid transport system ATP-binding protein
lcl|CP058708.1_prot_QLH48952.1_700	livK; branched-chain amino acid transport system substrate-binding protein
lcl|CP058708.1_prot_QLH48953.1_701	livM; branched-chain amino acid transport system permease protein
lcl|CP058708.1_prot_QLH48954.1_702	livH; branched-chain amino acid transport system permease protein
lcl|CP058708.1_prot_QLH48955.1_703	livG; branched-chain amino acid transport system ATP-binding protein
lcl|CP058708.1_prot_QLH48956.1_704	ACSL, fadD; long-chain acyl-CoA synthetase [EC:6.2.1.3]
lcl|CP058708.1_prot_QLH48957.1_705
lcl|CP058708.1_prot_QLH48958.1_706	actP; cation/acetate symporter
lcl|CP058708.1_prot_QLH48959.1_707	cah; carbonic anhydrase [EC:4.2.1.1]
lcl|CP058708.1_prot_708
lcl|CP058708.1_prot_QLH48960.1_709	K07497; putative transposase
lcl|CP058708.1_prot_QLH48961.1_710	prfC; peptide chain release factor 3
lcl|CP058708.1_prot_QLH48962.1_711	K09915; uncharacterized protein
lcl|CP058708.1_prot_QLH48963.1_712	nudF; ADP-ribose pyrophosphatase [EC:3.6.1.13 3.6.1.-]
lcl|CP058708.1_prot_QLH52426.1_713	nuoN; NADH-quinone oxidoreductase subunit N [EC:7.1.1.2]
lcl|CP058708.1_prot_QLH48964.1_714	nuoM; NADH-quinone oxidoreductase subunit M [EC:7.1.1.2]
lcl|CP058708.1_prot_QLH48965.1_715	nuoL; NADH-quinone oxidoreductase subunit L [EC:7.1.1.2]
lcl|CP058708.1_prot_QLH48966.1_716	nuoK; NADH-quinone oxidoreductase subunit K [EC:7.1.1.2]
lcl|CP058708.1_prot_QLH48967.1_717	nuoJ; NADH-quinone oxidoreductase subunit J [EC:7.1.1.2]
lcl|CP058708.1_prot_QLH48968.1_718	nuoI; NADH-quinone oxidoreductase subunit I [EC:7.1.1.2]
lcl|CP058708.1_prot_QLH48969.1_719	nuoH; NADH-quinone oxidoreductase subunit H [EC:7.1.1.2]
lcl|CP058708.1_prot_QLH48970.1_720	nuoG; NADH-quinone oxidoreductase subunit G [EC:7.1.1.2]
lcl|CP058708.1_prot_QLH52427.1_721	nuoF; NADH-quinone oxidoreductase subunit F [EC:7.1.1.2]
lcl|CP058708.1_prot_QLH48971.1_722	nuoE; NADH-quinone oxidoreductase subunit E [EC:7.1.1.2]
lcl|CP058708.1_prot_QLH48972.1_723	nuoD; NADH-quinone oxidoreductase subunit D [EC:7.1.1.2]
lcl|CP058708.1_prot_QLH48973.1_724	nuoC; NADH-quinone oxidoreductase subunit C [EC:7.1.1.2]
lcl|CP058708.1_prot_QLH48974.1_725	nuoB; NADH-quinone oxidoreductase subunit B [EC:7.1.1.2]
lcl|CP058708.1_prot_QLH48975.1_726	nuoA; NADH-quinone oxidoreductase subunit A [EC:7.1.1.2]
lcl|CP058708.1_prot_QLH52428.1_727	secG; preprotein translocase subunit SecG
lcl|CP058708.1_prot_QLH48976.1_728
lcl|CP058708.1_prot_QLH48977.1_729	K07483; transposase
lcl|CP058708.1_prot_QLH52429.1_730
lcl|CP058708.1_prot_QLH48978.1_731
lcl|CP058708.1_prot_QLH48979.1_732
lcl|CP058708.1_prot_QLH48981.1_735
lcl|CP058708.1_prot_QLH48983.1_737
lcl|CP058708.1_prot_QLH48984.1_738
lcl|CP058708.1_prot_QLH48988.1_742
lcl|CP058708.1_prot_QLH48989.1_743
lcl|CP058708.1_prot_QLH48990.1_744	NRT, narK, nrtP, nasA; MFS transporter, NNP family, nitrate/nitrite transporter
lcl|CP058708.1_prot_QLH48991.1_745	nasE; nitrite reductase [NAD(P)H] small subunit [EC:1.7.1.4]
lcl|CP058708.1_prot_QLH52431.1_746	nasD, nasB; nitrite reductase [NAD(P)H] large subunit [EC:1.7.1.4]
lcl|CP058708.1_prot_QLH48992.1_747	K09859; uncharacterized protein
lcl|CP058708.1_prot_QLH48993.1_748
lcl|CP058708.1_prot_QLH48994.1_749	K07337; penicillin-binding protein activator
lcl|CP058708.1_prot_QLH48996.1_751	xlyAB; N-acetylmuramoyl-L-alanine amidase [EC:3.5.1.28]
lcl|CP058708.1_prot_QLH48997.1_752
lcl|CP058708.1_prot_QLH48999.1_754
lcl|CP058708.1_prot_QLH49000.1_755
lcl|CP058708.1_prot_QLH49001.1_756
lcl|CP058708.1_prot_QLH49002.1_757
lcl|CP058708.1_prot_QLH49004.1_759
lcl|CP058708.1_prot_QLH49005.1_760
lcl|CP058708.1_prot_QLH52432.1_761	glpK, GK; glycerol kinase [EC:2.7.1.30]
lcl|CP058708.1_prot_QLH49006.1_762	URA4, pyrC; dihydroorotase [EC:3.5.2.3]
lcl|CP058708.1_prot_QLH49008.1_764	K06999; phospholipase/carboxylesterase
lcl|CP058708.1_prot_QLH49009.1_765	leuB, IMDH; 3-isopropylmalate dehydrogenase [EC:1.1.1.85]
lcl|CP058708.1_prot_QLH49010.1_766	E4.4.1.11; methionine-gamma-lyase [EC:4.4.1.11]
lcl|CP058708.1_prot_QLH49011.1_767	E1.17.4.1A, nrdA, nrdE; ribonucleoside-diphosphate reductase alpha chain [EC:1.17.4.1]
lcl|CP058708.1_prot_QLH49012.1_768
lcl|CP058708.1_prot_QLH49013.1_769
lcl|CP058708.1_prot_QLH49014.1_770
lcl|CP058708.1_prot_QLH49015.1_771
lcl|CP058708.1_prot_QLH49016.1_772
lcl|CP058708.1_prot_QLH49017.1_773
lcl|CP058708.1_prot_774
lcl|CP058708.1_prot_775	K07486; transposase
lcl|CP058708.1_prot_QLH52433.1_776
lcl|CP058708.1_prot_QLH49018.1_777
lcl|CP058708.1_prot_QLH49019.1_778
lcl|CP058708.1_prot_QLH49020.1_779
lcl|CP058708.1_prot_QLH49021.1_780
lcl|CP058708.1_prot_QLH49022.1_781
lcl|CP058708.1_prot_QLH49023.1_782	pilD, pppA; leader peptidase (prepilin peptidase) / N-methyltransferase [EC:3.4.23.43 2.1.1.-]
lcl|CP058708.1_prot_QLH49024.1_783	pilC; type IV pilus assembly protein PilC
lcl|CP058708.1_prot_QLH49025.1_784	pilB; type IV pilus assembly protein PilB
lcl|CP058708.1_prot_QLH49026.1_785	E1.1.1.40, maeB; malate dehydrogenase (oxaloacetate-decarboxylating)(NADP+) [EC:1.1.1.40]
lcl|CP058708.1_prot_QLH49027.1_786	fusA, GFM, EFG; elongation factor G
lcl|CP058708.1_prot_QLH49028.1_787	plsB; glycerol-3-phosphate O-acyltransferase [EC:2.3.1.15]
lcl|CP058708.1_prot_QLH49029.1_788
lcl|CP058708.1_prot_QLH49030.1_789	tlyC; magnesium and cobalt exporter, CNNM family
lcl|CP058708.1_prot_QLH49031.1_790	queC; 7-cyano-7-deazaguanine synthase [EC:6.3.4.20]
lcl|CP058708.1_prot_QLH49032.1_791
lcl|CP058708.1_prot_QLH49033.1_792	queE; 7-carboxy-7-deazaguanine synthase [EC:4.3.99.3]
lcl|CP058708.1_prot_QLH49034.1_793
lcl|CP058708.1_prot_QLH49035.1_794	pal; peptidoglycan-associated lipoprotein
lcl|CP058708.1_prot_QLH49036.1_795	tolB; TolB protein
lcl|CP058708.1_prot_QLH49037.1_796
lcl|CP058708.1_prot_QLH49038.1_797	tolR; biopolymer transport protein TolR
lcl|CP058708.1_prot_QLH49039.1_798	tolQ; biopolymer transport protein TolQ
lcl|CP058708.1_prot_QLH49040.1_799	ybgC; acyl-CoA thioester hydrolase [EC:3.1.2.-]
lcl|CP058708.1_prot_QLH49041.1_800	ruvB; holliday junction DNA helicase RuvB [EC:5.6.2.4]
lcl|CP058708.1_prot_QLH49042.1_801
lcl|CP058708.1_prot_QLH49043.1_802	ruvA; holliday junction DNA helicase RuvA [EC:5.6.2.4]
lcl|CP058708.1_prot_QLH49044.1_803	ruvC; crossover junction endodeoxyribonuclease RuvC [EC:3.1.21.10]
lcl|CP058708.1_prot_QLH49045.1_804
lcl|CP058708.1_prot_QLH49046.1_805	comEA; competence protein ComEA
lcl|CP058708.1_prot_QLH52434.1_806
lcl|CP058708.1_prot_QLH49047.1_807	qseC; two-component system, OmpR family, sensor histidine kinase QseC [EC:2.7.13.3]
lcl|CP058708.1_prot_QLH49048.1_808	qseB; two-component system, OmpR family, response regulator QseB
lcl|CP058708.1_prot_QLH49049.1_809
lcl|CP058708.1_prot_QLH49050.1_810
lcl|CP058708.1_prot_QLH49051.1_811	yhdE; nucleoside triphosphate pyrophosphatase [EC:3.6.1.-]
lcl|CP058708.1_prot_QLH49052.1_812	rlmH; 23S rRNA (pseudouridine1915-N3)-methyltransferase [EC:2.1.1.177]
lcl|CP058708.1_prot_QLH52435.1_813	ybeB; ribosome-associated protein
lcl|CP058708.1_prot_QLH49053.1_814	nadD; nicotinate-nucleotide adenylyltransferase [EC:2.7.7.18]
lcl|CP058708.1_prot_QLH49054.1_815
lcl|CP058708.1_prot_QLH52436.1_816
lcl|CP058708.1_prot_QLH49055.1_817	thrB2; homoserine kinase type II [EC:2.7.1.39]
lcl|CP058708.1_prot_QLH49056.1_818
lcl|CP058708.1_prot_QLH49057.1_819	polA; DNA polymerase I [EC:2.7.7.7]
lcl|CP058708.1_prot_QLH52437.1_820
lcl|CP058708.1_prot_QLH52438.1_821	phnC; phosphonate transport system ATP-binding protein [EC:7.3.2.2]
lcl|CP058708.1_prot_QLH52439.1_822	phnE; phosphonate transport system permease protein
lcl|CP058708.1_prot_QLH49058.1_823	phnD; phosphonate transport system substrate-binding protein
lcl|CP058708.1_prot_QLH49059.1_824
lcl|CP058708.1_prot_QLH49075.1_840
lcl|CP058708.1_prot_QLH49077.1_842
lcl|CP058708.1_prot_QLH49079.1_844
lcl|CP058708.1_prot_QLH49082.1_847	alpA; prophage regulatory protein
lcl|CP058708.1_prot_QLH49084.1_849
lcl|CP058708.1_prot_QLH49086.1_851
lcl|CP058708.1_prot_QLH49087.1_852	zapD; cell division protein ZapD
lcl|CP058708.1_prot_QLH49088.1_853	coaE; dephospho-CoA kinase [EC:2.7.1.24]
lcl|CP058708.1_prot_QLH49089.1_854
lcl|CP058708.1_prot_QLH49090.1_855	trpB; tryptophan synthase beta chain [EC:4.2.1.20]
lcl|CP058708.1_prot_QLH49091.1_856	speD, AMD1; S-adenosylmethionine decarboxylase [EC:4.1.1.50]
lcl|CP058708.1_prot_QLH49092.1_857	bcr, tcaB; MFS transporter, DHA1 family, multidrug resistance protein
lcl|CP058708.1_prot_QLH49093.1_858	comM; magnesium chelatase family protein
lcl|CP058708.1_prot_QLH49094.1_859	ubiK; ubiquinone biosynthesis accessory factor UbiK
lcl|CP058708.1_prot_QLH49095.1_860	glnK; nitrogen regulatory protein P-II 2
lcl|CP058708.1_prot_QLH49096.1_861	amt, AMT, MEP; ammonium transporter, Amt family
lcl|CP058708.1_prot_863
lcl|CP058708.1_prot_QLH49098.1_864
lcl|CP058708.1_prot_866
lcl|CP058708.1_prot_QLH49100.1_867
lcl|CP058708.1_prot_QLH49102.1_869
lcl|CP058708.1_prot_QLH49103.1_870
lcl|CP058708.1_prot_QLH49104.1_871
lcl|CP058708.1_prot_QLH49105.1_872
lcl|CP058708.1_prot_873
lcl|CP058708.1_prot_QLH49106.1_874
lcl|CP058708.1_prot_QLH49109.1_877
lcl|CP058708.1_prot_QLH49110.1_878
lcl|CP058708.1_prot_QLH49111.1_879
lcl|CP058708.1_prot_QLH49113.1_881
lcl|CP058708.1_prot_QLH49115.1_883
lcl|CP058708.1_prot_QLH49116.1_884
lcl|CP058708.1_prot_QLH49117.1_885
lcl|CP058708.1_prot_QLH49118.1_886
lcl|CP058708.1_prot_QLH49119.1_887	K06903; uncharacterized protein
lcl|CP058708.1_prot_QLH49121.1_889
lcl|CP058708.1_prot_QLH49122.1_890
lcl|CP058708.1_prot_QLH49123.1_891
lcl|CP058708.1_prot_QLH49124.1_892
lcl|CP058708.1_prot_QLH49126.1_894
lcl|CP058708.1_prot_QLH49127.1_895
lcl|CP058708.1_prot_QLH49129.1_897
lcl|CP058708.1_prot_QLH49130.1_898
lcl|CP058708.1_prot_QLH49131.1_899	K06907; uncharacterized protein
lcl|CP058708.1_prot_QLH49132.1_900
lcl|CP058708.1_prot_QLH52440.1_901
lcl|CP058708.1_prot_QLH49133.1_902
lcl|CP058708.1_prot_QLH49134.1_903
lcl|CP058708.1_prot_QLH49135.1_904	nirC; cytochrome c55X
lcl|CP058708.1_prot_QLH49136.1_905	hr; hemerythrin
lcl|CP058708.1_prot_QLH49137.1_906
lcl|CP058708.1_prot_QLH49138.1_907
lcl|CP058708.1_prot_908
lcl|CP058708.1_prot_QLH49139.1_909
lcl|CP058708.1_prot_910
lcl|CP058708.1_prot_QLH49142.1_913
lcl|CP058708.1_prot_QLH49144.1_915	K07484; transposase
lcl|CP058708.1_prot_QLH49145.1_916
lcl|CP058708.1_prot_QLH49146.1_917	rpoE; RNA polymerase sigma-70 factor, ECF subfamily
lcl|CP058708.1_prot_QLH49148.1_919
lcl|CP058708.1_prot_QLH49149.1_920	LARS, leuS; leucyl-tRNA synthetase [EC:6.1.1.4]
lcl|CP058708.1_prot_QLH49150.1_921	lptE, rlpB; LPS-assembly lipoprotein
lcl|CP058708.1_prot_QLH49151.1_922	holA; DNA polymerase III subunit delta [EC:2.7.7.7]
lcl|CP058708.1_prot_QLH49153.1_924	proA; glutamate-5-semialdehyde dehydrogenase [EC:1.2.1.41]
lcl|CP058708.1_prot_QLH49154.1_925	K07497; putative transposase
lcl|CP058708.1_prot_QLH49155.1_926	K07484; transposase
lcl|CP058708.1_prot_QLH49156.1_927
lcl|CP058708.1_prot_QLH49157.1_928
lcl|CP058708.1_prot_QLH49158.1_929
lcl|CP058708.1_prot_QLH49159.1_930	ogt, MGMT; methylated-DNA-[protein]-cysteine S-methyltransferase [EC:2.1.1.63]
lcl|CP058708.1_prot_QLH49160.1_931	xerD; integrase/recombinase XerD
lcl|CP058708.1_prot_QLH49161.1_932
lcl|CP058708.1_prot_QLH49162.1_933	rmuC; DNA recombination protein RmuC
lcl|CP058708.1_prot_QLH49163.1_935
lcl|CP058708.1_prot_QLH49164.1_936	K07034; uncharacterized protein
lcl|CP058708.1_prot_QLH49165.1_937	rep; ATP-dependent DNA helicase Rep [EC:5.6.2.4]
lcl|CP058708.1_prot_QLH49166.1_938
lcl|CP058708.1_prot_QLH49167.1_939	hsdM; type I restriction enzyme M protein [EC:2.1.1.72]
lcl|CP058708.1_prot_QLH49168.1_940
lcl|CP058708.1_prot_QLH49169.1_941
lcl|CP058708.1_prot_QLH49170.1_942	hsdR; type I restriction enzyme, R subunit [EC:3.1.21.3]
lcl|CP058708.1_prot_QLH49171.1_943
lcl|CP058708.1_prot_QLH49172.1_944
lcl|CP058708.1_prot_QLH49173.1_945	ABC.CD.P; putative ABC transport system permease protein
lcl|CP058708.1_prot_QLH49174.1_946	ABC.CD.A; putative ABC transport system ATP-binding protein
lcl|CP058708.1_prot_QLH49175.1_947
lcl|CP058708.1_prot_QLH49176.1_948
lcl|CP058708.1_prot_QLH49177.1_949
lcl|CP058708.1_prot_QLH49179.1_951
lcl|CP058708.1_prot_QLH49180.1_952	E1.2.1.68; coniferyl-aldehyde dehydrogenase [EC:1.2.1.68]
lcl|CP058708.1_prot_QLH49181.1_953
lcl|CP058708.1_prot_QLH49182.1_954
lcl|CP058708.1_prot_QLH49183.1_955
lcl|CP058708.1_prot_QLH49184.1_956
lcl|CP058708.1_prot_QLH49185.1_958
lcl|CP058708.1_prot_QLH49186.1_959	E4.6.1.1; adenylate cyclase [EC:4.6.1.1]
lcl|CP058708.1_prot_QLH49187.1_960	cobJ, cbiH; precorrin-3B C17-methyltransferase / cobalt-factor III methyltransferase [EC:2.1.1.131 2.1.1.272]
lcl|CP058708.1_prot_961	cbiG; cobalt-precorrin 5A hydrolase [EC:3.7.1.12]
lcl|CP058708.1_prot_QLH49188.1_962	cobI-cbiL; precorrin-2/cobalt-factor-2 C20-methyltransferase [EC:2.1.1.130 2.1.1.151]
lcl|CP058708.1_prot_QLH49189.1_963	cobL-cbiET; precorrin-6B C5,15-methyltransferase / cobalt-precorrin-6B C5,C15-methyltransferase [EC:2.1.1.132 2.1.1.289 2.1.1.196]
lcl|CP058708.1_prot_QLH49190.1_964	cbiD; cobalt-precorrin-5B (C1)-methyltransferase [EC:2.1.1.195]
lcl|CP058708.1_prot_QLH49191.1_965	cobH-cbiC; precorrin-8X/cobalt-precorrin-8 methylmutase [EC:5.4.99.61 5.4.99.60]
lcl|CP058708.1_prot_QLH49192.1_966	cbiX; sirohydrochlorin cobaltochelatase [EC:4.99.1.3]
lcl|CP058708.1_prot_QLH49193.1_967	cobM, cbiF; precorrin-4/cobalt-precorrin-4 C11-methyltransferase [EC:2.1.1.133 2.1.1.271]
lcl|CP058708.1_prot_QLH49194.1_968	cbiO; cobalt/nickel transport system ATP-binding protein
lcl|CP058708.1_prot_QLH49195.1_969	cbiQ; cobalt/nickel transport system permease protein
lcl|CP058708.1_prot_QLH49196.1_970	cbiN; cobalt/nickel transport protein
lcl|CP058708.1_prot_QLH49197.1_971	cbiM; cobalt/nickel transport system permease protein
lcl|CP058708.1_prot_QLH49198.1_972	rfbF; glucose-1-phosphate cytidylyltransferase [EC:2.7.7.33]
lcl|CP058708.1_prot_QLH52442.1_973	rfbG; CDP-glucose 4,6-dehydratase [EC:4.2.1.45]
lcl|CP058708.1_prot_QLH49199.1_974	ascC, ddhC, rfbH; CDP-4-dehydro-6-deoxyglucose reductase, E1 [EC:1.17.1.1]
lcl|CP058708.1_prot_QLH49200.1_975	rfbB, rmlB, rffG; dTDP-glucose 4,6-dehydratase [EC:4.2.1.46]
lcl|CP058708.1_prot_QLH49201.1_976
lcl|CP058708.1_prot_QLH49202.1_977	wzm, rfbA; lipopolysaccharide transport system permease protein
lcl|CP058708.1_prot_QLH49203.1_978	wzt, rbfB; lipopolysaccharide transport system ATP-binding protein
lcl|CP058708.1_prot_QLH49204.1_979
lcl|CP058708.1_prot_QLH49205.1_980
lcl|CP058708.1_prot_QLH49206.1_981
lcl|CP058708.1_prot_QLH49207.1_982
lcl|CP058708.1_prot_QLH49209.1_984
lcl|CP058708.1_prot_985
lcl|CP058708.1_prot_QLH49210.1_986
lcl|CP058708.1_prot_987
lcl|CP058708.1_prot_QLH49211.1_988	E2.2.1.6L, ilvB, ilvG, ilvI; acetolactate synthase I/II/III large subunit [EC:2.2.1.6]
lcl|CP058708.1_prot_QLH52443.1_989
lcl|CP058708.1_prot_QLH52444.1_990
lcl|CP058708.1_prot_QLH49212.1_991	DPM1; dolichol-phosphate mannosyltransferase [EC:2.4.1.83]
lcl|CP058708.1_prot_QLH49214.1_993
lcl|CP058708.1_prot_QLH52445.1_994	ABC-2.A; ABC-2 type transport system ATP-binding protein
lcl|CP058708.1_prot_QLH49215.1_995
lcl|CP058708.1_prot_QLH49216.1_996
lcl|CP058708.1_prot_QLH49218.1_998
lcl|CP058708.1_prot_QLH49219.1_999
lcl|CP058708.1_prot_QLH49220.1_1000
lcl|CP058708.1_prot_QLH49221.1_1001	PCCA, pccA; propionyl-CoA carboxylase alpha chain [EC:6.4.1.3]
lcl|CP058708.1_prot_QLH49222.1_1002	PCCB, pccB; propionyl-CoA carboxylase beta chain [EC:6.4.1.3 2.1.3.15]
lcl|CP058708.1_prot_QLH49223.1_1003	MMAA, argK; GTPase [EC:3.6.5.-]
lcl|CP058708.1_prot_QLH49224.1_1004	MUT; methylmalonyl-CoA mutase [EC:5.4.99.2]
lcl|CP058708.1_prot_QLH49225.1_1005
lcl|CP058708.1_prot_QLH49226.1_1006
lcl|CP058708.1_prot_QLH49227.1_1007	K07090; uncharacterized protein
lcl|CP058708.1_prot_QLH49228.1_1008
lcl|CP058708.1_prot_QLH49229.1_1009	mutM, fpg; formamidopyrimidine-DNA glycosylase [EC:3.2.2.23 4.2.99.18]
lcl|CP058708.1_prot_QLH49230.1_1010
lcl|CP058708.1_prot_QLH49231.1_1011	lolB; outer membrane lipoprotein LolB
lcl|CP058708.1_prot_QLH49232.1_1012	ispE; 4-diphosphocytidyl-2-C-methyl-D-erythritol kinase [EC:2.7.1.148]
lcl|CP058708.1_prot_QLH52446.1_1013	PRPS, prsA; ribose-phosphate pyrophosphokinase [EC:2.7.6.1]
lcl|CP058708.1_prot_QLH49233.1_1014	RP-L25, rplY; large subunit ribosomal protein L25
lcl|CP058708.1_prot_QLH49234.1_1015	PTH1, PTRH1, pth, spoVC; peptidyl-tRNA hydrolase, PTH1 family [EC:3.1.1.29]
lcl|CP058708.1_prot_QLH49235.1_1016	ychF; ribosome-binding ATPase
lcl|CP058708.1_prot_QLH49236.1_1017
lcl|CP058708.1_prot_QLH49237.1_1019	apaG; ApaG protein
lcl|CP058708.1_prot_QLH49238.1_1020	rpe, RPE; ribulose-phosphate 3-epimerase [EC:5.1.3.1]
lcl|CP058708.1_prot_QLH49239.1_1021	gph; phosphoglycolate phosphatase [EC:3.1.3.18]
lcl|CP058708.1_prot_QLH49240.1_1022	trpE; anthranilate synthase component I [EC:4.1.3.27]
lcl|CP058708.1_prot_QLH49241.1_1023
lcl|CP058708.1_prot_QLH49242.1_1024
lcl|CP058708.1_prot_QLH49243.1_1025
lcl|CP058708.1_prot_QLH49244.1_1026
lcl|CP058708.1_prot_QLH52447.1_1027	wbqP; O-antigen biosynthesis protein WbqP
lcl|CP058708.1_prot_QLH49245.1_1028	rpoD; RNA polymerase primary sigma factor
lcl|CP058708.1_prot_QLH52448.1_1029	dnaG; DNA primase [EC:2.7.7.101]
lcl|CP058708.1_prot_QLH49246.1_1030	RP-S21, MRPS21, rpsU; small subunit ribosomal protein S21
lcl|CP058708.1_prot_QLH49247.1_1031	glmM; phosphoglucosamine mutase [EC:5.4.2.10]
lcl|CP058708.1_prot_QLH49248.1_1032	folP; dihydropteroate synthase [EC:2.5.1.15]
lcl|CP058708.1_prot_QLH49249.1_1033	ftsH, hflB; cell division protease FtsH [EC:3.4.24.-]
lcl|CP058708.1_prot_QLH49250.1_1034	rlmE, rrmJ, ftsJ; 23S rRNA (uridine2552-2'-O)-methyltransferase [EC:2.1.1.166]
lcl|CP058708.1_prot_QLH49251.1_1035	yhbY; RNA-binding protein
lcl|CP058708.1_prot_QLH49252.1_1036
lcl|CP058708.1_prot_QLH49253.1_1037	greA; transcription elongation factor GreA
lcl|CP058708.1_prot_QLH49254.1_1038	carB, CPA2; carbamoyl-phosphate synthase large subunit [EC:6.3.5.5]
lcl|CP058708.1_prot_QLH52449.1_1039	carA, CPA1; carbamoyl-phosphate synthase small subunit [EC:6.3.5.5]
lcl|CP058708.1_prot_QLH49255.1_1040
lcl|CP058708.1_prot_QLH49256.1_1041
lcl|CP058708.1_prot_QLH49257.1_1042	dsbC; thiol:disulfide interchange protein DsbC [EC:5.3.4.1]
lcl|CP058708.1_prot_QLH49258.1_1043	ubiI; 2-polyprenylphenol 6-hydroxylase [EC:1.14.13.240]
lcl|CP058708.1_prot_QLH49260.1_1045	hprK, ptsK; HPr kinase/phosphorylase [EC:2.7.11.- 2.7.4.-]
lcl|CP058708.1_prot_QLH49261.1_1046	ptsN; nitrogen PTS system EIIA component [EC:2.7.1.-]
lcl|CP058708.1_prot_QLH49262.1_1047	yhbH; putative sigma-54 modulation protein
lcl|CP058708.1_prot_QLH49263.1_1048	rpoN; RNA polymerase sigma-54 factor
lcl|CP058708.1_prot_QLH49264.1_1049	lptB; lipopolysaccharide export system ATP-binding protein [EC:7.5.2.5]
lcl|CP058708.1_prot_QLH49265.1_1050	recX; regulatory protein
lcl|CP058708.1_prot_QLH49266.1_1051	recA; recombination protein RecA
lcl|CP058708.1_prot_QLH49267.1_1052
lcl|CP058708.1_prot_QLH49268.1_1053	pncC; nicotinamide-nucleotide amidase [EC:3.5.1.42]
lcl|CP058708.1_prot_QLH49269.1_1054	pgpA; phosphatidylglycerophosphatase A [EC:3.1.3.27]
lcl|CP058708.1_prot_QLH49270.1_1055	thiL; thiamine-monophosphate kinase [EC:2.7.4.16]
lcl|CP058708.1_prot_QLH52450.1_1056	nusB; transcription antitermination protein NusB
lcl|CP058708.1_prot_QLH49271.1_1057	ribH, RIB4; 6,7-dimethyl-8-ribityllumazine synthase [EC:2.5.1.78]
lcl|CP058708.1_prot_QLH49272.1_1058	ribBA; 3,4-dihydroxy 2-butanone 4-phosphate synthase / GTP cyclohydrolase II [EC:4.1.99.12 3.5.4.25]
lcl|CP058708.1_prot_QLH49273.1_1059
lcl|CP058708.1_prot_QLH49274.1_1060
lcl|CP058708.1_prot_QLH49275.1_1061
lcl|CP058708.1_prot_QLH49277.1_1063
lcl|CP058708.1_prot_QLH49278.1_1064	K06926; uncharacterized protein
lcl|CP058708.1_prot_QLH49279.1_1065
lcl|CP058708.1_prot_QLH49280.1_1067
lcl|CP058708.1_prot_QLH49281.1_1068
lcl|CP058708.1_prot_QLH49282.1_1069	K07445; putative DNA methylase
lcl|CP058708.1_prot_QLH49283.1_1070
lcl|CP058708.1_prot_QLH49284.1_1071
lcl|CP058708.1_prot_QLH49285.1_1072
lcl|CP058708.1_prot_QLH49286.1_1073
lcl|CP058708.1_prot_QLH49287.1_1075
lcl|CP058708.1_prot_QLH49288.1_1076
lcl|CP058708.1_prot_QLH49289.1_1077	STAR2, fetB; UDP-glucose/iron transport system permease protein
lcl|CP058708.1_prot_QLH49290.1_1078	STAR1, fetA; UDP-glucose/iron transport system ATP-binding protein
lcl|CP058708.1_prot_QLH49291.1_1079	ppk2; polyphosphate kinase [EC:2.7.4.34]
lcl|CP058708.1_prot_QLH49292.1_1080	dld; D-lactate dehydrogenase
lcl|CP058708.1_prot_QLH49293.1_1081
lcl|CP058708.1_prot_QLH49294.1_1082	livK; branched-chain amino acid transport system substrate-binding protein
lcl|CP058708.1_prot_QLH49295.1_1083	sam; S-adenosylmethionine uptake transporter
lcl|CP058708.1_prot_QLH49296.1_1084
lcl|CP058708.1_prot_QLH49297.1_1085
lcl|CP058708.1_prot_QLH49300.1_1088	pgpA; phosphatidylglycerophosphatase A [EC:3.1.3.27]
lcl|CP058708.1_prot_QLH49301.1_1089
lcl|CP058708.1_prot_QLH49302.1_1090	pgpA; phosphatidylglycerophosphatase A [EC:3.1.3.27]
lcl|CP058708.1_prot_QLH49303.1_1091
lcl|CP058708.1_prot_QLH49305.1_1093
lcl|CP058708.1_prot_QLH49306.1_1094
lcl|CP058708.1_prot_QLH49307.1_1095
lcl|CP058708.1_prot_QLH49308.1_1096
lcl|CP058708.1_prot_QLH49309.1_1097
lcl|CP058708.1_prot_QLH49310.1_1098	terD; tellurium resistance protein TerD
lcl|CP058708.1_prot_QLH49311.1_1099	K09799; uncharacterized protein
lcl|CP058708.1_prot_QLH52452.1_1100
lcl|CP058708.1_prot_QLH49312.1_1101
lcl|CP058708.1_prot_QLH49313.1_1102
lcl|CP058708.1_prot_QLH49314.1_1103
lcl|CP058708.1_prot_QLH49315.1_1104	TPI, tpiA; triosephosphate isomerase (TIM) [EC:5.3.1.1]
lcl|CP058708.1_prot_QLH49316.1_1105	PGK, pgk; phosphoglycerate kinase [EC:2.7.2.3]
lcl|CP058708.1_prot_QLH49317.1_1106
lcl|CP058708.1_prot_QLH52453.1_1107
lcl|CP058708.1_prot_QLH49318.1_1108	nodU; carbamoyltransferase [EC:2.1.3.-]
lcl|CP058708.1_prot_QLH49319.1_1109	lpxL, htrB; Kdo2-lipid IVA lauroyltransferase/acyltransferase [EC:2.3.1.241 2.3.1.-]
lcl|CP058708.1_prot_QLH49320.1_1110	otnI; 2-dehydrotetronate isomerase [EC:5.3.1.35]
lcl|CP058708.1_prot_QLH49321.1_1111	folD; methylenetetrahydrofolate dehydrogenase (NADP+) / methenyltetrahydrofolate cyclohydrolase [EC:1.5.1.5 3.5.4.9]
lcl|CP058708.1_prot_QLH49322.1_1112	purE; 5-(carboxyamino)imidazole ribonucleotide mutase [EC:5.4.99.18]
lcl|CP058708.1_prot_QLH52454.1_1113	purK; 5-(carboxyamino)imidazole ribonucleotide synthase [EC:6.3.4.18]
lcl|CP058708.1_prot_QLH49323.1_1114	tsaC, rimN, SUA5, YRDC; L-threonylcarbamoyladenylate synthase [EC:2.7.7.87]
lcl|CP058708.1_prot_QLH49324.1_1115
lcl|CP058708.1_prot_QLH49325.1_1116	dnaJ; molecular chaperone DnaJ
lcl|CP058708.1_prot_QLH49326.1_1117
lcl|CP058708.1_prot_QLH49327.1_1118	K07018; uncharacterized protein
lcl|CP058708.1_prot_QLH49328.1_1119	cbiO; cobalt/nickel transport system ATP-binding protein
lcl|CP058708.1_prot_QLH49329.1_1120	cbiQ; cobalt/nickel transport system permease protein
lcl|CP058708.1_prot_QLH49330.1_1121	cbiM; cobalt/nickel transport system permease protein
lcl|CP058708.1_prot_QLH49331.1_1122	rumA; 23S rRNA (uracil1939-C5)-methyltransferase [EC:2.1.1.190]
lcl|CP058708.1_prot_1123	K07497; putative transposase
lcl|CP058708.1_prot_QLH52455.1_1125
lcl|CP058708.1_prot_QLH49332.1_1126
lcl|CP058708.1_prot_QLH49333.1_1127
lcl|CP058708.1_prot_1128
lcl|CP058708.1_prot_QLH49335.1_1130
lcl|CP058708.1_prot_QLH49336.1_1131
lcl|CP058708.1_prot_QLH49337.1_1132	racX, ygeA; amino-acid racemase [EC:5.1.1.10]
lcl|CP058708.1_prot_QLH49338.1_1133	K07497; putative transposase
lcl|CP058708.1_prot_QLH49339.1_1134
lcl|CP058708.1_prot_QLH49340.1_1135
lcl|CP058708.1_prot_QLH49341.1_1136	nagZ; beta-N-acetylhexosaminidase [EC:3.2.1.52]
lcl|CP058708.1_prot_QLH49342.1_1137	creD; inner membrane protein
lcl|CP058708.1_prot_QLH49343.1_1139
lcl|CP058708.1_prot_QLH49344.1_1141
lcl|CP058708.1_prot_QLH49345.1_1142
lcl|CP058708.1_prot_QLH49346.1_1143
lcl|CP058708.1_prot_QLH49347.1_1144	yaeR; glyoxylase I family protein
lcl|CP058708.1_prot_QLH49348.1_1145
lcl|CP058708.1_prot_QLH49349.1_1146
lcl|CP058708.1_prot_QLH49350.1_1147
lcl|CP058708.1_prot_QLH49351.1_1148
lcl|CP058708.1_prot_QLH49352.1_1149
lcl|CP058708.1_prot_QLH49353.1_1150
lcl|CP058708.1_prot_QLH49354.1_1151
lcl|CP058708.1_prot_QLH49355.1_1152
lcl|CP058708.1_prot_QLH49356.1_1153
lcl|CP058708.1_prot_QLH49357.1_1154	crt; enoyl-CoA hydratase [EC:4.2.1.17]
lcl|CP058708.1_prot_QLH49358.1_1155
lcl|CP058708.1_prot_QLH49359.1_1156
lcl|CP058708.1_prot_QLH49360.1_1157	HIBADH, mmsB; 3-hydroxyisobutyrate dehydrogenase [EC:1.1.1.31]
lcl|CP058708.1_prot_QLH49361.1_1158
lcl|CP058708.1_prot_QLH52456.1_1159
lcl|CP058708.1_prot_QLH49362.1_1160	praC, xylH; 4-oxalocrotonate tautomerase [EC:5.3.2.6]
lcl|CP058708.1_prot_1161
lcl|CP058708.1_prot_QLH49363.1_1162	crt; enoyl-CoA hydratase [EC:4.2.1.17]
lcl|CP058708.1_prot_QLH49364.1_1163
lcl|CP058708.1_prot_QLH49365.1_1164
lcl|CP058708.1_prot_QLH49367.1_1166
lcl|CP058708.1_prot_QLH52457.1_1167
lcl|CP058708.1_prot_QLH49368.1_1168
lcl|CP058708.1_prot_QLH49369.1_1169	TPMT, tpmT; thiopurine S-methyltransferase [EC:2.1.1.67]
lcl|CP058708.1_prot_QLH49370.1_1170	moaD, cysO; sulfur-carrier protein
lcl|CP058708.1_prot_QLH49371.1_1171
lcl|CP058708.1_prot_QLH52458.1_1172
lcl|CP058708.1_prot_QLH49372.1_1173
lcl|CP058708.1_prot_QLH49373.1_1174	K06996; uncharacterized protein
lcl|CP058708.1_prot_QLH49374.1_1175
lcl|CP058708.1_prot_QLH49375.1_1176
lcl|CP058708.1_prot_QLH52459.1_1177	rpoE; RNA polymerase sigma-70 factor, ECF subfamily
lcl|CP058708.1_prot_QLH49376.1_1178	flK; fluoroacetyl-CoA thioesterase [EC:3.1.2.29]
lcl|CP058708.1_prot_QLH49377.1_1179
lcl|CP058708.1_prot_QLH49380.1_1182	DNMT1, dcm; DNA (cytosine-5)-methyltransferase 1 [EC:2.1.1.37]
lcl|CP058708.1_prot_QLH49381.1_1183
lcl|CP058708.1_prot_QLH49382.1_1184
lcl|CP058708.1_prot_QLH49383.1_1185	vsr; DNA mismatch endonuclease, patch repair protein [EC:3.1.-.-]
lcl|CP058708.1_prot_QLH49384.1_1186
lcl|CP058708.1_prot_QLH49385.1_1187
lcl|CP058708.1_prot_QLH49386.1_1188
lcl|CP058708.1_prot_1189
lcl|CP058708.1_prot_QLH49387.1_1190
lcl|CP058708.1_prot_QLH49388.1_1191	K07497; putative transposase
lcl|CP058708.1_prot_QLH49389.1_1192
lcl|CP058708.1_prot_QLH49390.1_1193
lcl|CP058708.1_prot_QLH49391.1_1194	lctP; lactate permease
lcl|CP058708.1_prot_QLH49392.1_1195	yiaO; TRAP-type transport system periplasmic protein
lcl|CP058708.1_prot_QLH49393.1_1196	mcp; methyl-accepting chemotaxis protein
lcl|CP058708.1_prot_QLH49394.1_1197	dld; D-lactate dehydrogenase
lcl|CP058708.1_prot_1198
lcl|CP058708.1_prot_QLH49398.1_1203
lcl|CP058708.1_prot_QLH49399.1_1204
lcl|CP058708.1_prot_QLH52460.1_1205
lcl|CP058708.1_prot_QLH49401.1_1207
lcl|CP058708.1_prot_QLH49402.1_1208
lcl|CP058708.1_prot_1209
lcl|CP058708.1_prot_1210
lcl|CP058708.1_prot_QLH49403.1_1211
lcl|CP058708.1_prot_QLH49404.1_1212
lcl|CP058708.1_prot_QLH49405.1_1213	DODA; 4,5-DOPA dioxygenase extradiol [EC:1.13.11.-]
lcl|CP058708.1_prot_QLH49406.1_1214
lcl|CP058708.1_prot_QLH49407.1_1215
lcl|CP058708.1_prot_QLH52461.1_1216
lcl|CP058708.1_prot_1217
lcl|CP058708.1_prot_QLH49408.1_1218
lcl|CP058708.1_prot_QLH49409.1_1219	cbl; LysR family transcriptional regulator, cys regulon transcriptional activator
lcl|CP058708.1_prot_QLH49410.1_1220	cysA; sulfate/thiosulfate transport system ATP-binding protein [EC:7.3.2.3]
lcl|CP058708.1_prot_QLH49411.1_1221	cysW; sulfate/thiosulfate transport system permease protein
lcl|CP058708.1_prot_QLH49412.1_1222	cysU; sulfate/thiosulfate transport system permease protein
lcl|CP058708.1_prot_QLH49413.1_1223	sbp; sulfate/thiosulfate transport system substrate-binding protein
lcl|CP058708.1_prot_QLH49414.1_1224
lcl|CP058708.1_prot_QLH49415.1_1225
lcl|CP058708.1_prot_QLH49416.1_1226	K09919; uncharacterized protein
lcl|CP058708.1_prot_QLH52462.1_1227	K06940; uncharacterized protein
lcl|CP058708.1_prot_QLH49417.1_1228
lcl|CP058708.1_prot_QLH49418.1_1229
lcl|CP058708.1_prot_QLH49419.1_1230
lcl|CP058708.1_prot_QLH49421.1_1232
lcl|CP058708.1_prot_QLH49422.1_1233
lcl|CP058708.1_prot_QLH49423.1_1234
lcl|CP058708.1_prot_QLH49424.1_1235
lcl|CP058708.1_prot_QLH49425.1_1236
lcl|CP058708.1_prot_QLH49426.1_1237	lon; ATP-dependent Lon protease [EC:3.4.21.53]
lcl|CP058708.1_prot_QLH49427.1_1238
lcl|CP058708.1_prot_QLH49428.1_1239
lcl|CP058708.1_prot_QLH49429.1_1240	K07080; uncharacterized protein
lcl|CP058708.1_prot_QLH52463.1_1241
lcl|CP058708.1_prot_QLH49430.1_1242	prtC, trhP; U32 family peptidase [EC:3.4.-.-]
lcl|CP058708.1_prot_QLH49431.1_1243	rng, cafA; ribonuclease G [EC:3.1.26.-]
lcl|CP058708.1_prot_QLH49432.1_1244
lcl|CP058708.1_prot_QLH49433.1_1245
lcl|CP058708.1_prot_QLH49434.1_1246
lcl|CP058708.1_prot_QLH49435.1_1247	mvpA, vapC; tRNA(fMet)-specific endonuclease VapC [EC:3.1.-.-]
lcl|CP058708.1_prot_1249
lcl|CP058708.1_prot_1250
lcl|CP058708.1_prot_1251
lcl|CP058708.1_prot_QLH49437.1_1252
lcl|CP058708.1_prot_QLH49438.1_1253
lcl|CP058708.1_prot_QLH52464.1_1254	recG; ATP-dependent DNA helicase RecG [EC:5.6.2.4]
lcl|CP058708.1_prot_QLH49440.1_1256
lcl|CP058708.1_prot_QLH49441.1_1257
lcl|CP058708.1_prot_QLH49442.1_1258	cca; tRNA nucleotidyltransferase (CCA-adding enzyme) [EC:2.7.7.72 3.1.3.- 3.1.4.-]
lcl|CP058708.1_prot_QLH49443.1_1259
lcl|CP058708.1_prot_QLH49444.1_1260	slt; soluble lytic murein transglycosylase [EC:4.2.2.-]
lcl|CP058708.1_prot_QLH49445.1_1261	MTHFS; 5-formyltetrahydrofolate cyclo-ligase [EC:6.3.3.2]
lcl|CP058708.1_prot_QLH49446.1_1262
lcl|CP058708.1_prot_QLH49447.1_1263	uvrD, pcrA; ATP-dependent DNA helicase UvrD/PcrA [EC:5.6.2.4]
lcl|CP058708.1_prot_QLH49448.1_1264	qor, CRYZ; NADPH:quinone reductase [EC:1.6.5.5]
lcl|CP058708.1_prot_QLH49449.1_1265
lcl|CP058708.1_prot_QLH49450.1_1266	parA, soj; chromosome partitioning protein
lcl|CP058708.1_prot_QLH52465.1_1267	tsaD; tRNA N6-adenosine threonylcarbamoyltransferase [EC:2.3.1.234]
lcl|CP058708.1_prot_QLH49451.1_1268
lcl|CP058708.1_prot_QLH49452.1_1269
lcl|CP058708.1_prot_QLH49453.1_1270	panE, apbA; 2-dehydropantoate 2-reductase [EC:1.1.1.169]
lcl|CP058708.1_prot_QLH52466.1_1271	patB, malY; cysteine-S-conjugate beta-lyase [EC:4.4.1.13]
lcl|CP058708.1_prot_QLH52467.1_1272	cysK; cysteine synthase [EC:2.5.1.47]
lcl|CP058708.1_prot_QLH49454.1_1273	E4.3.1.19, ilvA, tdcB; threonine dehydratase [EC:4.3.1.19]
lcl|CP058708.1_prot_QLH49455.1_1274
lcl|CP058708.1_prot_QLH52468.1_1275
lcl|CP058708.1_prot_QLH49456.1_1276	fimW; cyclic-di-GMP-binding protein
lcl|CP058708.1_prot_QLH49457.1_1277
lcl|CP058708.1_prot_QLH49458.1_1278	ubiE; demethylmenaquinone methyltransferase / 2-methoxy-6-polyprenyl-1,4-benzoquinol methylase [EC:2.1.1.163 2.1.1.201]
lcl|CP058708.1_prot_QLH49459.1_1279
lcl|CP058708.1_prot_QLH49460.1_1280	ubiJ; ubiquinone biosynthesis accessory factor UbiJ
lcl|CP058708.1_prot_QLH49461.1_1281	ATPF1E, atpC; F-type H+-transporting ATPase subunit epsilon
lcl|CP058708.1_prot_QLH49462.1_1282	ATPF1B, atpD; F-type H+/Na+-transporting ATPase subunit beta [EC:7.1.2.2 7.2.2.1]
lcl|CP058708.1_prot_QLH49463.1_1283	ATPF1G, atpG; F-type H+-transporting ATPase subunit gamma
lcl|CP058708.1_prot_QLH49464.1_1284	ATPF1A, atpA; F-type H+/Na+-transporting ATPase subunit alpha [EC:7.1.2.2 7.2.2.1]
lcl|CP058708.1_prot_QLH49465.1_1285	ATPF1D, atpH; F-type H+-transporting ATPase subunit delta
lcl|CP058708.1_prot_QLH49466.1_1286	ATPF0B, atpF; F-type H+-transporting ATPase subunit b
lcl|CP058708.1_prot_QLH52469.1_1287	ATPF0C, atpE; F-type H+-transporting ATPase subunit c
lcl|CP058708.1_prot_QLH49467.1_1288	ATPF0A, atpB; F-type H+-transporting ATPase subunit a
lcl|CP058708.1_prot_QLH49468.1_1289	atpI; ATP synthase protein I
lcl|CP058708.1_prot_QLH49469.1_1290	parB, spo0J; ParB family transcriptional regulator, chromosome partitioning protein
lcl|CP058708.1_prot_QLH49470.1_1291	parA, soj; chromosome partitioning protein
lcl|CP058708.1_prot_QLH49471.1_1292	gidB, rsmG; 16S rRNA (guanine527-N7)-methyltransferase [EC:2.1.1.170]
lcl|CP058708.1_prot_QLH49472.1_1293	gidA, mnmG, MTO1; tRNA uridine 5-carboxymethylaminomethyl modification enzyme
lcl|CP058708.1_prot_QLH49473.1_1294	ahpC; NADH-dependent peroxiredoxin subunit C [EC:1.11.1.26]
lcl|CP058708.1_prot_QLH49474.1_1295	ahpF; NADH-dependent peroxiredoxin subunit F [EC:1.8.1.-]
lcl|CP058708.1_prot_QLH49475.1_1296
lcl|CP058708.1_prot_QLH49476.1_1297	K07090; uncharacterized protein
lcl|CP058708.1_prot_QLH49477.1_1298	tam; trans-aconitate 2-methyltransferase [EC:2.1.1.144]
lcl|CP058708.1_prot_1299
lcl|CP058708.1_prot_QLH49478.1_1300
lcl|CP058708.1_prot_QLH52470.1_1301
lcl|CP058708.1_prot_QLH49479.1_1302	ABCB-BAC; ATP-binding cassette, subfamily B, bacterial
lcl|CP058708.1_prot_QLH49480.1_1303
lcl|CP058708.1_prot_QLH49481.1_1304
lcl|CP058708.1_prot_QLH49483.1_1306
lcl|CP058708.1_prot_QLH49484.1_1307
lcl|CP058708.1_prot_QLH49485.1_1308	moxR; MoxR-like ATPase [EC:3.6.3.-]
lcl|CP058708.1_prot_QLH49486.1_1309
lcl|CP058708.1_prot_QLH49487.1_1310
lcl|CP058708.1_prot_QLH49488.1_1311
lcl|CP058708.1_prot_QLH49489.1_1312
lcl|CP058708.1_prot_QLH52471.1_1314	ABC.PA.A; polar amino acid transport system ATP-binding protein [EC:7.4.2.1]
lcl|CP058708.1_prot_QLH49491.1_1315	ABC.PA.P; polar amino acid transport system permease protein
lcl|CP058708.1_prot_QLH49492.1_1316	ABC.PA.S; polar amino acid transport system substrate-binding protein
lcl|CP058708.1_prot_QLH49493.1_1317	E5.1.99.4, AMACR, mcr; alpha-methylacyl-CoA racemase [EC:5.1.99.4]
lcl|CP058708.1_prot_1319	mgtA, mgtB; P-type Mg2+ transporter [EC:7.2.2.14]
lcl|CP058708.1_prot_QLH49495.1_1320	yhhQ; queuosine precursor transporter
lcl|CP058708.1_prot_QLH49496.1_1321
lcl|CP058708.1_prot_QLH49497.1_1322
lcl|CP058708.1_prot_QLH49498.1_1323
lcl|CP058708.1_prot_QLH49499.1_1324
lcl|CP058708.1_prot_QLH49500.1_1326
lcl|CP058708.1_prot_QLH49501.1_1327
lcl|CP058708.1_prot_QLH49503.1_1330
lcl|CP058708.1_prot_QLH49504.1_1331	ggt; gamma-glutamyltranspeptidase / glutathione hydrolase [EC:2.3.2.2 3.4.19.13]
lcl|CP058708.1_prot_QLH49505.1_1332
lcl|CP058708.1_prot_QLH49506.1_1333
lcl|CP058708.1_prot_QLH49507.1_1334
lcl|CP058708.1_prot_QLH49508.1_1335
lcl|CP058708.1_prot_QLH49509.1_1336	metF, MTHFR; methylenetetrahydrofolate reductase (NADH) [EC:1.5.1.54]
lcl|CP058708.1_prot_QLH49510.1_1337	AHCY, ahcY; adenosylhomocysteinase [EC:3.13.2.1]
lcl|CP058708.1_prot_QLH49511.1_1338
lcl|CP058708.1_prot_QLH49512.1_1339	rapZ; RNase adapter protein RapZ
lcl|CP058708.1_prot_QLH49513.1_1340
lcl|CP058708.1_prot_QLH49514.1_1341	K02483; two-component system, OmpR family, response regulator
lcl|CP058708.1_prot_QLH52472.1_1342
lcl|CP058708.1_prot_QLH49515.1_1343	cbbR, cmpR, ndhR; LysR family transcriptional regulator, low CO2-responsive transcriptional regulator
lcl|CP058708.1_prot_QLH49516.1_1344	fbp-SEBP; fructose-1,6-bisphosphatase I / sedoheptulose-1,7-bisphosphatase [EC:3.1.3.11 3.1.3.37]
lcl|CP058708.1_prot_QLH49517.1_1345	PRK, prkB; phosphoribulokinase [EC:2.7.1.19]
lcl|CP058708.1_prot_QLH49518.1_1346	E2.2.1.1, tktA, tktB; transketolase [EC:2.2.1.1]
lcl|CP058708.1_prot_QLH49519.1_1347	murA; UDP-N-acetylglucosamine 1-carboxyvinyltransferase [EC:2.5.1.7]
lcl|CP058708.1_prot_QLH49520.1_1348
lcl|CP058708.1_prot_QLH49521.1_1349	ABC-2.P; ABC-2 type transport system permease protein
lcl|CP058708.1_prot_QLH49522.1_1350	ABC-2.A; ABC-2 type transport system ATP-binding protein
lcl|CP058708.1_prot_QLH49523.1_1351	mlaB; phospholipid transport system transporter-binding protein
lcl|CP058708.1_prot_QLH49524.1_1352	mlaC; phospholipid transport system substrate-binding protein
lcl|CP058708.1_prot_QLH49525.1_1353	mlaA, vacJ; phospholipid-binding lipoprotein MlaA
lcl|CP058708.1_prot_QLH49526.1_1354	mlaD, linM; phospholipid/cholesterol/gamma-HCH transport system substrate-binding protein
lcl|CP058708.1_prot_QLH49527.1_1355	mlaE, linK; phospholipid/cholesterol/gamma-HCH transport system permease protein
lcl|CP058708.1_prot_QLH49528.1_1356	mlaF, linL, mkl; phospholipid/cholesterol/gamma-HCH transport system ATP-binding protein
lcl|CP058708.1_prot_QLH49529.1_1357	flgR; two-component system, NtrC family, response regulator
lcl|CP058708.1_prot_QLH49530.1_1358	mshM; MSHA biogenesis protein MshM
lcl|CP058708.1_prot_QLH52473.1_1359	gspD; general secretion pathway protein D
lcl|CP058708.1_prot_QLH49531.1_1360
lcl|CP058708.1_prot_QLH49532.1_1361	gspE; general secretion pathway protein E [EC:7.4.2.8]
lcl|CP058708.1_prot_QLH49533.1_1362	pilC; type IV pilus assembly protein PilC
lcl|CP058708.1_prot_QLH49534.1_1363
lcl|CP058708.1_prot_QLH49538.1_1367
lcl|CP058708.1_prot_QLH49539.1_1368
lcl|CP058708.1_prot_QLH49540.1_1369
lcl|CP058708.1_prot_QLH49541.1_1370
lcl|CP058708.1_prot_QLH49542.1_1371	kdsD, kpsF; arabinose-5-phosphate isomerase [EC:5.3.1.13]
lcl|CP058708.1_prot_QLH49543.1_1372	kdsC; 3-deoxy-D-manno-octulosonate 8-phosphate phosphatase (KDO 8-P phosphatase) [EC:3.1.3.45]
lcl|CP058708.1_prot_QLH49544.1_1373	lptC; lipopolysaccharide export system protein LptC
lcl|CP058708.1_prot_QLH49545.1_1374	lptA; lipopolysaccharide export system protein LptA
lcl|CP058708.1_prot_QLH52474.1_1375
lcl|CP058708.1_prot_QLH49546.1_1376
lcl|CP058708.1_prot_QLH49547.1_1377
lcl|CP058708.1_prot_QLH49548.1_1378	hrpA; ATP-dependent helicase HrpA [EC:3.6.4.13]
lcl|CP058708.1_prot_QLH49549.1_1379
lcl|CP058708.1_prot_QLH49550.1_1380	dmdB; 3-(methylthio)propionyl---CoA ligase [EC:6.2.1.44]
lcl|CP058708.1_prot_QLH49551.1_1381	linN; cholesterol transport system auxiliary component
lcl|CP058708.1_prot_QLH49552.1_1382	mlaD, linM; phospholipid/cholesterol/gamma-HCH transport system substrate-binding protein
lcl|CP058708.1_prot_QLH49553.1_1383	mlaF, linL, mkl; phospholipid/cholesterol/gamma-HCH transport system ATP-binding protein
lcl|CP058708.1_prot_QLH49554.1_1384	mlaE, linK; phospholipid/cholesterol/gamma-HCH transport system permease protein
lcl|CP058708.1_prot_QLH49555.1_1385	ppx-gppA; exopolyphosphatase / guanosine-5'-triphosphate,3'-diphosphate pyrophosphatase [EC:3.6.1.11 3.6.1.40]
lcl|CP058708.1_prot_QLH49556.1_1386	ppk1; polyphosphate kinase [EC:2.7.4.1]
lcl|CP058708.1_prot_QLH49557.1_1387	relA; GTP pyrophosphokinase [EC:2.7.6.5]
lcl|CP058708.1_prot_QLH49558.1_1388
lcl|CP058708.1_prot_QLH49559.1_1389	mtfA; MtfA peptidase
lcl|CP058708.1_prot_QLH49560.1_1390	dctS; two-component system, LuxR family, sensor histidine kinase DctS [EC:2.7.13.3]
lcl|CP058708.1_prot_QLH49561.1_1391	dctR; two-component system, LuxR family, response regulator DctR
lcl|CP058708.1_prot_QLH49562.1_1392	tilS, mesJ; tRNA(Ile)-lysidine synthase [EC:6.3.4.19]
lcl|CP058708.1_prot_QLH49563.1_1393	accA; acetyl-CoA carboxylase carboxyl transferase subunit alpha [EC:6.4.1.2 2.1.3.15]
lcl|CP058708.1_prot_QLH49564.1_1394	alkA; DNA-3-methyladenine glycosylase II [EC:3.2.2.21]
lcl|CP058708.1_prot_QLH49565.1_1395
lcl|CP058708.1_prot_QLH52475.1_1396	TC.SULP; sulfate permease, SulP family
lcl|CP058708.1_prot_QLH49567.1_1398
lcl|CP058708.1_prot_1399
lcl|CP058708.1_prot_QLH49568.1_1400	K07220; uncharacterized protein
lcl|CP058708.1_prot_QLH49569.1_1401	TC.PIT; inorganic phosphate transporter, PiT family
lcl|CP058708.1_prot_QLH49570.1_1402
lcl|CP058708.1_prot_QLH49571.1_1403
lcl|CP058708.1_prot_QLH49572.1_1404	CRLS; cardiolipin synthase (CMP-forming) [EC:2.7.8.41]
lcl|CP058708.1_prot_QLH49573.1_1405	uvrC; excinuclease ABC subunit C
lcl|CP058708.1_prot_QLH49574.1_1406	exoP, vpsO; polysaccharide biosynthesis transport protein [EC:2.7.10.3]
lcl|CP058708.1_prot_QLH49575.1_1407	nagZ; beta-N-acetylhexosaminidase [EC:3.2.1.52]
lcl|CP058708.1_prot_QLH49576.1_1408	acpS; holo-[acyl-carrier protein] synthase [EC:2.7.8.7]
lcl|CP058708.1_prot_QLH49577.1_1409	pdxJ; pyridoxine 5-phosphate synthase [EC:2.6.99.2]
lcl|CP058708.1_prot_QLH49578.1_1410	recO; DNA repair protein RecO (recombination protein O)
lcl|CP058708.1_prot_QLH52476.1_1411	era, ERAL1; GTPase
lcl|CP058708.1_prot_QLH49579.1_1412	rnc, DROSHA, RNT1; ribonuclease III [EC:3.1.26.3]
lcl|CP058708.1_prot_QLH49580.1_1413
lcl|CP058708.1_prot_QLH49581.1_1414	lepB; signal peptidase I [EC:3.4.21.89]
lcl|CP058708.1_prot_QLH52477.1_1415	lepA; GTP-binding protein LepA
lcl|CP058708.1_prot_QLH49582.1_1416
lcl|CP058708.1_prot_QLH49583.1_1417	degP, htrA; serine protease Do [EC:3.4.21.107]
lcl|CP058708.1_prot_QLH52478.1_1418	rseC; sigma-E factor negative regulatory protein RseC
lcl|CP058708.1_prot_QLH49584.1_1419	rpoE; RNA polymerase sigma-70 factor, ECF subfamily
lcl|CP058708.1_prot_QLH49586.1_1421	MMAB, pduO; cob(I)alamin adenosyltransferase [EC:2.5.1.17]
lcl|CP058708.1_prot_QLH49587.1_1422	aceK; isocitrate dehydrogenase kinase/phosphatase [EC:2.7.11.5 3.1.3.-]
lcl|CP058708.1_prot_QLH49588.1_1423	IDH1, IDH2, icd; isocitrate dehydrogenase [EC:1.1.1.42]
lcl|CP058708.1_prot_QLH49589.1_1424	frc; formyl-CoA transferase [EC:2.8.3.16]
lcl|CP058708.1_prot_QLH49590.1_1425	trxA; thioredoxin 1
lcl|CP058708.1_prot_1426
lcl|CP058708.1_prot_1427
lcl|CP058708.1_prot_1430
lcl|CP058708.1_prot_QLH49592.1_1431
lcl|CP058708.1_prot_QLH49593.1_1432
lcl|CP058708.1_prot_QLH49594.1_1433
lcl|CP058708.1_prot_QLH49595.1_1434
lcl|CP058708.1_prot_QLH49596.1_1435
lcl|CP058708.1_prot_QLH49597.1_1436	CS, gltA; citrate synthase [EC:2.3.3.1]
lcl|CP058708.1_prot_QLH49599.1_1438	glnD; [protein-PII] uridylyltransferase [EC:2.7.7.59]
lcl|CP058708.1_prot_QLH49600.1_1439
lcl|CP058708.1_prot_QLH49601.1_1440
lcl|CP058708.1_prot_QLH49602.1_1441
lcl|CP058708.1_prot_QLH49603.1_1442	glyA, SHMT; glycine hydroxymethyltransferase [EC:2.1.2.1]
lcl|CP058708.1_prot_QLH49604.1_1443	nrdR; transcriptional repressor NrdR
lcl|CP058708.1_prot_QLH49605.1_1444	ribD; diaminohydroxyphosphoribosylaminopyrimidine deaminase / 5-amino-6-(5-phosphoribosylamino)uracil reductase [EC:3.5.4.26 1.1.1.193]
lcl|CP058708.1_prot_QLH49606.1_1445	moeB; molybdopterin-synthase adenylyltransferase [EC:2.7.7.80]
lcl|CP058708.1_prot_QLH49607.1_1446
lcl|CP058708.1_prot_QLH49608.1_1447	E3.4.21.102, prc, ctpA; carboxyl-terminal processing protease [EC:3.4.21.102]
lcl|CP058708.1_prot_QLH49609.1_1448	envC; murein hydrolase activator
lcl|CP058708.1_prot_QLH49610.1_1449
lcl|CP058708.1_prot_QLH52479.1_1450
lcl|CP058708.1_prot_QLH49611.1_1451	grxC, GLRX, GLRX2; glutaredoxin 3
lcl|CP058708.1_prot_QLH49612.1_1452	secB; preprotein translocase subunit SecB
lcl|CP058708.1_prot_QLH49613.1_1453
lcl|CP058708.1_prot_QLH49614.1_1454	nemA; N-ethylmaleimide reductase [EC:1.-.-.-]
lcl|CP058708.1_prot_QLH49615.1_1455
lcl|CP058708.1_prot_QLH49616.1_1456
lcl|CP058708.1_prot_QLH49617.1_1457
lcl|CP058708.1_prot_QLH52480.1_1458
lcl|CP058708.1_prot_QLH49618.1_1459
lcl|CP058708.1_prot_QLH49619.1_1460
lcl|CP058708.1_prot_QLH52481.1_1461
lcl|CP058708.1_prot_QLH49620.1_1462
lcl|CP058708.1_prot_QLH49622.1_1464
lcl|CP058708.1_prot_QLH49623.1_1465
lcl|CP058708.1_prot_QLH49624.1_1466
lcl|CP058708.1_prot_QLH49625.1_1467
lcl|CP058708.1_prot_QLH49626.1_1468	K06903; uncharacterized protein
lcl|CP058708.1_prot_QLH49627.1_1469
lcl|CP058708.1_prot_QLH49628.1_1470
lcl|CP058708.1_prot_QLH49629.1_1471
lcl|CP058708.1_prot_QLH49630.1_1472
lcl|CP058708.1_prot_QLH49631.1_1473	sspB; stringent starvation protein B
lcl|CP058708.1_prot_QLH49632.1_1474	sspA, mglA; stringent starvation protein A
lcl|CP058708.1_prot_QLH49633.1_1475	CYC1, CYT1, petC; ubiquinol-cytochrome c reductase cytochrome c1 subunit
lcl|CP058708.1_prot_QLH49634.1_1476	CYTB, petB; ubiquinol-cytochrome c reductase cytochrome b subunit
lcl|CP058708.1_prot_QLH49635.1_1477	UQCRFS1, RIP1, petA; ubiquinol-cytochrome c reductase iron-sulfur subunit [EC:7.1.1.8]
lcl|CP058708.1_prot_QLH49636.1_1478	recR; recombination protein RecR
lcl|CP058708.1_prot_QLH49637.1_1479	ebfC; nucleoid-associated protein EbfC
lcl|CP058708.1_prot_QLH49638.1_1480	dnaX; DNA polymerase III subunit gamma/tau [EC:2.7.7.7]
lcl|CP058708.1_prot_QLH49640.1_1482
lcl|CP058708.1_prot_QLH49641.1_1483
lcl|CP058708.1_prot_QLH49642.1_1484	aor; aldehyde:ferredoxin oxidoreductase [EC:1.2.7.5]
lcl|CP058708.1_prot_QLH49643.1_1485	cooF; anaerobic carbon-monoxide dehydrogenase iron sulfur subunit
lcl|CP058708.1_prot_QLH49645.1_1487
lcl|CP058708.1_prot_QLH52482.1_1488	K06889; uncharacterized protein
lcl|CP058708.1_prot_QLH49646.1_1489	rne; ribonuclease E [EC:3.1.26.12]
lcl|CP058708.1_prot_QLH49647.1_1490	rluC; 23S rRNA pseudouridine955/2504/2580 synthase [EC:5.4.99.24]
lcl|CP058708.1_prot_QLH49648.1_1491
lcl|CP058708.1_prot_QLH49649.1_1492	sppA; protease IV [EC:3.4.21.-]
lcl|CP058708.1_prot_QLH49650.1_1493	rsmI; 16S rRNA (cytidine1402-2'-O)-methyltransferase [EC:2.1.1.198]
lcl|CP058708.1_prot_QLH49651.1_1494	yceF; 7-methyl-GTP pyrophosphatase [EC:3.6.1.-]
lcl|CP058708.1_prot_QLH49652.1_1495	yceD, ylbN; DUF177 domain-containing protein
lcl|CP058708.1_prot_QLH49653.1_1496	RP-L32, MRPL32, rpmF; large subunit ribosomal protein L32
lcl|CP058708.1_prot_QLH49654.1_1497	plsX; phosphate acyltransferase [EC:2.3.1.274]
lcl|CP058708.1_prot_QLH49655.1_1498	fabH; 3-oxoacyl-[acyl-carrier-protein] synthase III [EC:2.3.1.180]
lcl|CP058708.1_prot_QLH49656.1_1499	fabD, MCAT, MCT1; [acyl-carrier-protein] S-malonyltransferase [EC:2.3.1.39]
lcl|CP058708.1_prot_QLH49657.1_1500	fabG, OAR1; 3-oxoacyl-[acyl-carrier protein] reductase [EC:1.1.1.100]
lcl|CP058708.1_prot_QLH49658.1_1501	acpP; acyl carrier protein
lcl|CP058708.1_prot_QLH49659.1_1502	fabF, OXSM, CEM1; 3-oxoacyl-[acyl-carrier-protein] synthase II [EC:2.3.1.179]
lcl|CP058708.1_prot_QLH49660.1_1503
lcl|CP058708.1_prot_QLH49661.1_1504	nadB; L-aspartate oxidase [EC:1.4.3.16]
lcl|CP058708.1_prot_QLH52483.1_1505	UGP2, galU, galF; UTP--glucose-1-phosphate uridylyltransferase [EC:2.7.7.9]
lcl|CP058708.1_prot_QLH49663.1_1507
lcl|CP058708.1_prot_QLH52484.1_1508	rbgA; ribosome biogenesis GTPase A
lcl|CP058708.1_prot_QLH49664.1_1509
lcl|CP058708.1_prot_QLH49665.1_1510
lcl|CP058708.1_prot_QLH49666.1_1511	parA, soj; chromosome partitioning protein
lcl|CP058708.1_prot_QLH49668.1_1513	K07220; uncharacterized protein
lcl|CP058708.1_prot_1514	TC.PIT; inorganic phosphate transporter, PiT family
lcl|CP058708.1_prot_QLH49669.1_1515	DNMT1, dcm; DNA (cytosine-5)-methyltransferase 1 [EC:2.1.1.37]
lcl|CP058708.1_prot_1516
lcl|CP058708.1_prot_QLH49670.1_1517	K07220; uncharacterized protein
lcl|CP058708.1_prot_QLH49671.1_1518	K07220; uncharacterized protein
lcl|CP058708.1_prot_QLH49672.1_1519	TC.PIT; inorganic phosphate transporter, PiT family
lcl|CP058708.1_prot_QLH49673.1_1520
lcl|CP058708.1_prot_QLH49674.1_1521
lcl|CP058708.1_prot_QLH49675.1_1522	iorA; indolepyruvate ferredoxin oxidoreductase, alpha subunit [EC:1.2.7.8]
lcl|CP058708.1_prot_QLH49676.1_1523	iorB; indolepyruvate ferredoxin oxidoreductase, beta subunit [EC:1.2.7.8]
lcl|CP058708.1_prot_QLH49677.1_1524	cbpM; chaperone modulatory protein CbpM
lcl|CP058708.1_prot_QLH49678.1_1525	cbpA; curved DNA-binding protein
lcl|CP058708.1_prot_QLH49679.1_1526	HSP20; HSP20 family protein
lcl|CP058708.1_prot_QLH49680.1_1527	HSP20; HSP20 family protein
lcl|CP058708.1_prot_QLH52485.1_1528	cutA; periplasmic divalent cation tolerance protein
lcl|CP058708.1_prot_QLH49681.1_1529	dsbD, dipZ; thioredoxin:protein disulfide reductase [EC:1.8.4.16]
lcl|CP058708.1_prot_QLH49682.1_1530
lcl|CP058708.1_prot_QLH49683.1_1531
lcl|CP058708.1_prot_QLH49685.1_1533
lcl|CP058708.1_prot_QLH52486.1_1535
lcl|CP058708.1_prot_QLH49687.1_1536
lcl|CP058708.1_prot_QLH49688.1_1537
lcl|CP058708.1_prot_QLH49689.1_1538
lcl|CP058708.1_prot_QLH49690.1_1539	K07445; putative DNA methylase
lcl|CP058708.1_prot_QLH49692.1_1541
lcl|CP058708.1_prot_QLH49693.1_1542
lcl|CP058708.1_prot_QLH49694.1_1543
lcl|CP058708.1_prot_QLH52487.1_1544
lcl|CP058708.1_prot_QLH49695.1_1546
lcl|CP058708.1_prot_QLH49696.1_1547
lcl|CP058708.1_prot_QLH49697.1_1548
lcl|CP058708.1_prot_QLH49698.1_1549
lcl|CP058708.1_prot_QLH49700.1_1551	alpA; prophage regulatory protein
lcl|CP058708.1_prot_QLH49701.1_1552
lcl|CP058708.1_prot_QLH52488.1_1553
lcl|CP058708.1_prot_QLH49702.1_1554	mnmE, trmE, MSS1; tRNA modification GTPase [EC:3.6.-.-]
lcl|CP058708.1_prot_QLH49703.1_1555	yidC, spoIIIJ, OXA1, ccfA; YidC/Oxa1 family membrane protein insertase
lcl|CP058708.1_prot_QLH49704.1_1556	K08998; uncharacterized protein
lcl|CP058708.1_prot_QLH49705.1_1557	rnpA; ribonuclease P protein component [EC:3.1.26.5]
lcl|CP058708.1_prot_QLH49706.1_1558	RP-L34, MRPL34, rpmH; large subunit ribosomal protein L34
lcl|CP058708.1_prot_QLH49707.1_1559	dnaA; chromosomal replication initiator protein
lcl|CP058708.1_prot_QLH49708.1_1560	dnaN; DNA polymerase III subunit beta [EC:2.7.7.7]
lcl|CP058708.1_prot_QLH49709.1_1561	gyrB; DNA gyrase subunit B [EC:5.6.2.2]
lcl|CP058708.1_prot_QLH49710.1_1562	pyrF; orotidine-5'-phosphate decarboxylase [EC:4.1.1.23]
lcl|CP058708.1_prot_QLH49711.1_1563
lcl|CP058708.1_prot_QLH49712.1_1564	aroE; shikimate dehydrogenase [EC:1.1.1.25]
lcl|CP058708.1_prot_QLH49714.1_1566
lcl|CP058708.1_prot_QLH49715.1_1567
lcl|CP058708.1_prot_QLH49716.1_1568
lcl|CP058708.1_prot_QLH49717.1_1569	nifT; nitrogen fixation protein NifT
lcl|CP058708.1_prot_QLH49718.1_1570	nifK; nitrogenase molybdenum-iron protein beta chain [EC:1.18.6.1]
lcl|CP058708.1_prot_QLH49719.1_1571	nifD; nitrogenase molybdenum-iron protein alpha chain [EC:1.18.6.1]
lcl|CP058708.1_prot_QLH49720.1_1572	nifH; nitrogenase iron protein NifH
lcl|CP058708.1_prot_QLH49721.1_1573	draT; NAD+---dinitrogen-reductase ADP-D-ribosyltransferase [EC:2.4.2.37]
lcl|CP058708.1_prot_QLH49722.1_1574	E4.6.1.1; adenylate cyclase [EC:4.6.1.1]
lcl|CP058708.1_prot_QLH49723.1_1575
lcl|CP058708.1_prot_QLH49724.1_1576	K07484; transposase
lcl|CP058708.1_prot_QLH49725.1_1577
lcl|CP058708.1_prot_QLH49726.1_1578	acoA; acetoin:2,6-dichlorophenolindophenol oxidoreductase subunit alpha [EC:1.1.1.-]
lcl|CP058708.1_prot_QLH52489.1_1579	PDHB, pdhB; pyruvate dehydrogenase E1 component beta subunit [EC:1.2.4.1]
lcl|CP058708.1_prot_QLH49727.1_1580
lcl|CP058708.1_prot_QLH49728.1_1581
lcl|CP058708.1_prot_QLH49730.1_1583	thyX, thy1; thymidylate synthase (FAD) [EC:2.1.1.148]
lcl|CP058708.1_prot_1584
lcl|CP058708.1_prot_QLH49731.1_1585
lcl|CP058708.1_prot_QLH49732.1_1586
lcl|CP058708.1_prot_QLH49736.1_1590
lcl|CP058708.1_prot_1591
lcl|CP058708.1_prot_QLH49737.1_1592
lcl|CP058708.1_prot_QLH49738.1_1593
lcl|CP058708.1_prot_QLH49739.1_1594
lcl|CP058708.1_prot_QLH49741.1_1596
lcl|CP058708.1_prot_1597
lcl|CP058708.1_prot_QLH49742.1_1598
lcl|CP058708.1_prot_QLH49743.1_1599
lcl|CP058708.1_prot_QLH49744.1_1600
lcl|CP058708.1_prot_QLH49745.1_1601	K07484; transposase
lcl|CP058708.1_prot_QLH49746.1_1602	K07484; transposase
lcl|CP058708.1_prot_QLH49747.1_1603
lcl|CP058708.1_prot_QLH49748.1_1604
lcl|CP058708.1_prot_QLH49749.1_1605
lcl|CP058708.1_prot_QLH49750.1_1606
lcl|CP058708.1_prot_QLH49751.1_1607
lcl|CP058708.1_prot_QLH49752.1_1608	draG; ADP-ribosyl-[dinitrogen reductase] hydrolase [EC:3.2.2.24]
lcl|CP058708.1_prot_QLH49753.1_1609
lcl|CP058708.1_prot_QLH49754.1_1610
lcl|CP058708.1_prot_QLH49755.1_1611	fprA1_2; NADH oxidase (H2O-forming) [EC:1.6.3.4]
lcl|CP058708.1_prot_QLH49756.1_1612
lcl|CP058708.1_prot_QLH49757.1_1613
lcl|CP058708.1_prot_QLH49758.1_1614	nifB; nitrogen fixation protein NifB
lcl|CP058708.1_prot_QLH49759.1_1615
lcl|CP058708.1_prot_QLH49760.1_1616
lcl|CP058708.1_prot_QLH49761.1_1617
lcl|CP058708.1_prot_QLH49762.1_1618
lcl|CP058708.1_prot_QLH49763.1_1619
lcl|CP058708.1_prot_QLH49764.1_1620	mvpA, vapC; tRNA(fMet)-specific endonuclease VapC [EC:3.1.-.-]
lcl|CP058708.1_prot_QLH49765.1_1621	mvpT, vapB; antitoxin VapB
lcl|CP058708.1_prot_QLH49766.1_1622
lcl|CP058708.1_prot_QLH52490.1_1623
lcl|CP058708.1_prot_QLH49767.1_1624	nifA; Nif-specific regulatory protein
lcl|CP058708.1_prot_QLH49768.1_1625	nifL; nitrogen fixation regulatory protein
lcl|CP058708.1_prot_QLH49769.1_1626	rnfA; H+/Na+-translocating ferredoxin:NAD+ oxidoreductase subunit A
lcl|CP058708.1_prot_QLH49770.1_1627	rnfB; H+/Na+-translocating ferredoxin:NAD+ oxidoreductase subunit B [EC:7.1.1.11 7.2.1.2]
lcl|CP058708.1_prot_QLH49771.1_1628	rnfC; H+/Na+-translocating ferredoxin:NAD+ oxidoreductase subunit C [EC:7.1.1.11 7.2.1.2]
lcl|CP058708.1_prot_QLH49772.1_1629	rnfD; H+/Na+-translocating ferredoxin:NAD+ oxidoreductase subunit D [EC:7.1.1.11 7.2.1.2]
lcl|CP058708.1_prot_QLH49773.1_1630	rnfG; H+/Na+-translocating ferredoxin:NAD+ oxidoreductase subunit G
lcl|CP058708.1_prot_QLH49774.1_1631	rnfE; H+/Na+-translocating ferredoxin:NAD+ oxidoreductase subunit E
lcl|CP058708.1_prot_QLH49775.1_1632	K09801; uncharacterized protein
lcl|CP058708.1_prot_QLH49776.1_1633	res; type III restriction enzyme [EC:3.1.21.5]
lcl|CP058708.1_prot_QLH52491.1_1634
lcl|CP058708.1_prot_1635
lcl|CP058708.1_prot_QLH49777.1_1636
lcl|CP058708.1_prot_QLH49778.1_1637
lcl|CP058708.1_prot_1638
lcl|CP058708.1_prot_QLH52492.1_1640
lcl|CP058708.1_prot_QLH49780.1_1641	hipA; serine/threonine-protein kinase HipA [EC:2.7.11.1]
lcl|CP058708.1_prot_QLH49781.1_1642
lcl|CP058708.1_prot_QLH49782.1_1643
lcl|CP058708.1_prot_QLH49783.1_1644
lcl|CP058708.1_prot_1645
lcl|CP058708.1_prot_QLH52493.1_1647
lcl|CP058708.1_prot_QLH49785.1_1648
lcl|CP058708.1_prot_QLH49786.1_1649	hipB; HTH-type transcriptional regulator / antitoxin HipB
lcl|CP058708.1_prot_1650
lcl|CP058708.1_prot_QLH49787.1_1651
lcl|CP058708.1_prot_QLH49788.1_1652
lcl|CP058708.1_prot_QLH49789.1_1653	ppiC; peptidyl-prolyl cis-trans isomerase C [EC:5.2.1.8]
lcl|CP058708.1_prot_QLH49790.1_1654	nifZ; nitrogen fixation protein NifZ
lcl|CP058708.1_prot_QLH49791.1_1655	nifW; nitrogenase-stabilizing/protective protein
lcl|CP058708.1_prot_QLH49792.1_1656
lcl|CP058708.1_prot_QLH49793.1_1657	nifV; homocitrate synthase NifV [EC:2.3.3.14]
lcl|CP058708.1_prot_QLH49794.1_1658	modC; molybdate transport system ATP-binding protein [EC:7.3.2.5]
lcl|CP058708.1_prot_QLH49795.1_1659	modB; molybdate transport system permease protein
lcl|CP058708.1_prot_QLH49796.1_1660	modA; molybdate transport system substrate-binding protein
lcl|CP058708.1_prot_QLH49797.1_1661
lcl|CP058708.1_prot_QLH49798.1_1662	nifQ; nitrogen fixation protein NifQ
lcl|CP058708.1_prot_QLH49799.1_1663	nifE; nitrogenase molybdenum-cofactor synthesis protein NifE
lcl|CP058708.1_prot_1664	nifN; nitrogenase molybdenum-iron protein NifN
lcl|CP058708.1_prot_1666
lcl|CP058708.1_prot_QLH49801.1_1667	nifX; nitrogen fixation protein NifX
lcl|CP058708.1_prot_QLH49802.1_1668	rseC; sigma-E factor negative regulatory protein RseC
lcl|CP058708.1_prot_QLH49803.1_1669
lcl|CP058708.1_prot_QLH49804.1_1670
lcl|CP058708.1_prot_QLH49805.1_1671
lcl|CP058708.1_prot_QLH49806.1_1672	iscA; iron-sulfur cluster assembly protein
lcl|CP058708.1_prot_QLH49807.1_1673	K13819; NifU-like protein
lcl|CP058708.1_prot_QLH49808.1_1674	iscS, NFS1; cysteine desulfurase [EC:2.8.1.7]
lcl|CP058708.1_prot_QLH49809.1_1675
lcl|CP058708.1_prot_QLH49810.1_1676	thiC; phosphomethylpyrimidine synthase [EC:4.1.99.17]
lcl|CP058708.1_prot_QLH49811.1_1677
lcl|CP058708.1_prot_QLH49812.1_1678	rsuA; 16S rRNA pseudouridine516 synthase [EC:5.4.99.19]
lcl|CP058708.1_prot_QLH49813.1_1679	oxyR; LysR family transcriptional regulator, hydrogen peroxide-inducible genes activator
lcl|CP058708.1_prot_QLH49814.1_1680	topB; DNA topoisomerase III [EC:5.6.2.1]
lcl|CP058708.1_prot_QLH49815.1_1681	smf; DNA processing protein
lcl|CP058708.1_prot_QLH49816.1_1682
lcl|CP058708.1_prot_QLH49817.1_1683	PDF, def; peptide deformylase [EC:3.5.1.88]
lcl|CP058708.1_prot_QLH49818.1_1684	MTFMT, fmt; methionyl-tRNA formyltransferase [EC:2.1.2.9]
lcl|CP058708.1_prot_QLH49819.1_1685	htpX; heat shock protein HtpX [EC:3.4.24.-]
lcl|CP058708.1_prot_QLH49820.1_1686
lcl|CP058708.1_prot_QLH49821.1_1687
lcl|CP058708.1_prot_QLH49822.1_1688	rsmB, sun; 16S rRNA (cytosine967-C5)-methyltransferase [EC:2.1.1.176]
lcl|CP058708.1_prot_QLH49823.1_1689
lcl|CP058708.1_prot_QLH49824.1_1690
lcl|CP058708.1_prot_QLH49825.1_1691	ntrX; two-component system, NtrC family, nitrogen regulation response regulator NtrX
lcl|CP058708.1_prot_QLH49826.1_1692	trkA, ktrA, ktrC; trk/ktr system potassium uptake protein
lcl|CP058708.1_prot_QLH49827.1_1693	trkH, trkG, ktrB, ktrD; trk/ktr system potassium uptake protein
lcl|CP058708.1_prot_QLH49828.1_1694	hemE, UROD; uroporphyrinogen decarboxylase [EC:4.1.1.37]
lcl|CP058708.1_prot_QLH49829.1_1695	priA; primosomal protein N' (replication factor Y) (superfamily II helicase) [EC:5.6.2.4]
lcl|CP058708.1_prot_QLH52494.1_1696	ppx-gppA; exopolyphosphatase / guanosine-5'-triphosphate,3'-diphosphate pyrophosphatase [EC:3.6.1.11 3.6.1.40]
lcl|CP058708.1_prot_QLH49830.1_1697
lcl|CP058708.1_prot_QLH49831.1_1698
lcl|CP058708.1_prot_QLH49832.1_1699	E2.7.1.4, scrK; fructokinase [EC:2.7.1.4]
lcl|CP058708.1_prot_QLH49833.1_1700	TC.SULP; sulfate permease, SulP family
lcl|CP058708.1_prot_QLH49834.1_1701	urtE; urea transport system ATP-binding protein
lcl|CP058708.1_prot_QLH49835.1_1702	urtD; urea transport system ATP-binding protein
lcl|CP058708.1_prot_QLH49836.1_1703	urtC; urea transport system permease protein
lcl|CP058708.1_prot_QLH49837.1_1704	urtB; urea transport system permease protein
lcl|CP058708.1_prot_QLH49838.1_1705	urtA; urea transport system substrate-binding protein
lcl|CP058708.1_prot_QLH52495.1_1706	glxK, garK; glycerate 2-kinase [EC:2.7.1.165]
lcl|CP058708.1_prot_QLH49839.1_1707	pta; phosphate acetyltransferase [EC:2.3.1.8]
lcl|CP058708.1_prot_QLH52496.1_1708	hoxF; [NiFe] hydrogenase diaphorase moiety large subunit [EC:1.12.1.2]
lcl|CP058708.1_prot_QLH49840.1_1709	hoxU; [NiFe] hydrogenase diaphorase moiety small subunit [EC:1.12.1.2]
lcl|CP058708.1_prot_QLH49841.1_1710	hoxY; NAD-reducing hydrogenase small subunit [EC:1.12.1.2]
lcl|CP058708.1_prot_QLH49842.1_1711	hoxH; NAD-reducing hydrogenase large subunit [EC:1.12.1.2]
lcl|CP058708.1_prot_QLH52497.1_1712
lcl|CP058708.1_prot_QLH49843.1_1713
lcl|CP058708.1_prot_QLH49844.1_1714	crcB, FEX; fluoride exporter
lcl|CP058708.1_prot_QLH49845.1_1715
lcl|CP058708.1_prot_QLH52498.1_1716
lcl|CP058708.1_prot_QLH49846.1_1717
lcl|CP058708.1_prot_QLH49847.1_1718
lcl|CP058708.1_prot_QLH52499.1_1719
lcl|CP058708.1_prot_QLH49848.1_1720	proB; glutamate 5-kinase [EC:2.7.2.11]
lcl|CP058708.1_prot_QLH49849.1_1721	obgE, cgtA, MTG2; GTPase [EC:3.6.5.-]
lcl|CP058708.1_prot_QLH49850.1_1722	RP-L27, MRPL27, rpmA; large subunit ribosomal protein L27
lcl|CP058708.1_prot_QLH49851.1_1723	RP-L21, MRPL21, rplU; large subunit ribosomal protein L21
lcl|CP058708.1_prot_QLH49852.1_1724
lcl|CP058708.1_prot_QLH49853.1_1725	K09931; uncharacterized protein
lcl|CP058708.1_prot_QLH49854.1_1726
lcl|CP058708.1_prot_QLH49855.1_1727
lcl|CP058708.1_prot_QLH49856.1_1728	nhaR; LysR family transcriptional regulator, transcriptional activator of nhaA
lcl|CP058708.1_prot_QLH49857.1_1729
lcl|CP058708.1_prot_QLH49858.1_1730	htpX; heat shock protein HtpX [EC:3.4.24.-]
lcl|CP058708.1_prot_QLH49859.1_1731
lcl|CP058708.1_prot_QLH52500.1_1732	terC; tellurite resistance protein TerC
lcl|CP058708.1_prot_QLH52501.1_1733
lcl|CP058708.1_prot_QLH49860.1_1734
lcl|CP058708.1_prot_QLH49861.1_1735
lcl|CP058708.1_prot_QLH49862.1_1736	rfbA, rmlA, rffH; glucose-1-phosphate thymidylyltransferase [EC:2.7.7.24]
lcl|CP058708.1_prot_QLH49863.1_1737	rfbC, rmlC; dTDP-4-dehydrorhamnose 3,5-epimerase [EC:5.1.3.13]
lcl|CP058708.1_prot_QLH49864.1_1738	wzm, rfbA; lipopolysaccharide transport system permease protein
lcl|CP058708.1_prot_QLH49865.1_1739	wzt, rbfB; lipopolysaccharide transport system ATP-binding protein
lcl|CP058708.1_prot_QLH49866.1_1740
lcl|CP058708.1_prot_QLH52502.1_1741
lcl|CP058708.1_prot_QLH49867.1_1742	pmbA; PmbA protein
lcl|CP058708.1_prot_QLH49868.1_1743	yjgA; ribosome-associated protein
lcl|CP058708.1_prot_QLH49869.1_1744	mogA; molybdopterin adenylyltransferase [EC:2.7.7.75]
lcl|CP058708.1_prot_QLH49870.1_1745
lcl|CP058708.1_prot_QLH49871.1_1746	nasC, nasA; assimilatory nitrate reductase catalytic subunit [EC:1.7.99.-]
lcl|CP058708.1_prot_QLH49872.1_1747
lcl|CP058708.1_prot_QLH49874.1_1749	yfhM; alpha-2-macroglobulin
lcl|CP058708.1_prot_QLH52503.1_1750	pbpC; penicillin-binding protein 1C [EC:2.4.1.129]
lcl|CP058708.1_prot_QLH49875.1_1751
lcl|CP058708.1_prot_QLH52504.1_1752	glnE; [glutamine synthetase] adenylyltransferase / [glutamine synthetase]-adenylyl-L-tyrosine phosphorylase [EC:2.7.7.42 2.7.7.89]
lcl|CP058708.1_prot_QLH49876.1_1753
lcl|CP058708.1_prot_QLH52505.1_1754
lcl|CP058708.1_prot_QLH49877.1_1755
lcl|CP058708.1_prot_QLH49878.1_1756
lcl|CP058708.1_prot_1757
lcl|CP058708.1_prot_QLH49880.1_1759
lcl|CP058708.1_prot_QLH49881.1_1760
lcl|CP058708.1_prot_1761
lcl|CP058708.1_prot_QLH49882.1_1762
lcl|CP058708.1_prot_QLH49883.1_1763	NIT1, ybeM; deaminated glutathione amidase [EC:3.5.1.128]
lcl|CP058708.1_prot_QLH49884.1_1764	tldD; TldD protein
lcl|CP058708.1_prot_QLH49885.1_1765
lcl|CP058708.1_prot_QLH49886.1_1766
lcl|CP058708.1_prot_QLH49887.1_1767	uvrY, gacA, varA; two-component system, NarL family, invasion response regulator UvrY
lcl|CP058708.1_prot_QLH49888.1_1768
lcl|CP058708.1_prot_QLH49889.1_1769
lcl|CP058708.1_prot_QLH49890.1_1770	hprA; glycerate dehydrogenase [EC:1.1.1.29]
lcl|CP058708.1_prot_QLH49891.1_1771
lcl|CP058708.1_prot_QLH49892.1_1772
lcl|CP058708.1_prot_QLH49893.1_1773
lcl|CP058708.1_prot_QLH49894.1_1774
lcl|CP058708.1_prot_QLH49895.1_1775
lcl|CP058708.1_prot_QLH49896.1_1776
lcl|CP058708.1_prot_QLH52506.1_1777
lcl|CP058708.1_prot_QLH49897.1_1778	trpG; anthranilate synthase component II [EC:4.1.3.27]
lcl|CP058708.1_prot_QLH49898.1_1779	trpD; anthranilate phosphoribosyltransferase [EC:2.4.2.18]
lcl|CP058708.1_prot_QLH49899.1_1780	trpC; indole-3-glycerol phosphate synthase [EC:4.1.1.48]
lcl|CP058708.1_prot_QLH49900.1_1781	ABCB-BAC; ATP-binding cassette, subfamily B, bacterial
lcl|CP058708.1_prot_QLH49901.1_1782
lcl|CP058708.1_prot_QLH49902.1_1783	cphA; cyanophycin synthetase [EC:6.3.2.29 6.3.2.30]
lcl|CP058708.1_prot_QLH49903.1_1784	cphA; cyanophycin synthetase [EC:6.3.2.29 6.3.2.30]
lcl|CP058708.1_prot_QLH49904.1_1785
lcl|CP058708.1_prot_QLH49905.1_1786	mcp; methyl-accepting chemotaxis protein
lcl|CP058708.1_prot_QLH49906.1_1787	cheY; two-component system, chemotaxis family, chemotaxis protein CheY
lcl|CP058708.1_prot_QLH49907.1_1788
lcl|CP058708.1_prot_QLH49908.1_1789	cheA; two-component system, chemotaxis family, sensor kinase CheA [EC:2.7.13.3]
lcl|CP058708.1_prot_QLH49909.1_1790	mcp; methyl-accepting chemotaxis protein
lcl|CP058708.1_prot_QLH49910.1_1791	cheW; purine-binding chemotaxis protein CheW
lcl|CP058708.1_prot_QLH49911.1_1792	cheB; two-component system, chemotaxis family, protein-glutamate methylesterase/glutaminase [EC:3.1.1.61 3.5.1.44]
lcl|CP058708.1_prot_QLH49912.1_1793	rluF; 23S rRNA pseudouridine2604 synthase [EC:5.4.99.21]
lcl|CP058708.1_prot_QLH49913.1_1794
lcl|CP058708.1_prot_QLH49914.1_1795
lcl|CP058708.1_prot_QLH49915.1_1796
lcl|CP058708.1_prot_QLH49916.1_1797
lcl|CP058708.1_prot_QLH49917.1_1798
lcl|CP058708.1_prot_QLH52507.1_1799
lcl|CP058708.1_prot_QLH49918.1_1800	SOD2; superoxide dismutase, Fe-Mn family [EC:1.15.1.1]
lcl|CP058708.1_prot_QLH49919.1_1801	xseA; exodeoxyribonuclease VII large subunit [EC:3.1.11.6]
lcl|CP058708.1_prot_QLH49920.1_1802	exbB; biopolymer transport protein ExbB
lcl|CP058708.1_prot_QLH49921.1_1803	exbD; biopolymer transport protein ExbD
lcl|CP058708.1_prot_QLH49922.1_1804	lpxK; tetraacyldisaccharide 4'-kinase [EC:2.7.1.130]
lcl|CP058708.1_prot_QLH49923.1_1805	K09791; uncharacterized protein
lcl|CP058708.1_prot_QLH49924.1_1806	kdsB; 3-deoxy-manno-octulosonate cytidylyltransferase (CMP-KDO synthetase) [EC:2.7.7.38]
lcl|CP058708.1_prot_QLH49925.1_1807	adk, AK; adenylate kinase [EC:2.7.4.3]
lcl|CP058708.1_prot_QLH49926.1_1808	hppA; K(+)-stimulated pyrophosphate-energized sodium pump [EC:7.2.3.1]
lcl|CP058708.1_prot_QLH49927.1_1809
lcl|CP058708.1_prot_QLH49928.1_1810	murJ, mviN; putative peptidoglycan lipid II flippase
lcl|CP058708.1_prot_QLH49929.1_1811
lcl|CP058708.1_prot_QLH49930.1_1812
lcl|CP058708.1_prot_QLH49931.1_1813
lcl|CP058708.1_prot_QLH49932.1_1814
lcl|CP058708.1_prot_QLH49933.1_1815
lcl|CP058708.1_prot_QLH49934.1_1816
lcl|CP058708.1_prot_QLH49935.1_1817	TST, MPST, sseA; thiosulfate/3-mercaptopyruvate sulfurtransferase [EC:2.8.1.1 2.8.1.2]
lcl|CP058708.1_prot_QLH49936.1_1818	kstR2; TetR/AcrR family transcriptional regulator, cholesterol catabolism regulator
lcl|CP058708.1_prot_QLH49937.1_1819	fadH; 2,4-dienoyl-CoA reductase (NADPH2) [EC:1.3.1.34]
lcl|CP058708.1_prot_QLH49938.1_1820	creB; two-component system, OmpR family, catabolic regulation response regulator CreB
lcl|CP058708.1_prot_QLH49939.1_1821	creC; two-component system, OmpR family, sensor histidine kinase CreC [EC:2.7.13.3]
lcl|CP058708.1_prot_1822
lcl|CP058708.1_prot_QLH52508.1_1824
lcl|CP058708.1_prot_1825
lcl|CP058708.1_prot_QLH49941.1_1826
lcl|CP058708.1_prot_QLH52509.1_1827	K07814; cyclic di-GMP phosphodiesterase [EC:3.1.4.-]
lcl|CP058708.1_prot_QLH49942.1_1828
lcl|CP058708.1_prot_QLH52510.1_1830
lcl|CP058708.1_prot_QLH49944.1_1831
lcl|CP058708.1_prot_QLH49945.1_1832
lcl|CP058708.1_prot_QLH49947.1_1834	fruK; 1-phosphofructokinase [EC:2.7.1.56]
lcl|CP058708.1_prot_QLH49950.1_1837
lcl|CP058708.1_prot_QLH49951.1_1838
lcl|CP058708.1_prot_QLH49953.1_1840
lcl|CP058708.1_prot_QLH49954.1_1841
lcl|CP058708.1_prot_QLH52511.1_1842	K07492; putative transposase
lcl|CP058708.1_prot_1843
lcl|CP058708.1_prot_QLH49955.1_1844
lcl|CP058708.1_prot_QLH49956.1_1845
lcl|CP058708.1_prot_QLH49957.1_1846
lcl|CP058708.1_prot_QLH49958.1_1847
lcl|CP058708.1_prot_QLH49959.1_1848
lcl|CP058708.1_prot_QLH49960.1_1849	scnB; thiocyanate hydrolase subunit beta [EC:3.5.5.8]
lcl|CP058708.1_prot_QLH49961.1_1850	scnC; thiocyanate hydrolase subunit gamma [EC:3.5.5.8]
lcl|CP058708.1_prot_QLH49962.1_1851	scnA; thiocyanate hydrolase subunit alpha [EC:3.5.5.8]
lcl|CP058708.1_prot_QLH49963.1_1852
lcl|CP058708.1_prot_QLH49964.1_1853
lcl|CP058708.1_prot_QLH49965.1_1854
lcl|CP058708.1_prot_QLH49966.1_1855	kch, trkA, mthK, pch; voltage-gated potassium channel
lcl|CP058708.1_prot_QLH49967.1_1856
lcl|CP058708.1_prot_QLH49968.1_1857	mgtE; magnesium transporter
lcl|CP058708.1_prot_QLH49969.1_1858	E2.5.1.54, aroF, aroG, aroH; 3-deoxy-7-phosphoheptulonate synthase [EC:2.5.1.54]
lcl|CP058708.1_prot_QLH49970.1_1859	mfd; transcription-repair coupling factor (superfamily II helicase) [EC:5.6.2.4]
lcl|CP058708.1_prot_QLH49971.1_1860	npdA; NAD-dependent deacetylase [EC:2.3.1.286]
lcl|CP058708.1_prot_QLH49972.1_1861	TC.OOP; OmpA-OmpF porin, OOP family
lcl|CP058708.1_prot_QLH49973.1_1862	mtaD; 5-methylthioadenosine/S-adenosylhomocysteine deaminase [EC:3.5.4.31 3.5.4.28]
lcl|CP058708.1_prot_QLH49974.1_1863	TC.OOP; OmpA-OmpF porin, OOP family
lcl|CP058708.1_prot_QLH49975.1_1864	ubiG; 2-polyprenyl-6-hydroxyphenyl methylase / 3-demethylubiquinone-9 3-methyltransferase [EC:2.1.1.222 2.1.1.64]
lcl|CP058708.1_prot_1865
lcl|CP058708.1_prot_QLH49976.1_1866
lcl|CP058708.1_prot_QLH49977.1_1867
lcl|CP058708.1_prot_QLH49978.1_1868
lcl|CP058708.1_prot_QLH49980.1_1870
lcl|CP058708.1_prot_QLH49981.1_1871
lcl|CP058708.1_prot_QLH49982.1_1872
lcl|CP058708.1_prot_QLH49983.1_1873
lcl|CP058708.1_prot_QLH49984.1_1874
lcl|CP058708.1_prot_1875
lcl|CP058708.1_prot_QLH49985.1_1876
lcl|CP058708.1_prot_QLH49986.1_1877
lcl|CP058708.1_prot_QLH49987.1_1878
lcl|CP058708.1_prot_QLH49988.1_1879
lcl|CP058708.1_prot_QLH49989.1_1880
lcl|CP058708.1_prot_QLH49990.1_1881
lcl|CP058708.1_prot_QLH49991.1_1882
lcl|CP058708.1_prot_QLH49992.1_1883
lcl|CP058708.1_prot_1884
lcl|CP058708.1_prot_QLH49993.1_1885
lcl|CP058708.1_prot_QLH49994.1_1886
lcl|CP058708.1_prot_1887
lcl|CP058708.1_prot_QLH49995.1_1888
lcl|CP058708.1_prot_1889
lcl|CP058708.1_prot_QLH49996.1_1890
lcl|CP058708.1_prot_1891
lcl|CP058708.1_prot_QLH52512.1_1893
lcl|CP058708.1_prot_QLH49997.1_1894
lcl|CP058708.1_prot_QLH49998.1_1895	K07497; putative transposase
lcl|CP058708.1_prot_1896
lcl|CP058708.1_prot_QLH49999.1_1897	mupP; N-acetyl-D-muramate 6-phosphate phosphatase [EC:3.1.3.105]
lcl|CP058708.1_prot_QLH50000.1_1898	cbiX; sirohydrochlorin cobaltochelatase [EC:4.99.1.3]
lcl|CP058708.1_prot_QLH50001.1_1899
lcl|CP058708.1_prot_QLH50002.1_1900
lcl|CP058708.1_prot_QLH50003.1_1901
lcl|CP058708.1_prot_QLH50004.1_1902	TRMO, trmO; tRNA (adenine37-N6)-methyltransferase [EC:2.1.1.-]
lcl|CP058708.1_prot_QLH50005.1_1903	pdxH, PNPO; pyridoxamine 5'-phosphate oxidase [EC:1.4.3.5]
lcl|CP058708.1_prot_QLH52513.1_1904
lcl|CP058708.1_prot_QLH50006.1_1905	gltI, aatJ; glutamate/aspartate transport system substrate-binding protein
lcl|CP058708.1_prot_QLH50007.1_1906	aspQ, ansB, ansA; glutamin-(asparagin-)ase [EC:3.5.1.38]
lcl|CP058708.1_prot_QLH50008.1_1907	gltJ, aatQ; glutamate/aspartate transport system permease protein
lcl|CP058708.1_prot_QLH50009.1_1908	gltK, aatM; glutamate/aspartate transport system permease protein
lcl|CP058708.1_prot_QLH50010.1_1909	gltL, aatP; glutamate/aspartate transport system ATP-binding protein [EC:7.4.2.1]
lcl|CP058708.1_prot_QLH52514.1_1910	GDH2; glutamate dehydrogenase [EC:1.4.1.2]
lcl|CP058708.1_prot_QLH50011.1_1911	E3.1.11.2, xthA; exodeoxyribonuclease III [EC:3.1.11.2]
lcl|CP058708.1_prot_QLH50012.1_1912	ksgA; 16S rRNA (adenine1518-N6/adenine1519-N6)-dimethyltransferase [EC:2.1.1.182]
lcl|CP058708.1_prot_QLH52515.1_1913	pdxA; 4-hydroxythreonine-4-phosphate dehydrogenase [EC:1.1.1.262]
lcl|CP058708.1_prot_QLH50013.1_1914	surA; peptidyl-prolyl cis-trans isomerase SurA [EC:5.2.1.8]
lcl|CP058708.1_prot_QLH50014.1_1915	lptD, imp, ostA; LPS-assembly protein
lcl|CP058708.1_prot_QLH50016.1_1917	amgK; N-acetylmuramate 1-kinase [EC:2.7.1.221]
lcl|CP058708.1_prot_QLH50017.1_1918	murU; N-acetyl-alpha-D-muramate 1-phosphate uridylyltransferase [EC:2.7.7.99]
lcl|CP058708.1_prot_QLH50018.1_1919	pepP; Xaa-Pro aminopeptidase [EC:3.4.11.9]
lcl|CP058708.1_prot_QLH50019.1_1920	ubiH; 2-octaprenyl-6-methoxyphenol hydroxylase [EC:1.14.13.-]
lcl|CP058708.1_prot_QLH50020.1_1921	minC; septum site-determining protein MinC
lcl|CP058708.1_prot_QLH50021.1_1922	minD; septum site-determining protein MinD
lcl|CP058708.1_prot_QLH50022.1_1923	minE; cell division topological specificity factor
lcl|CP058708.1_prot_QLH50023.1_1924	ubiU; O2-independent ubiquinone biosynthesis protein UbiU
lcl|CP058708.1_prot_QLH50024.1_1925	ubiV; O2-independent ubiquinone biosynthesis protein UbiV
lcl|CP058708.1_prot_QLH50025.1_1926	ubiT; O2-independent ubiquinone biosynthesis accessory factor UbiT
lcl|CP058708.1_prot_QLH50026.1_1927
lcl|CP058708.1_prot_QLH50027.1_1928	crp; CRP/FNR family transcriptional regulator, cyclic AMP receptor protein
lcl|CP058708.1_prot_QLH50028.1_1929
lcl|CP058708.1_prot_QLH50030.1_1931	lpxC; UDP-3-O-[3-hydroxymyristoyl] N-acetylglucosamine deacetylase [EC:3.5.1.108]
lcl|CP058708.1_prot_QLH50031.1_1932	ftsZ; cell division protein FtsZ
lcl|CP058708.1_prot_QLH50032.1_1933	ftsA; cell division protein FtsA
lcl|CP058708.1_prot_QLH50033.1_1934	ftsQ; cell division protein FtsQ
lcl|CP058708.1_prot_QLH50034.1_1935	ddl; D-alanine-D-alanine ligase [EC:6.3.2.4]
lcl|CP058708.1_prot_QLH50035.1_1936	murC; UDP-N-acetylmuramate--alanine ligase [EC:6.3.2.8]
lcl|CP058708.1_prot_QLH50036.1_1937	murG; UDP-N-acetylglucosamine--N-acetylmuramyl-(pentapeptide) pyrophosphoryl-undecaprenol N-acetylglucosamine transferase [EC:2.4.1.227]
lcl|CP058708.1_prot_QLH50037.1_1938	ftsW, spoVE; cell division protein FtsW
lcl|CP058708.1_prot_QLH50038.1_1939	murD; UDP-N-acetylmuramoylalanine--D-glutamate ligase [EC:6.3.2.9]
lcl|CP058708.1_prot_QLH50039.1_1940	mraY; phospho-N-acetylmuramoyl-pentapeptide-transferase [EC:2.7.8.13]
lcl|CP058708.1_prot_QLH50040.1_1941	murF; UDP-N-acetylmuramoyl-tripeptide--D-alanyl-D-alanine ligase [EC:6.3.2.10]
lcl|CP058708.1_prot_QLH50041.1_1942	murE; UDP-N-acetylmuramoyl-L-alanyl-D-glutamate--2,6-diaminopimelate ligase [EC:6.3.2.13]
lcl|CP058708.1_prot_QLH50042.1_1943	ftsI; cell division protein FtsI (penicillin-binding protein 3) [EC:3.4.16.4]
lcl|CP058708.1_prot_QLH50043.1_1944	ftsL; cell division protein FtsL
lcl|CP058708.1_prot_QLH50044.1_1945	mraW, rsmH; 16S rRNA (cytosine1402-N4)-methyltransferase [EC:2.1.1.199]
lcl|CP058708.1_prot_QLH50045.1_1946	mraZ; transcriptional regulator MraZ
lcl|CP058708.1_prot_QLH52516.1_1947	ycbB; L,D-transpeptidase YcbB
lcl|CP058708.1_prot_QLH50046.1_1948
lcl|CP058708.1_prot_QLH50048.1_1950	flgL; flagellar hook-associated protein 3 FlgL
lcl|CP058708.1_prot_QLH50049.1_1951	flgK; flagellar hook-associated protein 1
lcl|CP058708.1_prot_QLH50050.1_1952	flgJ; peptidoglycan hydrolase FlgJ
lcl|CP058708.1_prot_QLH50051.1_1953	flgI; flagellar P-ring protein FlgI
lcl|CP058708.1_prot_QLH52517.1_1954	flgH; flagellar L-ring protein FlgH
lcl|CP058708.1_prot_QLH50052.1_1955	flgG; flagellar basal-body rod protein FlgG
lcl|CP058708.1_prot_QLH50053.1_1956	flgF; flagellar basal-body rod protein FlgF
lcl|CP058708.1_prot_QLH50054.1_1957	flgE; flagellar hook protein FlgE
lcl|CP058708.1_prot_QLH50055.1_1958	flgD; flagellar basal-body rod modification protein FlgD
lcl|CP058708.1_prot_QLH50056.1_1959	flgC; flagellar basal-body rod protein FlgC
lcl|CP058708.1_prot_QLH50057.1_1960	flgB; flagellar basal-body rod protein FlgB
lcl|CP058708.1_prot_QLH50058.1_1961
lcl|CP058708.1_prot_1962
lcl|CP058708.1_prot_QLH50059.1_1963
lcl|CP058708.1_prot_QLH50060.1_1964
lcl|CP058708.1_prot_QLH50062.1_1966	moaA, CNX2; GTP 3',8-cyclase [EC:4.1.99.22]
lcl|CP058708.1_prot_QLH50063.1_1967	moeA; molybdopterin molybdotransferase [EC:2.10.1.1]
lcl|CP058708.1_prot_QLH50064.1_1968
lcl|CP058708.1_prot_QLH50065.1_1969	dnaE; DNA polymerase III subunit alpha [EC:2.7.7.7]
lcl|CP058708.1_prot_QLH50066.1_1970	asnB, ASNS; asparagine synthase (glutamine-hydrolysing) [EC:6.3.5.4]
lcl|CP058708.1_prot_QLH50067.1_1971
lcl|CP058708.1_prot_QLH50068.1_1972
lcl|CP058708.1_prot_QLH50070.1_1974
lcl|CP058708.1_prot_QLH50071.1_1975	sucC; succinyl-CoA synthetase beta subunit [EC:6.2.1.5]
lcl|CP058708.1_prot_QLH50072.1_1976	sucD; succinyl-CoA synthetase alpha subunit [EC:6.2.1.5]
lcl|CP058708.1_prot_QLH50073.1_1977
lcl|CP058708.1_prot_QLH52518.1_1978	prpC, phpP; PPM family protein phosphatase [EC:3.1.3.16]
lcl|CP058708.1_prot_QLH50074.1_1979
lcl|CP058708.1_prot_QLH50075.1_1980
lcl|CP058708.1_prot_QLH50076.1_1981
lcl|CP058708.1_prot_QLH50077.1_1982
lcl|CP058708.1_prot_QLH50078.1_1983
lcl|CP058708.1_prot_QLH50079.1_1984
lcl|CP058708.1_prot_QLH50080.1_1985
lcl|CP058708.1_prot_QLH50081.1_1986	ABC.CD.P; putative ABC transport system permease protein
lcl|CP058708.1_prot_QLH50082.1_1987	ABC.CD.A; putative ABC transport system ATP-binding protein
lcl|CP058708.1_prot_QLH50083.1_1988	ABC.CD.TX; HlyD family secretion protein
lcl|CP058708.1_prot_QLH50084.1_1989	tolC, bepC, cyaE, raxC, sapF, rsaF, hasF; outer membrane protein
lcl|CP058708.1_prot_QLH50085.1_1990
lcl|CP058708.1_prot_QLH50086.1_1991	pct; propionate CoA-transferase [EC:2.8.3.1]
lcl|CP058708.1_prot_QLH50087.1_1992	GST, gst; glutathione S-transferase [EC:2.5.1.18]
lcl|CP058708.1_prot_QLH50088.1_1993
lcl|CP058708.1_prot_QLH50089.1_1994
lcl|CP058708.1_prot_QLH50090.1_1995
lcl|CP058708.1_prot_QLH50091.1_1996
lcl|CP058708.1_prot_QLH50092.1_1997
lcl|CP058708.1_prot_QLH50093.1_1998	pal; peptidoglycan-associated lipoprotein
lcl|CP058708.1_prot_QLH50094.1_1999
lcl|CP058708.1_prot_QLH50095.1_2000	mcp; methyl-accepting chemotaxis protein
lcl|CP058708.1_prot_QLH50096.1_2001
lcl|CP058708.1_prot_QLH52519.1_2002
lcl|CP058708.1_prot_QLH50097.1_2003	icmF; isobutyryl-CoA mutase [EC:5.4.99.13]
lcl|CP058708.1_prot_QLH52520.1_2004	gpmB; 2,3-bisphosphoglycerate-dependent phosphoglycerate mutase [EC:5.4.2.11]
lcl|CP058708.1_prot_QLH52521.1_2005
lcl|CP058708.1_prot_QLH52522.1_2006
lcl|CP058708.1_prot_QLH50098.1_2007
lcl|CP058708.1_prot_QLH50099.1_2008	engB; GTP-binding protein
lcl|CP058708.1_prot_QLH50100.1_2009	hemB, ALAD; porphobilinogen synthase [EC:4.2.1.24]
lcl|CP058708.1_prot_QLH50101.1_2010
lcl|CP058708.1_prot_QLH50102.1_2011
lcl|CP058708.1_prot_QLH50103.1_2012	K07025; putative hydrolase of the HAD superfamily
lcl|CP058708.1_prot_QLH50104.1_2013	argB; acetylglutamate kinase [EC:2.7.2.8]
lcl|CP058708.1_prot_QLH52523.1_2014	gluQ; glutamyl-Q tRNA(Asp) synthetase [EC:6.1.1.-]
lcl|CP058708.1_prot_QLH50105.1_2015	clsA_B; cardiolipin synthase A/B [EC:2.7.8.-]
lcl|CP058708.1_prot_QLH50106.1_2016	mscS; small conductance mechanosensitive channel
lcl|CP058708.1_prot_QLH50107.1_2017	nirJ; heme d1 biosynthesis protein
lcl|CP058708.1_prot_QLH50108.1_2018	nirN; dihydro-heme d1 dehydrogenase
lcl|CP058708.1_prot_QLH50110.1_2020	K09005; uncharacterized protein
lcl|CP058708.1_prot_QLH50111.1_2021	ubiC; chorismate lyase [EC:4.1.3.40]
lcl|CP058708.1_prot_QLH50112.1_2022	qseB; two-component system, OmpR family, response regulator QseB
lcl|CP058708.1_prot_QLH50113.1_2023	K02484; two-component system, OmpR family, sensor kinase [EC:2.7.13.3]
lcl|CP058708.1_prot_QLH50114.1_2024	degP, htrA; serine protease Do [EC:3.4.21.107]
lcl|CP058708.1_prot_QLH50115.1_2025
lcl|CP058708.1_prot_QLH50116.1_2026
lcl|CP058708.1_prot_2027
lcl|CP058708.1_prot_QLH52524.1_2029
lcl|CP058708.1_prot_QLH50117.1_2030
lcl|CP058708.1_prot_QLH50120.1_2033
lcl|CP058708.1_prot_2035	K07486; transposase
lcl|CP058708.1_prot_QLH50122.1_2036	livK; branched-chain amino acid transport system substrate-binding protein
lcl|CP058708.1_prot_QLH50123.1_2037
lcl|CP058708.1_prot_QLH50126.1_2040	K20975; two-component system, sensor histidine kinase [EC:2.7.13.3]
lcl|CP058708.1_prot_QLH50127.1_2041
lcl|CP058708.1_prot_QLH50128.1_2042
lcl|CP058708.1_prot_2043
lcl|CP058708.1_prot_2044	K09803; uncharacterized protein
lcl|CP058708.1_prot_QLH50129.1_2045
lcl|CP058708.1_prot_QLH50131.1_2047
lcl|CP058708.1_prot_QLH50132.1_2048	ACO, acnA; aconitate hydratase [EC:4.2.1.3]
lcl|CP058708.1_prot_QLH50133.1_2049
lcl|CP058708.1_prot_QLH50134.1_2050
lcl|CP058708.1_prot_QLH52525.1_2052
lcl|CP058708.1_prot_QLH50136.1_2053
lcl|CP058708.1_prot_QLH50137.1_2054	mexK; multidrug efflux pump
lcl|CP058708.1_prot_QLH50138.1_2055	mexJ; membrane fusion protein, multidrug efflux system
lcl|CP058708.1_prot_QLH52526.1_2056	pilM; type IV pilus assembly protein PilM
lcl|CP058708.1_prot_QLH50139.1_2057	pilN; type IV pilus assembly protein PilN
lcl|CP058708.1_prot_QLH50140.1_2058	pilO; type IV pilus assembly protein PilO
lcl|CP058708.1_prot_QLH50141.1_2059	pilP; type IV pilus assembly protein PilP
lcl|CP058708.1_prot_QLH50142.1_2060	pilQ; type IV pilus assembly protein PilQ
lcl|CP058708.1_prot_QLH52527.1_2061	aroK, aroL; shikimate kinase [EC:2.7.1.71]
lcl|CP058708.1_prot_QLH50143.1_2062	aroB; 3-dehydroquinate synthase [EC:4.2.3.4]
lcl|CP058708.1_prot_QLH50144.1_2063	dgt; dGTPase [EC:3.1.5.1]
lcl|CP058708.1_prot_QLH50145.1_2064
lcl|CP058708.1_prot_QLH50146.1_2065	pntB; H+-translocating NAD(P) transhydrogenase subunit beta [EC:1.6.1.2 7.1.1.1]
lcl|CP058708.1_prot_QLH50147.1_2066	pntA; H+-translocating NAD(P) transhydrogenase subunit alpha [EC:1.6.1.2 7.1.1.1]
lcl|CP058708.1_prot_QLH50149.1_2068	gltB; glutamate synthase (NADPH) large chain [EC:1.4.1.13]
lcl|CP058708.1_prot_QLH50150.1_2069	gltD; glutamate synthase (NADPH) small chain [EC:1.4.1.13]
lcl|CP058708.1_prot_QLH50151.1_2070	glmU; bifunctional UDP-N-acetylglucosamine pyrophosphorylase / glucosamine-1-phosphate N-acetyltransferase [EC:2.7.7.23 2.3.1.157]
lcl|CP058708.1_prot_QLH50152.1_2071	glmS, GFPT; glutamine---fructose-6-phosphate transaminase (isomerizing) [EC:2.6.1.16]
lcl|CP058708.1_prot_QLH50153.1_2072
lcl|CP058708.1_prot_QLH50154.1_2073	wzt, rbfB; lipopolysaccharide transport system ATP-binding protein
lcl|CP058708.1_prot_QLH50155.1_2074
lcl|CP058708.1_prot_QLH50156.1_2075
lcl|CP058708.1_prot_QLH50157.1_2076
lcl|CP058708.1_prot_QLH50158.1_2077
lcl|CP058708.1_prot_QLH50159.1_2078
lcl|CP058708.1_prot_QLH50161.1_2080
lcl|CP058708.1_prot_QLH50162.1_2081	rfbF, rhlC; rhamnosyltransferase [EC:2.4.1.-]
lcl|CP058708.1_prot_QLH50163.1_2082	hasF, prtF; outer membrane protein, type I secretion system
lcl|CP058708.1_prot_QLH52528.1_2083	hasE, prtE, rsaE, prsE, eexE; membrane fusion protein, type I secretion system
lcl|CP058708.1_prot_QLH50164.1_2084	hasD, prtD, aprD, rsaD, prsD, eexD; ATP-binding cassette, subfamily C, type I secretion system permease/ATPase
lcl|CP058708.1_prot_QLH50165.1_2085	hasD, prtD, aprD, rsaD, prsD, eexD; ATP-binding cassette, subfamily C, type I secretion system permease/ATPase
lcl|CP058708.1_prot_QLH50167.1_2087
lcl|CP058708.1_prot_QLH50168.1_2088	E4.6.1.1; adenylate cyclase [EC:4.6.1.1]
lcl|CP058708.1_prot_QLH50169.1_2089
lcl|CP058708.1_prot_QLH50170.1_2090
lcl|CP058708.1_prot_QLH50171.1_2091
lcl|CP058708.1_prot_QLH50173.1_2094	lysC; aspartate kinase [EC:2.7.2.4]
lcl|CP058708.1_prot_QLH50174.1_2095
lcl|CP058708.1_prot_QLH50175.1_2096	recN; DNA repair protein RecN (Recombination protein N)
lcl|CP058708.1_prot_QLH50176.1_2097	ppnK, NADK; NAD+ kinase [EC:2.7.1.23]
lcl|CP058708.1_prot_QLH50177.1_2098	hrcA; heat-inducible transcriptional repressor
lcl|CP058708.1_prot_QLH50178.1_2099	hemH, FECH; protoporphyrin/coproporphyrin ferrochelatase [EC:4.98.1.1 4.99.1.9]
lcl|CP058708.1_prot_QLH50179.1_2100	aceB, glcB; malate synthase [EC:2.3.3.9]
lcl|CP058708.1_prot_QLH50180.1_2101
lcl|CP058708.1_prot_QLH50181.1_2102
lcl|CP058708.1_prot_QLH50182.1_2103	rfaE2; D-glycero-beta-D-manno-heptose 1-phosphate adenylyltransferase [EC:2.7.7.70]
lcl|CP058708.1_prot_QLH50183.1_2104
lcl|CP058708.1_prot_QLH50184.1_2105
lcl|CP058708.1_prot_QLH50185.1_2106
lcl|CP058708.1_prot_QLH50186.1_2107
lcl|CP058708.1_prot_QLH50187.1_2108
lcl|CP058708.1_prot_QLH50188.1_2109
lcl|CP058708.1_prot_QLH52529.1_2111
lcl|CP058708.1_prot_QLH50189.1_2113	res; type III restriction enzyme [EC:3.1.21.5]
lcl|CP058708.1_prot_QLH50190.1_2114
lcl|CP058708.1_prot_QLH50191.1_2115
lcl|CP058708.1_prot_QLH50192.1_2116	mod; adenine-specific DNA-methyltransferase [EC:2.1.1.72]
lcl|CP058708.1_prot_QLH50193.1_2117
lcl|CP058708.1_prot_QLH50194.1_2118
lcl|CP058708.1_prot_QLH50195.1_2119
lcl|CP058708.1_prot_QLH50196.1_2120
lcl|CP058708.1_prot_QLH50197.1_2122
lcl|CP058708.1_prot_QLH50198.1_2123
lcl|CP058708.1_prot_QLH50199.1_2124
lcl|CP058708.1_prot_QLH50200.1_2125
lcl|CP058708.1_prot_QLH50202.1_2127	litR; MerR family transcriptional regulator, light-induced transcriptional regulator
lcl|CP058708.1_prot_QLH50203.1_2128
lcl|CP058708.1_prot_QLH50204.1_2129
lcl|CP058708.1_prot_QLH50205.1_2130	IVD, ivd; isovaleryl-CoA dehydrogenase [EC:1.3.8.4]
lcl|CP058708.1_prot_QLH50206.1_2131	cynT, can; carbonic anhydrase [EC:4.2.1.1]
lcl|CP058708.1_prot_QLH50207.1_2132
lcl|CP058708.1_prot_QLH50208.1_2133	ACADS, bcd; butyryl-CoA dehydrogenase [EC:1.3.8.1]
lcl|CP058708.1_prot_QLH50209.1_2134
lcl|CP058708.1_prot_QLH50210.1_2135	mobA; molybdenum cofactor guanylyltransferase [EC:2.7.7.77]
lcl|CP058708.1_prot_2136
lcl|CP058708.1_prot_QLH50211.1_2137
lcl|CP058708.1_prot_QLH50212.1_2138	prfB; peptide chain release factor 2
lcl|CP058708.1_prot_QLH50213.1_2139	KARS, lysS; lysyl-tRNA synthetase, class II [EC:6.1.1.6]
lcl|CP058708.1_prot_QLH50214.1_2140	mnmC; tRNA 5-methylaminomethyl-2-thiouridine biosynthesis bifunctional protein [EC:2.1.1.61 1.5.-.-]
lcl|CP058708.1_prot_QLH50215.1_2141
lcl|CP058708.1_prot_QLH50216.1_2142	metY; O-acetylhomoserine (thiol)-lyase [EC:2.5.1.49]
lcl|CP058708.1_prot_QLH50217.1_2143
lcl|CP058708.1_prot_QLH50218.1_2144
lcl|CP058708.1_prot_QLH50219.1_2145	zapE; cell division protein ZapE
lcl|CP058708.1_prot_QLH50220.1_2146	pxpA; 5-oxoprolinase (ATP-hydrolysing) subunit A [EC:3.5.2.9]
lcl|CP058708.1_prot_QLH52531.1_2147
lcl|CP058708.1_prot_QLH50221.1_2148
lcl|CP058708.1_prot_QLH50222.1_2149
lcl|CP058708.1_prot_QLH50223.1_2150
lcl|CP058708.1_prot_QLH50224.1_2151
lcl|CP058708.1_prot_QLH50225.1_2152
lcl|CP058708.1_prot_QLH50226.1_2153
lcl|CP058708.1_prot_QLH50227.1_2154
lcl|CP058708.1_prot_QLH50229.1_2156
lcl|CP058708.1_prot_QLH50230.1_2157
lcl|CP058708.1_prot_QLH50232.1_2159
lcl|CP058708.1_prot_QLH50233.1_2160
lcl|CP058708.1_prot_QLH50234.1_2161
lcl|CP058708.1_prot_QLH50235.1_2162
lcl|CP058708.1_prot_QLH52532.1_2165
lcl|CP058708.1_prot_QLH50238.1_2166
lcl|CP058708.1_prot_QLH50239.1_2167
lcl|CP058708.1_prot_QLH50240.1_2168
lcl|CP058708.1_prot_QLH50241.1_2169
lcl|CP058708.1_prot_QLH50242.1_2170
lcl|CP058708.1_prot_QLH50243.1_2171
lcl|CP058708.1_prot_2172
lcl|CP058708.1_prot_QLH50244.1_2173
lcl|CP058708.1_prot_QLH50248.1_2177
lcl|CP058708.1_prot_QLH50251.1_2180
lcl|CP058708.1_prot_QLH50253.1_2182	hupB; DNA-binding protein HU-beta
lcl|CP058708.1_prot_QLH50256.1_2185
lcl|CP058708.1_prot_QLH50260.1_2189
lcl|CP058708.1_prot_QLH50262.1_2191
lcl|CP058708.1_prot_QLH50263.1_2192
lcl|CP058708.1_prot_QLH50264.1_2193
lcl|CP058708.1_prot_QLH50265.1_2194	K07497; putative transposase
lcl|CP058708.1_prot_QLH50267.1_2196
lcl|CP058708.1_prot_QLH50268.1_2197
lcl|CP058708.1_prot_QLH50269.1_2198
lcl|CP058708.1_prot_QLH50271.1_2200
lcl|CP058708.1_prot_QLH50272.1_2201
lcl|CP058708.1_prot_QLH50273.1_2202	queD, ptpS, PTS; 6-pyruvoyltetrahydropterin/6-carboxytetrahydropterin synthase [EC:4.2.3.12 4.1.2.50]
lcl|CP058708.1_prot_QLH50274.1_2203	K25135; cyclic di-GMP phosphodiesterase [EC:3.1.4.-]
lcl|CP058708.1_prot_QLH50275.1_2204
lcl|CP058708.1_prot_QLH50276.1_2205	aer; aerotaxis receptor
lcl|CP058708.1_prot_QLH50277.1_2206	nudF; ADP-ribose pyrophosphatase [EC:3.6.1.13 3.6.1.-]
lcl|CP058708.1_prot_QLH50278.1_2207	wzb, etp; low molecular weight protein-tyrosine phosphatase [EC:3.1.3.48]
lcl|CP058708.1_prot_QLH50279.1_2208	PDF, def; peptide deformylase [EC:3.5.1.88]
lcl|CP058708.1_prot_QLH50280.1_2209	mtaP, MTAP; 5'-methylthioadenosine phosphorylase [EC:2.4.2.28]
lcl|CP058708.1_prot_QLH50281.1_2210	hprT, hpt, HPRT1; hypoxanthine phosphoribosyltransferase [EC:2.4.2.8]
lcl|CP058708.1_prot_QLH50282.1_2211	E6.5.1.2, ligA, ligB; DNA ligase (NAD+) [EC:6.5.1.2]
lcl|CP058708.1_prot_QLH50283.1_2212
[truncated: 2,108 more rows]

## Sheet: S8 SCELSE-7
lcl|JAMTDV010000001.1_prot_MCM8661427.1_1	E2.1.1.77, pcm; protein-L-isoaspartate(D-aspartate) O-methyltransferase [EC:2.1.1.77]	1	J			1是核心
lcl|JAMTDV010000001.1_prot_MCM8661428.1_2	RP-S20, rpsT; small subunit ribosomal protein S20	1	J			2是流动
lcl|JAMTDV010000001.1_prot_MCM8661429.1_3		3	M			3是特异
lcl|JAMTDV010000001.1_prot_MCM8661430.1_4		2	M
lcl|JAMTDV010000001.1_prot_MCM8661431.1_5	trpC; indole-3-glycerol phosphate synthase [EC:4.1.1.48]	1	E
lcl|JAMTDV010000001.1_prot_MCM8661432.1_6		2	S
lcl|JAMTDV010000001.1_prot_MCM8661433.1_7	trpD; anthranilate phosphoribosyltransferase [EC:2.4.2.18]	1	F
lcl|JAMTDV010000001.1_prot_MCM8661434.1_8	trpG; anthranilate synthase component II [EC:4.1.3.27]	2	EH
lcl|JAMTDV010000002.1_prot_MCM8661435.1_9		3	O
lcl|JAMTDV010000002.1_prot_MCM8661436.1_10	ssuC; sulfonate transport system permease protein	3	P
lcl|JAMTDV010000002.1_prot_MCM8661437.1_11	ABC.SN.A; NitT/TauT family transport system ATP-binding protein	2	P
lcl|JAMTDV010000002.1_prot_MCM8661439.1_13		3	P
lcl|JAMTDV010000002.1_prot_MCM8661440.1_14	cysE; serine O-acetyltransferase [EC:2.3.1.30]	3	E
lcl|JAMTDV010000002.1_prot_MCM8661441.1_15		3	K
lcl|JAMTDV010000002.1_prot_MCM8661442.1_16		3	T
lcl|JAMTDV010000002.1_prot_MCM8661443.1_17	sufS; cysteine desulfurase / selenocysteine lyase [EC:2.8.1.7 4.4.1.16]	3	E
lcl|JAMTDV010000003.1_prot_MCM8661445.1_19		3	MQ
lcl|JAMTDV010000003.1_prot_MCM8661446.1_20		3	K
lcl|JAMTDV010000003.1_prot_MCM8661447.1_21		3	S
lcl|JAMTDV010000003.1_prot_MCM8661448.1_22		3	P
lcl|JAMTDV010000003.1_prot_MCM8661451.1_25		2	K
lcl|JAMTDV010000003.1_prot_MCM8661452.1_26		2	T
lcl|JAMTDV010000003.1_prot_MCM8661453.1_27		2	T
lcl|JAMTDV010000003.1_prot_MCM8661454.1_28	ascD, ddhD, rfbI; CDP-4-dehydro-6-deoxyglucose reductase, E3 [EC:1.17.1.1]	1	C
lcl|JAMTDV010000003.1_prot_MCM8661455.1_29		1	-
lcl|JAMTDV010000003.1_prot_MCM8661456.1_30		1	C
lcl|JAMTDV010000003.1_prot_MCM8661458.1_32		3	T
lcl|JAMTDV010000003.1_prot_MCM8661459.1_33		3	T
lcl|JAMTDV010000003.1_prot_MCM8661460.1_34		3	L
lcl|JAMTDV010000003.1_prot_MCM8661461.1_35		3	T
lcl|JAMTDV010000003.1_prot_MCM8661462.1_36		3	T
lcl|JAMTDV010000003.1_prot_MCM8661463.1_37		3	S
lcl|JAMTDV010000003.1_prot_MCM8661464.1_38		1	S
lcl|JAMTDV010000003.1_prot_MCM8661465.1_39	COX10, ctaB, cyoE; heme o synthase [EC:2.5.1.141]	1	O
lcl|JAMTDV010000003.1_prot_MCM8661466.1_40	coxA, ctaD; cytochrome c oxidase subunit I [EC:7.1.1.9]	1	C
lcl|JAMTDV010000003.1_prot_MCM8661467.1_41	coxB, ctaC; cytochrome c oxidase subunit II [EC:7.1.1.9]	1	C
lcl|JAMTDV010000003.1_prot_MCM8661469.1_43	COX15, ctaA; heme a synthase [EC:1.17.99.9]	1	O
lcl|JAMTDV010000003.1_prot_MCM8661470.1_44	COX15, ctaA; heme a synthase [EC:1.17.99.9]	3	O
lcl|JAMTDV010000003.1_prot_MCM8661471.1_45	erpA; iron-sulfur cluster insertion protein	1	C
lcl|JAMTDV010000003.1_prot_MCM8661472.1_46	argC; N-acetyl-gamma-glutamyl-phosphate reductase [EC:1.2.1.38]	1	E
lcl|JAMTDV010000003.1_prot_MCM8661473.1_47	RP-S9, MRPS9, rpsI; small subunit ribosomal protein S9	1	J
lcl|JAMTDV010000003.1_prot_MCM8661474.1_48	RP-L13, MRPL13, rplM; large subunit ribosomal protein L13	1	J
lcl|JAMTDV010000004.1_prot_53		3	-
lcl|JAMTDV010000004.1_prot_MCM8661478.1_54		3	-
lcl|JAMTDV010000004.1_prot_MCM8661479.1_55		1	S
lcl|JAMTDV010000004.1_prot_MCM8661480.1_56	bioA; adenosylmethionine---8-amino-7-oxononanoate aminotransferase [EC:2.6.1.62]	1	H
lcl|JAMTDV010000004.1_prot_MCM8661481.1_57	bioF; 8-amino-7-oxononanoate synthase [EC:2.3.1.47]	1	H
lcl|JAMTDV010000004.1_prot_MCM8661482.1_58	bioH; pimeloyl-[acyl-carrier protein] methyl ester esterase [EC:3.1.1.85]	2	S
lcl|JAMTDV010000004.1_prot_MCM8661483.1_59	bioC; malonyl-CoA O-methyltransferase [EC:2.1.1.197]	1	H
lcl|JAMTDV010000004.1_prot_MCM8661484.1_60	bioD; dethiobiotin synthetase [EC:6.3.3.3]	1	H
lcl|JAMTDV010000004.1_prot_MCM8661485.1_61	ACAT, atoB; acetyl-CoA C-acetyltransferase [EC:2.3.1.9]	1	I
lcl|JAMTDV010000004.1_prot_MCM8661486.1_62	NHA1, SOD2; sodium/hydrogen antiporter	-	P
lcl|JAMTDV010000004.1_prot_MCM8661487.1_63		2	L
lcl|JAMTDV010000004.1_prot_MCM8661488.1_64		2	L
lcl|JAMTDV010000004.1_prot_MCM8661489.1_65		3	P
lcl|JAMTDV010000004.1_prot_MCM8661490.1_66		2	L
lcl|JAMTDV010000004.1_prot_MCM8661492.1_68	K06985; aspartyl protease family protein	1	S
lcl|JAMTDV010000004.1_prot_MCM8661494.1_70		1	T
lcl|JAMTDV010000004.1_prot_MCM8661495.1_71		2	S
lcl|JAMTDV010000004.1_prot_MCM8661496.1_72		1	S
lcl|JAMTDV010000004.1_prot_MCM8661497.1_73		2	O
lcl|JAMTDV010000004.1_prot_MCM8661498.1_74		2	S
lcl|JAMTDV010000004.1_prot_MCM8661499.1_75	fnr; CRP/FNR family transcriptional regulator, anaerobic regulatory protein	1	K
lcl|JAMTDV010000004.1_prot_MCM8661500.1_76	hemN, hemZ; oxygen-independent coproporphyrinogen III oxidase [EC:1.3.98.3]	1	H
lcl|JAMTDV010000004.1_prot_MCM8661501.1_77	K09792; uncharacterized protein	1	S
lcl|JAMTDV010000004.1_prot_MCM8661502.1_78	copA, ctpA, ATP7; P-type Cu+ transporter [EC:7.2.2.8]	1	P
lcl|JAMTDV010000004.1_prot_MCM8661503.1_79	ATOX1, ATX1, copZ, golB; copper chaperone	2	P
lcl|JAMTDV010000004.1_prot_MCM8661504.1_80	selD, SEPHS; selenide, water dikinase [EC:2.7.9.3]	1	F
lcl|JAMTDV010000004.1_prot_MCM8661506.1_82	modC; molybdate transport system ATP-binding protein [EC:7.3.2.5]	2	P
lcl|JAMTDV010000004.1_prot_MCM8661507.1_83	modB; molybdate transport system permease protein	2	P
lcl|JAMTDV010000004.1_prot_MCM8661508.1_84	modA; molybdate transport system substrate-binding protein	2	P
lcl|JAMTDV010000004.1_prot_MCM8661509.1_85	ureG; urease accessory protein	2	KO
lcl|JAMTDV010000004.1_prot_MCM8661510.1_86	ureF; urease accessory protein	2	J
lcl|JAMTDV010000004.1_prot_MCM8661511.1_87	ureE; urease accessory protein	2	O
lcl|JAMTDV010000004.1_prot_MCM8661512.1_88	ureC; urease subunit alpha [EC:3.5.1.5]	2	E
lcl|JAMTDV010000004.1_prot_MCM8661513.1_89	ureB; urease subunit beta [EC:3.5.1.5]	2	E
lcl|JAMTDV010000004.1_prot_MCM8661514.1_90	ureA; urease subunit gamma [EC:3.5.1.5]	2	E
lcl|JAMTDV010000004.1_prot_MCM8661515.1_91	ureD, ureH; urease accessory protein	2	J
lcl|JAMTDV010000004.1_prot_MCM8661516.1_92		3	T
lcl|JAMTDV010000004.1_prot_MCM8661517.1_93		3	S
lcl|JAMTDV010000004.1_prot_MCM8661519.1_95	GBE1, glgB; 1,4-alpha-glucan branching enzyme [EC:2.4.1.18]	3	G
lcl|JAMTDV010000004.1_prot_MCM8661520.1_96	urtE; urea transport system ATP-binding protein	2	E
lcl|JAMTDV010000004.1_prot_MCM8661521.1_97	urtD; urea transport system ATP-binding protein	2	S
lcl|JAMTDV010000004.1_prot_MCM8661522.1_98	urtC; urea transport system permease protein	2	U
lcl|JAMTDV010000004.1_prot_MCM8661523.1_99	urtB; urea transport system permease protein	2	U
lcl|JAMTDV010000004.1_prot_MCM8661524.1_100	urtA; urea transport system substrate-binding protein	-	E
lcl|JAMTDV010000004.1_prot_MCM8661525.1_101	glxK, garK; glycerate 2-kinase [EC:2.7.1.165]	-	G
lcl|JAMTDV010000005.1_prot_MCM8661526.1_102		3	Q
lcl|JAMTDV010000005.1_prot_MCM8661527.1_103	corC, tlyC; hemolysin (HlyC) family protein	1	P
lcl|JAMTDV010000005.1_prot_MCM8661528.1_104	lnt; apolipoprotein N-acyltransferase [EC:2.3.1.269]	2	M
lcl|JAMTDV010000006.1_prot_MCM8661530.1_106		3	O
lcl|JAMTDV010000006.1_prot_MCM8661531.1_107		3	-
lcl|JAMTDV010000006.1_prot_MCM8661532.1_108	ahpC; NADH-dependent peroxiredoxin subunit C [EC:1.11.1.26]	2	O
lcl|JAMTDV010000006.1_prot_MCM8661533.1_109	ahpF; NADH-dependent peroxiredoxin subunit F [EC:1.8.1.-]	-	C
lcl|JAMTDV010000006.1_prot_MCM8661534.1_110		-	-
lcl|JAMTDV010000007.1_prot_111		-	-
lcl|JAMTDV010000007.1_prot_MCM8661535.1_112	ettA; energy-dependent translational throttle protein EttA	-	S
lcl|JAMTDV010000007.1_prot_MCM8661536.1_113	fpr; ferredoxin/flavodoxin---NADP+ reductase [EC:1.18.1.2 1.19.1.1]	2	C
lcl|JAMTDV010000007.1_prot_MCM8661537.1_114		2	K
lcl|JAMTDV010000007.1_prot_115		3	L
lcl|JAMTDV010000008.1_prot_MCM8661539.1_117		3	L
lcl|JAMTDV010000008.1_prot_MCM8661540.1_118		3	L
lcl|JAMTDV010000008.1_prot_120		2	S
lcl|JAMTDV010000008.1_prot_MCM8661542.1_121		2	D
lcl|JAMTDV010000008.1_prot_MCM8661543.1_122		2	P
lcl|JAMTDV010000008.1_prot_MCM8661544.1_123		2	S
lcl|JAMTDV010000008.1_prot_MCM8661545.1_124		2	V
lcl|JAMTDV010000008.1_prot_MCM8661546.1_125		2	M
lcl|JAMTDV010000008.1_prot_MCM8661547.1_126		2	S
lcl|JAMTDV010000008.1_prot_MCM8661548.1_127		2	E
lcl|JAMTDV010000008.1_prot_MCM8661549.1_128		2	K
lcl|JAMTDV010000008.1_prot_MCM8661550.1_129	zntA; Zn2+/Cd2+-exporting ATPase [EC:7.2.2.12 7.2.2.21]	2	P
lcl|JAMTDV010000008.1_prot_MCM8661552.1_131		2	S
lcl|JAMTDV010000008.1_prot_MCM8661553.1_132		3	P
lcl|JAMTDV010000008.1_prot_MCM8661554.1_133		2	P
lcl|JAMTDV010000008.1_prot_MCM8661555.1_134	ABC.SN.P; NitT/TauT family transport system permease protein	2	P
lcl|JAMTDV010000008.1_prot_MCM8661556.1_135	ABC.SN.A; NitT/TauT family transport system ATP-binding protein	2	P
lcl|JAMTDV010000008.1_prot_MCM8661557.1_136	regB, regS, actS; two-component system, sensor histidine kinase RegB [EC:2.7.13.3]	1	T
lcl|JAMTDV010000008.1_prot_MCM8661558.1_137	regA, regR, actR; two-component system, response regulator RegA	1	T
lcl|JAMTDV010000008.1_prot_MCM8661559.1_138	hslR; ribosome-associated heat shock protein Hsp15	2	J
lcl|JAMTDV010000008.1_prot_MCM8661560.1_139	tfoX; DNA transformation protein and related proteins	3	K
lcl|JAMTDV010000008.1_prot_MCM8661561.1_140		3	S
lcl|JAMTDV010000008.1_prot_MCM8661562.1_141	xerC; integrase/recombinase XerC	2	D
lcl|JAMTDV010000008.1_prot_MCM8661563.1_142	K09921; uncharacterized protein	2	S
lcl|JAMTDV010000008.1_prot_MCM8661564.1_143	dapF; diaminopimelate epimerase [EC:5.1.1.7]	2	E
lcl|JAMTDV010000008.1_prot_MCM8661565.1_144	paiA; diamine N-acetyltransferase [EC:2.3.1.57]	2	K
lcl|JAMTDV010000008.1_prot_MCM8661566.1_145		3	-
lcl|JAMTDV010000008.1_prot_MCM8661567.1_146	scpB, mmcD; methylmalonyl-CoA decarboxylase [EC:4.1.1.-]	2	I
lcl|JAMTDV010000008.1_prot_MCM8661568.1_147		2	S
lcl|JAMTDV010000008.1_prot_MCM8661569.1_148	nudF; ADP-ribose pyrophosphatase [EC:3.6.1.13 3.6.1.-]	2	L
lcl|JAMTDV010000008.1_prot_MCM8661570.1_149	wzb, etp; low molecular weight protein-tyrosine phosphatase [EC:3.1.3.48]	1	T
lcl|JAMTDV010000008.1_prot_MCM8661571.1_150	PDF, def; peptide deformylase [EC:3.5.1.88]	1	J
lcl|JAMTDV010000008.1_prot_MCM8661572.1_151	mtaP, MTAP; 5'-methylthioadenosine phosphorylase [EC:2.4.2.28]	1	F
lcl|JAMTDV010000008.1_prot_MCM8661573.1_152	hprT, hpt, HPRT1; hypoxanthine phosphoribosyltransferase [EC:2.4.2.8]	1	F
lcl|JAMTDV010000008.1_prot_MCM8661574.1_153	E6.5.1.2, ligA, ligB; DNA ligase (NAD+) [EC:6.5.1.2]	1	L
lcl|JAMTDV010000008.1_prot_MCM8661575.1_154		2	D
lcl|JAMTDV010000008.1_prot_MCM8661576.1_155	smc; chromosome segregation protein	1	D
lcl|JAMTDV010000008.1_prot_MCM8661577.1_156	queF; 7-cyano-7-deazaguanine reductase [EC:1.7.1.13]	1	H
lcl|JAMTDV010000008.1_prot_MCM8661578.1_157	K07039; uncharacterized protein	2	C
lcl|JAMTDV010000008.1_prot_MCM8661579.1_158		2	EG
lcl|JAMTDV010000008.1_prot_MCM8661580.1_159	dapC; N-succinyldiaminopimelate aminotransferase [EC:2.6.1.17]	1	E
lcl|JAMTDV010000008.1_prot_MCM8661581.1_160	dapD; 2,3,4,5-tetrahydropyridine-2,6-dicarboxylate N-succinyltransferase [EC:2.3.1.117]	1	E
lcl|JAMTDV010000008.1_prot_MCM8661582.1_161	pilU; twitching motility protein PilU	2	NU
lcl|JAMTDV010000008.1_prot_MCM8661583.1_162	dapE; succinyl-diaminopimelate desuccinylase [EC:3.5.1.18]	1	E
lcl|JAMTDV010000008.1_prot_MCM8661584.1_163	prmB; ribosomal protein L3 glutamine methyltransferase [EC:2.1.1.298]	1	J
lcl|JAMTDV010000008.1_prot_MCM8661585.1_164	pepN; aminopeptidase N [EC:3.4.11.2]	1	E
lcl|JAMTDV010000008.1_prot_MCM8661586.1_165		3	-
lcl|JAMTDV010000008.1_prot_166		3	L
lcl|JAMTDV010000009.1_prot_MCM8661587.1_167	ssuB; sulfonate transport system ATP-binding protein [EC:7.6.2.14]	-	P
lcl|JAMTDV010000009.1_prot_MCM8661588.1_168	ssuC; sulfonate transport system permease protein	3	P
lcl|JAMTDV010000009.1_prot_MCM8661589.1_169		3	-
lcl|JAMTDV010000009.1_prot_MCM8661590.1_170	RBBP9; serine hydrolase [EC:3.-.-.-]	3	S
lcl|JAMTDV010000009.1_prot_MCM8661592.1_172	sbp; sulfate/thiosulfate transport system substrate-binding protein	2	P
lcl|JAMTDV010000009.1_prot_MCM8661593.1_173	cysU; sulfate/thiosulfate transport system permease protein	2	P
lcl|JAMTDV010000009.1_prot_MCM8661594.1_174	cysW; sulfate/thiosulfate transport system permease protein	2	P
lcl|JAMTDV010000010.1_prot_MCM8661595.1_175	PFAS, purL; phosphoribosylformylglycinamidine synthase [EC:6.3.5.3]	2	F
lcl|JAMTDV010000010.1_prot_MCM8661597.1_177		3	K
lcl|JAMTDV010000010.1_prot_178	K07484; transposase	2	L
lcl|JAMTDV010000011.1_prot_MCM8661598.1_179		3	-
lcl|JAMTDV010000011.1_prot_MCM8661599.1_180		3	S
lcl|JAMTDV010000011.1_prot_MCM8661600.1_181		3	S
lcl|JAMTDV010000011.1_prot_MCM8661601.1_182		2	M
lcl|JAMTDV010000011.1_prot_MCM8661602.1_183	prtC, trhP; U32 family peptidase [EC:3.4.-.-]	1	O
lcl|JAMTDV010000011.1_prot_MCM8661603.1_184	rng, cafA; ribonuclease G [EC:3.1.26.-]	2	J
lcl|JAMTDV010000011.1_prot_MCM8661604.1_185		2	K
lcl|JAMTDV010000011.1_prot_MCM8661605.1_186		2	K
lcl|JAMTDV010000011.1_prot_MCM8661606.1_187	icmF; isobutyryl-CoA mutase [EC:5.4.99.13]	2	EI
lcl|JAMTDV010000011.1_prot_MCM8661607.1_188	mcp; methyl-accepting chemotaxis protein	2	NT
lcl|JAMTDV010000011.1_prot_MCM8661608.1_189		2	G
lcl|JAMTDV010000011.1_prot_MCM8661609.1_190		2	M
lcl|JAMTDV010000011.1_prot_MCM8661610.1_191	E2.2.1.1, tktA, tktB; transketolase [EC:2.2.1.1]	2	G
lcl|JAMTDV010000011.1_prot_MCM8661611.1_192	PRK, prkB; phosphoribulokinase [EC:2.7.1.19]	1	C
lcl|JAMTDV010000011.1_prot_MCM8661612.1_193	fbp-SEBP; fructose-1,6-bisphosphatase I / sedoheptulose-1,7-bisphosphatase [EC:3.1.3.11 3.1.3.37]	1	G
lcl|JAMTDV010000011.1_prot_MCM8661613.1_194	cbbR, cmpR, ndhR; LysR family transcriptional regulator, low CO2-responsive transcriptional regulator	2	K
lcl|JAMTDV010000011.1_prot_MCM8661614.1_195		1	T
lcl|JAMTDV010000011.1_prot_MCM8661615.1_196	K02483; two-component system, OmpR family, response regulator	2	K
lcl|JAMTDV010000011.1_prot_MCM8661616.1_197		1	S
lcl|JAMTDV010000011.1_prot_MCM8661617.1_198	rapZ; RNase adapter protein RapZ	1	S
lcl|JAMTDV010000011.1_prot_MCM8661618.1_199		1	S
lcl|JAMTDV010000011.1_prot_MCM8661619.1_200	AHCY, ahcY; adenosylhomocysteinase [EC:3.13.2.1]	2	H
lcl|JAMTDV010000011.1_prot_MCM8661620.1_201	K08972; putative membrane protein	2	S
lcl|JAMTDV010000011.1_prot_MCM8661621.1_202	metF, MTHFR; methylenetetrahydrofolate reductase (NADH) [EC:1.5.1.54]	1	E
lcl|JAMTDV010000011.1_prot_MCM8661622.1_203		2	O
lcl|JAMTDV010000011.1_prot_MCM8661623.1_204		3	-
lcl|JAMTDV010000011.1_prot_MCM8661624.1_205		1	-
lcl|JAMTDV010000011.1_prot_MCM8661625.1_206		2	-
lcl|JAMTDV010000011.1_prot_MCM8661626.1_207	fabI; enoyl-[acyl-carrier protein] reductase I [EC:1.3.1.9 1.3.1.10]	2	I
lcl|JAMTDV010000011.1_prot_208		3	I
lcl|JAMTDV010000011.1_prot_MCM8661627.1_209		3	I
lcl|JAMTDV010000011.1_prot_MCM8661628.1_210	ggt; gamma-glutamyltranspeptidase / glutathione hydrolase [EC:2.3.2.2 3.4.19.13]	2	M
lcl|JAMTDV010000011.1_prot_MCM8661629.1_211	triB; membrane fusion protein, multidrug efflux system	2	M
lcl|JAMTDV010000011.1_prot_MCM8661630.1_212		2	V
lcl|JAMTDV010000011.1_prot_MCM8661631.1_213		2	P
lcl|JAMTDV010000011.1_prot_MCM8661632.1_214		3	-
lcl|JAMTDV010000012.1_prot_MCM8661633.1_215		1	S
lcl|JAMTDV010000012.1_prot_MCM8661634.1_216	glgA; starch synthase [EC:2.4.1.21]	-	G
lcl|JAMTDV010000012.1_prot_MCM8661635.1_217	glgC; glucose-1-phosphate adenylyltransferase [EC:2.7.7.27]	1	H
lcl|JAMTDV010000012.1_prot_MCM8661636.1_218	pgm; phosphoglucomutase [EC:5.4.2.2]	1	G
lcl|JAMTDV010000012.1_prot_MCM8661637.1_219	GPI, pgi; glucose-6-phosphate isomerase [EC:5.3.1.9]	1	G
lcl|JAMTDV010000012.1_prot_MCM8661638.1_220	hr; hemerythrin	1	P
lcl|JAMTDV010000012.1_prot_MCM8661639.1_221	imuB; protein ImuB	3	L
lcl|JAMTDV010000012.1_prot_MCM8661640.1_222		2	S
lcl|JAMTDV010000012.1_prot_MCM8661641.1_223	lexA; repressor LexA [EC:3.4.21.88]	1	K
lcl|JAMTDV010000012.1_prot_MCM8661642.1_224		3	S
lcl|JAMTDV010000012.1_prot_MCM8661643.1_225	BCP, PRXQ, DOT5; thioredoxin-dependent peroxiredoxin [EC:1.11.1.24]	2	O
lcl|JAMTDV010000012.1_prot_MCM8661644.1_226	phoH2; PhoH-like ATPase	1	T
lcl|JAMTDV010000012.1_prot_MCM8661645.1_227		1	E
lcl|JAMTDV010000012.1_prot_MCM8661646.1_228	dnaB; replicative DNA helicase [EC:5.6.2.3]	1	L
lcl|JAMTDV010000012.1_prot_MCM8661647.1_229	RP-L9, MRPL9, rplI; large subunit ribosomal protein L9	2	J
lcl|JAMTDV010000012.1_prot_MCM8661648.1_230	RP-S18, MRPS18, rpsR; small subunit ribosomal protein S18	2	J
lcl|JAMTDV010000012.1_prot_MCM8661649.1_231	priB; primosomal replication protein N	2	L
lcl|JAMTDV010000012.1_prot_MCM8661650.1_232	RP-S6, MRPS6, rpsF; small subunit ribosomal protein S6	1	J
lcl|JAMTDV010000012.1_prot_MCM8661651.1_233		3	-
lcl|JAMTDV010000012.1_prot_MCM8661652.1_234	K09966; uncharacterized protein	2	S
lcl|JAMTDV010000012.1_prot_MCM8661653.1_235		2	S
lcl|JAMTDV010000012.1_prot_MCM8661654.1_236	fdx; ferredoxin, 2Fe-2S	2	C
lcl|JAMTDV010000012.1_prot_MCM8661655.1_237	hscA; molecular chaperone HscA	2	O
lcl|JAMTDV010000012.1_prot_MCM8661656.1_238	hscB, HSCB, HSC20; molecular chaperone HscB	2	O
lcl|JAMTDV010000012.1_prot_MCM8661657.1_239	iscA; iron-sulfur cluster assembly protein	2	S
lcl|JAMTDV010000012.1_prot_MCM8661658.1_240	iscU, nifU; nitrogen fixation protein NifU and related proteins	2	C
lcl|JAMTDV010000012.1_prot_MCM8661659.1_241	iscS, NFS1; cysteine desulfurase [EC:2.8.1.7]	1	H
lcl|JAMTDV010000012.1_prot_MCM8661660.1_242	iscS, NFS1; cysteine desulfurase [EC:2.8.1.7]	2	E
lcl|JAMTDV010000012.1_prot_MCM8661661.1_243	iscR; Rrf2 family transcriptional regulator, iron-sulfur cluster assembly transcription factor	1	K
lcl|JAMTDV010000012.1_prot_MCM8661662.1_244	cysE; serine O-acetyltransferase [EC:2.3.1.30]	1	E
lcl|JAMTDV010000012.1_prot_MCM8661663.1_245	trmJ; tRNA (cytidine32/uridine32-2'-O)-methyltransferase [EC:2.1.1.200]	1	J
lcl|JAMTDV010000012.1_prot_MCM8661664.1_246	E3.1.3.25, IMPA, suhB; myo-inositol-1(or 4)-monophosphatase [EC:3.1.3.25]	1	G
lcl|JAMTDV010000012.1_prot_MCM8661665.1_247	MACROD, ymdB; O-acetyl-ADP-ribose deacetylase [EC:3.1.1.106]	2	S
lcl|JAMTDV010000012.1_prot_MCM8661666.1_248		3	P
lcl|JAMTDV010000012.1_prot_MCM8661667.1_249		2	C
lcl|JAMTDV010000012.1_prot_MCM8661668.1_250	korA, oorA, oforA; 2-oxoglutarate/2-oxoacid ferredoxin oxidoreductase subunit alpha [EC:1.2.7.3 1.2.7.11]	2	C
lcl|JAMTDV010000012.1_prot_MCM8661669.1_251	korB, oorB, oforB; 2-oxoglutarate/2-oxoacid ferredoxin oxidoreductase subunit beta [EC:1.2.7.3 1.2.7.11]	2	C
lcl|JAMTDV010000012.1_prot_MCM8661670.1_252	psd, PISD; phosphatidylserine decarboxylase [EC:4.1.1.65]	1	I
lcl|JAMTDV010000012.1_prot_MCM8661671.1_253		3	S
lcl|JAMTDV010000012.1_prot_MCM8661672.1_254	dmdB; 3-(methylthio)propionyl---CoA ligase [EC:6.2.1.44]	2	IQ
lcl|JAMTDV010000012.1_prot_MCM8661673.1_255	K06889; uncharacterized protein	2	S
lcl|JAMTDV010000012.1_prot_MCM8661674.1_256		2	S
lcl|JAMTDV010000012.1_prot_MCM8661675.1_257		2	S
lcl|JAMTDV010000012.1_prot_MCM8661677.1_259	katG; catalase-peroxidase [EC:1.11.1.21]	2	P
lcl|JAMTDV010000013.1_prot_MCM8661678.1_260	NRT, narK, nrtP, nasA; MFS transporter, NNP family, nitrate/nitrite transporter	2	P
lcl|JAMTDV010000013.1_prot_MCM8661679.1_261	nasE; nitrite reductase [NAD(P)H] small subunit [EC:1.7.1.4]	2	P
lcl|JAMTDV010000013.1_prot_MCM8661680.1_262	nasD, nasB; nitrite reductase [NAD(P)H] large subunit [EC:1.7.1.4]	2	C
lcl|JAMTDV010000013.1_prot_MCM8661681.1_263		2	S
lcl|JAMTDV010000013.1_prot_MCM8661682.1_264		3	O
lcl|JAMTDV010000013.1_prot_MCM8661683.1_265		3	O
lcl|JAMTDV010000013.1_prot_MCM8661684.1_266	mutT, NUDT15, MTH2; 8-oxo-dGTP diphosphatase [EC:3.6.1.55]	2	F
lcl|JAMTDV010000013.1_prot_MCM8661685.1_267		2	E
lcl|JAMTDV010000013.1_prot_MCM8661686.1_268	nasC, nasA; assimilatory nitrate reductase catalytic subunit [EC:1.7.99.-]	2	C
lcl|JAMTDV010000013.1_prot_MCM8661687.1_269		2	S
lcl|JAMTDV010000013.1_prot_MCM8661688.1_270	asnB, ASNS; asparagine synthase (glutamine-hydrolysing) [EC:6.3.5.4]	2	E
lcl|JAMTDV010000013.1_prot_MCM8661689.1_271		3	V
lcl|JAMTDV010000013.1_prot_MCM8661692.1_274	uup; ABC transport system ATP-binding/permease protein	2	S
lcl|JAMTDV010000013.1_prot_MCM8661693.1_275	benE; benzoate membrane transport protein	2	Q
lcl|JAMTDV010000013.1_prot_MCM8661694.1_276	PYG, glgP; glycogen phosphorylase [EC:2.4.1.1]	1	G
lcl|JAMTDV010000013.1_prot_MCM8661695.1_277	glgE; starch synthase (maltosyl-transferring) [EC:2.4.99.16]	1	G
lcl|JAMTDV010000013.1_prot_MCM8661696.1_278		1	G
lcl|JAMTDV010000013.1_prot_MCM8661697.1_279	tsaB; tRNA threonylcarbamoyladenosine biosynthesis protein TsaB	1	O
lcl|JAMTDV010000013.1_prot_MCM8661698.1_280	rimI; [ribosomal protein S18]-alanine N-acetyltransferase [EC:2.3.1.266]	2	K
lcl|JAMTDV010000013.1_prot_MCM8661699.1_281	udg; uracil-DNA glycosylase [EC:3.2.2.27]	2	L
lcl|JAMTDV010000013.1_prot_MCM8661700.1_282	lemA; LemA protein	2	S
lcl|JAMTDV010000013.1_prot_MCM8661701.1_283	K06872; uncharacterized protein	2	S
lcl|JAMTDV010000013.1_prot_MCM8661702.1_284		2	S
lcl|JAMTDV010000013.1_prot_MCM8661703.1_285		2	K
lcl|JAMTDV010000013.1_prot_MCM8661704.1_286	ipdC; indolepyruvate decarboxylase [EC:4.1.1.74]	2	C
lcl|JAMTDV010000013.1_prot_MCM8661705.1_287	lplT; MFS transporter, LPLT family, lysophospholipid transporter	2	EGP
lcl|JAMTDV010000013.1_prot_MCM8661706.1_288		1	K
lcl|JAMTDV010000013.1_prot_MCM8661707.1_289	alr; alanine racemase [EC:5.1.1.1]	1	M
lcl|JAMTDV010000013.1_prot_MCM8661708.1_290	radA, sms; DNA repair protein RadA/Sms	1	O
lcl|JAMTDV010000014.1_prot_MCM8661710.1_292		2	S
lcl|JAMTDV010000014.1_prot_MCM8661711.1_293	draG; ADP-ribosyl-[dinitrogen reductase] hydrolase [EC:3.2.2.24]	2	O
lcl|JAMTDV010000014.1_prot_MCM8661712.1_294		2	C
lcl|JAMTDV010000014.1_prot_MCM8661713.1_295		2	C
lcl|JAMTDV010000014.1_prot_MCM8661714.1_296	fprA1_2; NADH oxidase (H2O-forming) [EC:1.6.3.4]	2	C
lcl|JAMTDV010000014.1_prot_MCM8661715.1_297		2	P
lcl|JAMTDV010000014.1_prot_MCM8661716.1_298		2	C
lcl|JAMTDV010000014.1_prot_MCM8661717.1_299	nifB; nitrogen fixation protein NifB	2	C
lcl|JAMTDV010000014.1_prot_MCM8661718.1_301	nifW; nitrogenase-stabilizing/protective protein	2	S
lcl|JAMTDV010000014.1_prot_MCM8661719.1_303	ppiC; peptidyl-prolyl cis-trans isomerase C [EC:5.2.1.8]	3	O
lcl|JAMTDV010000014.1_prot_MCM8661720.1_304	K09801; uncharacterized protein	2	S
lcl|JAMTDV010000014.1_prot_MCM8661721.1_305	rnfD; H+/Na+-translocating ferredoxin:NAD+ oxidoreductase subunit D [EC:7.1.1.11 7.2.1.2]	2	C
lcl|JAMTDV010000014.1_prot_MCM8661722.1_306	rnfC; H+/Na+-translocating ferredoxin:NAD+ oxidoreductase subunit C [EC:7.1.1.11 7.2.1.2]	2	C
lcl|JAMTDV010000014.1_prot_MCM8661723.1_307	rnfB; H+/Na+-translocating ferredoxin:NAD+ oxidoreductase subunit B [EC:7.1.1.11 7.2.1.2]	2	C
lcl|JAMTDV010000014.1_prot_MCM8661724.1_308	rnfA; H+/Na+-translocating ferredoxin:NAD+ oxidoreductase subunit A	2	U
lcl|JAMTDV010000014.1_prot_MCM8661725.1_309	rseC; sigma-E factor negative regulatory protein RseC	3	T
lcl|JAMTDV010000014.1_prot_MCM8661726.1_310	rnfE; H+/Na+-translocating ferredoxin:NAD+ oxidoreductase subunit E	2	C
lcl|JAMTDV010000014.1_prot_MCM8661727.1_311	rnfG; H+/Na+-translocating ferredoxin:NAD+ oxidoreductase subunit G	2	C
lcl|JAMTDV010000014.1_prot_MCM8661728.1_312	nifL; nitrogen fixation regulatory protein	2	T
lcl|JAMTDV010000014.1_prot_MCM8661729.1_313	nifA; Nif-specific regulatory protein	2	KT
lcl|JAMTDV010000014.1_prot_MCM8661731.1_315		3	L
lcl|JAMTDV010000014.1_prot_MCM8661732.1_316		3	L
lcl|JAMTDV010000014.1_prot_MCM8661733.1_317		3	L
lcl|JAMTDV010000014.1_prot_MCM8661734.1_318		3	-
lcl|JAMTDV010000014.1_prot_MCM8661737.1_321	sspB; stringent starvation protein B	1	S
lcl|JAMTDV010000014.1_prot_MCM8661738.1_322	sspA, mglA; stringent starvation protein A	1	O
lcl|JAMTDV010000014.1_prot_MCM8661739.1_323	CYC1, CYT1, petC; ubiquinol-cytochrome c reductase cytochrome c1 subunit	1	C
lcl|JAMTDV010000014.1_prot_MCM8661740.1_324	CYTB, petB; ubiquinol-cytochrome c reductase cytochrome b subunit	1	C
lcl|JAMTDV010000014.1_prot_MCM8661741.1_325	UQCRFS1, RIP1, petA; ubiquinol-cytochrome c reductase iron-sulfur subunit [EC:7.1.1.8]	1	C
lcl|JAMTDV010000014.1_prot_MCM8661742.1_326	recR; recombination protein RecR	1	L
lcl|JAMTDV010000014.1_prot_MCM8661743.1_327	ebfC; nucleoid-associated protein EbfC	1	S
lcl|JAMTDV010000014.1_prot_MCM8661744.1_328	dnaX; DNA polymerase III subunit gamma/tau [EC:2.7.7.7]	1	H
lcl|JAMTDV010000014.1_prot_MCM8661746.1_330		2	H
lcl|JAMTDV010000014.1_prot_MCM8661747.1_331		2	C
lcl|JAMTDV010000014.1_prot_MCM8661748.1_332	aor; aldehyde:ferredoxin oxidoreductase [EC:1.2.7.5]	2	C
lcl|JAMTDV010000014.1_prot_MCM8661749.1_333	cooF; anaerobic carbon-monoxide dehydrogenase iron sulfur subunit	2	C
lcl|JAMTDV010000014.1_prot_MCM8661750.1_334		2	C
lcl|JAMTDV010000014.1_prot_MCM8661751.1_335	hprA; glycerate dehydrogenase [EC:1.1.1.29]	2	C
lcl|JAMTDV010000014.1_prot_MCM8661752.1_336	K06867; uncharacterized protein	3	-
lcl|JAMTDV010000014.1_prot_MCM8661753.1_337		3	-
lcl|JAMTDV010000014.1_prot_MCM8661754.1_338		2	T
lcl|JAMTDV010000014.1_prot_MCM8661755.1_339	uvrY, gacA, varA; two-component system, NarL family, invasion response regulator UvrY	2	K
lcl|JAMTDV010000014.1_prot_MCM8661756.1_340		1	P
lcl|JAMTDV010000015.1_prot_MCM8661758.1_342	livM; branched-chain amino acid transport system permease protein	2	E
lcl|JAMTDV010000015.1_prot_MCM8661759.1_343	livG; branched-chain amino acid transport system ATP-binding protein	2	E
lcl|JAMTDV010000015.1_prot_MCM8661760.1_344	livF; branched-chain amino acid transport system ATP-binding protein	2	E
lcl|JAMTDV010000015.1_prot_MCM8661761.1_345		2	EG
lcl|JAMTDV010000015.1_prot_MCM8661762.1_346		2	S
lcl|JAMTDV010000015.1_prot_MCM8661763.1_347		2	L
lcl|JAMTDV010000016.1_prot_MCM8661765.1_349		3	P
lcl|JAMTDV010000016.1_prot_MCM8661766.1_350		3	P
lcl|JAMTDV010000016.1_prot_MCM8661767.1_351		3	P
lcl|JAMTDV010000016.1_prot_MCM8661768.1_352	yccA; modulator of FtsH protease	2	S
lcl|JAMTDV010000016.1_prot_MCM8661769.1_353		3	P
lcl|JAMTDV010000016.1_prot_MCM8661770.1_354		3	J
lcl|JAMTDV010000016.1_prot_MCM8661771.1_355	nhaR; LysR family transcriptional regulator, transcriptional activator of nhaA	2	K
lcl|JAMTDV010000017.1_prot_MCM8661772.1_356		2	S
lcl|JAMTDV010000017.1_prot_MCM8661773.1_357		3	K
lcl|JAMTDV010000017.1_prot_MCM8661774.1_358		3	-
lcl|JAMTDV010000017.1_prot_MCM8661775.1_359		2	C
lcl|JAMTDV010000017.1_prot_MCM8661776.1_360		1	S
lcl|JAMTDV010000017.1_prot_MCM8661777.1_361	ACSL, fadD; long-chain acyl-CoA synthetase [EC:6.2.1.3]	2	IQ
lcl|JAMTDV010000017.1_prot_MCM8661778.1_362		2	IQ
lcl|JAMTDV010000017.1_prot_MCM8661779.1_363	SOD2; superoxide dismutase, Fe-Mn family [EC:1.15.1.1]	1	C
lcl|JAMTDV010000017.1_prot_MCM8661780.1_364	xseA; exodeoxyribonuclease VII large subunit [EC:3.1.11.6]	1	L
lcl|JAMTDV010000017.1_prot_MCM8661781.1_365	exbB; biopolymer transport protein ExbB	1	U
lcl|JAMTDV010000017.1_prot_MCM8661782.1_366	exbD; biopolymer transport protein ExbD	1	U
lcl|JAMTDV010000017.1_prot_MCM8661783.1_367	lpxK; tetraacyldisaccharide 4'-kinase [EC:2.7.1.130]	1	M
lcl|JAMTDV010000017.1_prot_MCM8661784.1_368	K09791; uncharacterized protein	1	S
lcl|JAMTDV010000017.1_prot_MCM8661785.1_369	kdsB; 3-deoxy-manno-octulosonate cytidylyltransferase (CMP-KDO synthetase) [EC:2.7.7.38]	1	M
lcl|JAMTDV010000017.1_prot_MCM8661786.1_370	adk, AK; adenylate kinase [EC:2.7.4.3]	1	F
lcl|JAMTDV010000017.1_prot_MCM8661787.1_371	hppA; K(+)-stimulated pyrophosphate-energized sodium pump [EC:7.2.3.1]	2	C
lcl|JAMTDV010000017.1_prot_MCM8661788.1_372		3	CO
lcl|JAMTDV010000017.1_prot_MCM8661789.1_373		3	S
lcl|JAMTDV010000017.1_prot_MCM8661790.1_374		2	CO
lcl|JAMTDV010000017.1_prot_MCM8661791.1_375		3	K
lcl|JAMTDV010000017.1_prot_MCM8661792.1_376		3	G
lcl|JAMTDV010000017.1_prot_MCM8661793.1_377		1	S
lcl|JAMTDV010000017.1_prot_MCM8661794.1_378	murJ, mviN; putative peptidoglycan lipid II flippase	1	U
lcl|JAMTDV010000017.1_prot_MCM8661795.1_379		1	S
lcl|JAMTDV010000017.1_prot_MCM8661796.1_380		1	IQ
lcl|JAMTDV010000017.1_prot_MCM8661797.1_381	hlyIII; hemolysin III	1	S
lcl|JAMTDV010000017.1_prot_MCM8661798.1_382	cah; carbonic anhydrase [EC:4.2.1.1]	1	P
lcl|JAMTDV010000017.1_prot_MCM8661799.1_383	actP; cation/acetate symporter	1	S
lcl|JAMTDV010000017.1_prot_MCM8661800.1_384		2	S
lcl|JAMTDV010000017.1_prot_MCM8661801.1_385	ACSL, fadD; long-chain acyl-CoA synthetase [EC:6.2.1.3]	1	I
lcl|JAMTDV010000017.1_prot_MCM8661802.1_386	livG; branched-chain amino acid transport system ATP-binding protein	2	E
lcl|JAMTDV010000017.1_prot_MCM8661803.1_387	livH; branched-chain amino acid transport system permease protein	1	U
lcl|JAMTDV010000017.1_prot_MCM8661804.1_388	livM; branched-chain amino acid transport system permease protein	1	U
lcl|JAMTDV010000017.1_prot_MCM8661805.1_389	livK; branched-chain amino acid transport system substrate-binding protein	1	E
lcl|JAMTDV010000017.1_prot_MCM8661806.1_390	livF; branched-chain amino acid transport system ATP-binding protein	1	E
lcl|JAMTDV010000017.1_prot_MCM8661808.1_392	E5.1.99.4, AMACR, mcr; alpha-methylacyl-CoA racemase [EC:5.1.99.4]	1	C
lcl|JAMTDV010000017.1_prot_MCM8661809.1_393		2	-
lcl|JAMTDV010000017.1_prot_MCM8661810.1_394		2	J
lcl|JAMTDV010000017.1_prot_MCM8661811.1_395	E1.2.7.8; indolepyruvate ferredoxin oxidoreductase [EC:1.2.7.8]	2	C
lcl|JAMTDV010000018.1_prot_MCM8661812.1_396		3	S
lcl|JAMTDV010000018.1_prot_MCM8661813.1_397		3	L
lcl|JAMTDV010000018.1_prot_MCM8661814.1_398		3	V
lcl|JAMTDV010000018.1_prot_MCM8661815.1_399		3	M
lcl|JAMTDV010000018.1_prot_MCM8661816.1_400	SELENOO, selO; protein adenylyltransferase [EC:2.7.7.108]	1	S
lcl|JAMTDV010000018.1_prot_MCM8661817.1_401	envZ; two-component system, OmpR family, osmolarity sensor histidine kinase EnvZ [EC:2.7.13.3]	2	T
lcl|JAMTDV010000018.1_prot_MCM8661819.1_403		2	K
lcl|JAMTDV010000018.1_prot_MCM8661820.1_404		2	NPTU
lcl|JAMTDV010000018.1_prot_MCM8661821.1_405	algI; alginate O-acetyltransferase complex protein AlgI	3	M
lcl|JAMTDV010000018.1_prot_MCM8661822.1_406		3	-
lcl|JAMTDV010000018.1_prot_MCM8661823.1_407	TC.APA; basic amino acid/polyamine antiporter, APA family	2	E
lcl|JAMTDV010000018.1_prot_MCM8661824.1_408	E2.1.1.77, pcm; protein-L-isoaspartate(D-aspartate) O-methyltransferase [EC:2.1.1.77]	2	J
lcl|JAMTDV010000018.1_prot_MCM8661825.1_409		2	S
lcl|JAMTDV010000018.1_prot_MCM8661826.1_410		2	-
lcl|JAMTDV010000018.1_prot_MCM8661827.1_411	greB; transcription elongation factor GreB	2	K
lcl|JAMTDV010000018.1_prot_MCM8661828.1_412	HSP90A, htpG; molecular chaperone HtpG	2	O
lcl|JAMTDV010000018.1_prot_MCM8661829.1_413		2	L
lcl|JAMTDV010000018.1_prot_MCM8661831.1_415	gspE; general secretion pathway protein E [EC:7.4.2.8]	2	NU
lcl|JAMTDV010000018.1_prot_MCM8661835.1_419	mscK, kefA, aefA; potassium-dependent mechanosensitive channel	2	M
lcl|JAMTDV010000018.1_prot_MCM8661836.1_420		3	-
lcl|JAMTDV010000018.1_prot_MCM8661837.1_421		3	S
lcl|JAMTDV010000018.1_prot_MCM8661838.1_422		2	S
lcl|JAMTDV010000018.1_prot_MCM8661841.1_425		3	-
lcl|JAMTDV010000018.1_prot_MCM8661843.1_427	ABCB-BAC; ATP-binding cassette, subfamily B, bacterial	2	V
lcl|JAMTDV010000018.1_prot_MCM8661844.1_428		2	I
lcl|JAMTDV010000018.1_prot_MCM8661845.1_429		2	S
lcl|JAMTDV010000018.1_prot_MCM8661846.1_430	ccoQ; cytochrome c oxidase cbb3-type subunit IV	2	-
lcl|JAMTDV010000018.1_prot_MCM8661847.1_431		3	-
lcl|JAMTDV010000018.1_prot_MCM8661848.1_432	E4.3.1.19, ilvA, tdcB; threonine dehydratase [EC:4.3.1.19]	2	E
lcl|JAMTDV010000018.1_prot_MCM8661849.1_433		1	S
lcl|JAMTDV010000018.1_prot_MCM8661850.1_434		1	S
lcl|JAMTDV010000018.1_prot_MCM8661851.1_435		2	T
lcl|JAMTDV010000018.1_prot_MCM8661852.1_436	dusC; tRNA-dihydrouridine synthase C [EC:1.-.-.-]	1	J
lcl|JAMTDV010000018.1_prot_MCM8661853.1_437	trmB, METTL1, TRM8; tRNA (guanine-N7-)-methyltransferase [EC:2.1.1.33]	2	H
lcl|JAMTDV010000019.1_prot_MCM8661854.1_438		2	C
lcl|JAMTDV010000019.1_prot_MCM8661855.1_439	slt; soluble lytic murein transglycosylase [EC:4.2.2.-]	2	M
lcl|JAMTDV010000019.1_prot_MCM8661856.1_440	MTHFS; 5-formyltetrahydrofolate cyclo-ligase [EC:6.3.3.2]	3	H
lcl|JAMTDV010000019.1_prot_MCM8661857.1_441	uvrD, pcrA; ATP-dependent DNA helicase UvrD/PcrA [EC:5.6.2.4]	2	L
lcl|JAMTDV010000020.1_prot_442		3	L
lcl|JAMTDV010000020.1_prot_MCM8661858.1_443	mrcA; penicillin-binding protein 1A [EC:2.4.1.129 3.4.16.4]	2	M
lcl|JAMTDV010000020.1_prot_MCM8661860.1_445	msbA; ATP-binding cassette, subfamily B, bacterial MsbA [EC:7.5.2.6]	1	V
lcl|JAMTDV010000020.1_prot_MCM8661861.1_446		2	KLT
lcl|JAMTDV010000020.1_prot_MCM8661862.1_447	waaP, rfaP; lipopolysaccharide core heptose(I) kinase [EC:2.7.1.235]	2	F
lcl|JAMTDV010000020.1_prot_MCM8661863.1_448	waaG, rfaG; UDP-glucose:(heptosyl)LPS alpha-1,3-glucosyltransferase [EC:2.4.1.-]	2	M
lcl|JAMTDV010000020.1_prot_MCM8661864.1_449		3	M
lcl|JAMTDV010000020.1_prot_MCM8661866.1_451		3	-
lcl|JAMTDV010000020.1_prot_MCM8661867.1_452		2	S
lcl|JAMTDV010000020.1_prot_MCM8661868.1_453		3	-
lcl|JAMTDV010000020.1_prot_MCM8661869.1_454	lpxL, htrB; Kdo2-lipid IVA lauroyltransferase/acyltransferase [EC:2.3.1.241 2.3.1.-]	1	M
lcl|JAMTDV010000020.1_prot_MCM8661870.1_455	metK, MAT; S-adenosylmethionine synthetase [EC:2.5.1.6]	1	H
lcl|JAMTDV010000020.1_prot_MCM8661871.1_456	K25135; cyclic di-GMP phosphodiesterase [EC:3.1.4.-]	1	T
lcl|JAMTDV010000020.1_prot_MCM8661872.1_457		3	-
lcl|JAMTDV010000020.1_prot_MCM8661874.1_459		3	-
lcl|JAMTDV010000020.1_prot_MCM8661875.1_460	TC.SULP; sulfate permease, SulP family	3	P
lcl|JAMTDV010000020.1_prot_MCM8661876.1_461		3	S
lcl|JAMTDV010000020.1_prot_MCM8661877.1_462		3	S
lcl|JAMTDV010000020.1_prot_MCM8661878.1_463	ycbB; L,D-transpeptidase YcbB	3	S
lcl|JAMTDV010000020.1_prot_MCM8661879.1_464		2	S
lcl|JAMTDV010000020.1_prot_MCM8661880.1_465	rumA; 23S rRNA (uracil1939-C5)-methyltransferase [EC:2.1.1.190]	1	H
lcl|JAMTDV010000020.1_prot_MCM8661881.1_466		1	Q
lcl|JAMTDV010000020.1_prot_MCM8661882.1_467		1	Q
lcl|JAMTDV010000020.1_prot_MCM8661883.1_468		3	S
lcl|JAMTDV010000020.1_prot_MCM8661884.1_469	APOD; apolipoprotein D and lipocalin family protein	3	M
lcl|JAMTDV010000020.1_prot_MCM8661885.1_470		3	M
lcl|JAMTDV010000020.1_prot_MCM8661886.1_471		2	S
lcl|JAMTDV010000020.1_prot_MCM8661890.1_475		3	S
lcl|JAMTDV010000020.1_prot_MCM8661891.1_476		3	I
lcl|JAMTDV010000020.1_prot_477		3	-
lcl|JAMTDV010000020.1_prot_MCM8661892.1_478	aguB; N-carbamoylputrescine amidase [EC:3.5.1.53]	3	-
lcl|JAMTDV010000020.1_prot_MCM8661893.1_479		3	Q
lcl|JAMTDV010000020.1_prot_MCM8661894.1_480		3	L
lcl|JAMTDV010000020.1_prot_481		3	K
lcl|JAMTDV010000020.1_prot_MCM8661895.1_482		2	S
lcl|JAMTDV010000021.1_prot_MCM8661896.1_483	E4.4.1.11; methionine-gamma-lyase [EC:4.4.1.11]	-	E
lcl|JAMTDV010000021.1_prot_MCM8661897.1_484		3	K
lcl|JAMTDV010000021.1_prot_MCM8661898.1_485		2	H
lcl|JAMTDV010000021.1_prot_MCM8661899.1_486		2	H
lcl|JAMTDV010000021.1_prot_MCM8661900.1_487	ligK, galC; 4-hydroxy-4-methyl-2-oxoglutarate aldolase [EC:4.1.3.17]	2	H
lcl|JAMTDV010000021.1_prot_MCM8661901.1_488	aspB; aspartate aminotransferase [EC:2.6.1.1]	3	E
lcl|JAMTDV010000021.1_prot_MCM8661902.1_489		3	S
lcl|JAMTDV010000021.1_prot_MCM8661903.1_490		3	S
lcl|JAMTDV010000021.1_prot_MCM8661904.1_491		2	L
lcl|JAMTDV010000021.1_prot_MCM8661905.1_492		2	L
lcl|JAMTDV010000021.1_prot_MCM8661906.1_493		2	L
lcl|JAMTDV010000021.1_prot_MCM8661907.1_494		3	L
lcl|JAMTDV010000021.1_prot_MCM8661908.1_495		3	D
lcl|JAMTDV010000021.1_prot_MCM8661909.1_496	fur, zur, furB; Fur family transcriptional regulator, ferric uptake regulator	1	K
lcl|JAMTDV010000021.1_prot_MCM8661910.1_497	bamE, smpA; outer membrane protein assembly factor BamE	1	J
lcl|JAMTDV010000021.1_prot_MCM8661911.1_498	dapB; 4-hydroxy-tetrahydrodipicolinate reductase [EC:1.17.1.8]	1	E
lcl|JAMTDV010000021.1_prot_MCM8661912.1_499	trmL, cspR; tRNA (cytidine/uridine-2'-O-)-methyltransferase [EC:2.1.1.207]	2	J
lcl|JAMTDV010000021.1_prot_MCM8661913.1_500	gpsA; glycerol-3-phosphate dehydrogenase (NAD(P)+) [EC:1.1.1.94]	2	I
lcl|JAMTDV010000021.1_prot_MCM8661914.1_501		2	M
lcl|JAMTDV010000021.1_prot_MCM8661916.1_503	glpK, GK; glycerol kinase [EC:2.7.1.30]	2	C
lcl|JAMTDV010000021.1_prot_MCM8661917.1_504	gpmB; 2,3-bisphosphoglycerate-dependent phosphoglycerate mutase [EC:5.4.2.11]	1	G
lcl|JAMTDV010000021.1_prot_MCM8661918.1_505		1	T
lcl|JAMTDV010000021.1_prot_MCM8661919.1_506		1	C
lcl|JAMTDV010000021.1_prot_507	engB; GTP-binding protein	2	D
lcl|JAMTDV010000021.1_prot_MCM8661920.1_508	hemB, ALAD; porphobilinogen synthase [EC:4.2.1.24]	1	H
lcl|JAMTDV010000021.1_prot_MCM8661921.1_509		2	I
lcl|JAMTDV010000021.1_prot_MCM8661922.1_510	K07025; putative hydrolase of the HAD superfamily	1	S
lcl|JAMTDV010000021.1_prot_MCM8661923.1_511	argB; acetylglutamate kinase [EC:2.7.2.8]	1	E
lcl|JAMTDV010000021.1_prot_MCM8661924.1_512	gluQ; glutamyl-Q tRNA(Asp) synthetase [EC:6.1.1.-]	1	J
lcl|JAMTDV010000021.1_prot_MCM8661925.1_513	clsA_B; cardiolipin synthase A/B [EC:2.7.8.-]	1	I
lcl|JAMTDV010000021.1_prot_MCM8661926.1_514	mscS; small conductance mechanosensitive channel	2	M
lcl|JAMTDV010000021.1_prot_MCM8661927.1_515	nirJ; heme d1 biosynthesis protein	1	C
lcl|JAMTDV010000021.1_prot_MCM8661928.1_516	nirN; dihydro-heme d1 dehydrogenase	2	C
lcl|JAMTDV010000021.1_prot_MCM8661929.1_517		3	-
lcl|JAMTDV010000021.1_prot_MCM8661930.1_518	K09005; uncharacterized protein	1	S
lcl|JAMTDV010000021.1_prot_MCM8661931.1_519	ubiC; chorismate lyase [EC:4.1.3.40]	2	H
lcl|JAMTDV010000021.1_prot_MCM8661932.1_520	ftsX; cell division transport system permease protein	2	D
lcl|JAMTDV010000021.1_prot_MCM8661933.1_521	ftsE; cell division transport system ATP-binding protein	2	D
lcl|JAMTDV010000021.1_prot_MCM8661934.1_522	ftsY; fused signal recognition particle receptor	2	U
lcl|JAMTDV010000021.1_prot_MCM8661935.1_523	pqqL; zinc protease [EC:3.4.24.-]	2	S
lcl|JAMTDV010000021.1_prot_MCM8661936.1_524	pqqL; zinc protease [EC:3.4.24.-]	2	S
lcl|JAMTDV010000021.1_prot_MCM8661937.1_525		2	L
lcl|JAMTDV010000021.1_prot_MCM8661938.1_526	E2.7.7.3A, coaD, kdtB; pantetheine-phosphate adenylyltransferase [EC:2.7.7.3]	2	H
lcl|JAMTDV010000021.1_prot_MCM8661939.1_527		2	C
lcl|JAMTDV010000021.1_prot_MCM8661940.1_528	YARS, tyrS; tyrosyl-tRNA synthetase [EC:6.1.1.1]	2	J
lcl|JAMTDV010000022.1_prot_MCM8661941.1_529	ccoN; cytochrome c oxidase cbb3-type subunit I [EC:7.1.1.9]	-	C
lcl|JAMTDV010000022.1_prot_MCM8661942.1_530	ccoO; cytochrome c oxidase cbb3-type subunit II	-	C
lcl|JAMTDV010000022.1_prot_MCM8661943.1_531	ccoQ; cytochrome c oxidase cbb3-type subunit IV	-	O
lcl|JAMTDV010000022.1_prot_MCM8661944.1_532	ccoP; cytochrome c oxidase cbb3-type subunit III	-	C
lcl|JAMTDV010000022.1_prot_MCM8661945.1_533		-	C
lcl|JAMTDV010000022.1_prot_MCM8661946.1_534	K09926; uncharacterized protein	3	S
lcl|JAMTDV010000022.1_prot_MCM8661948.1_536		3	M
lcl|JAMTDV010000022.1_prot_MCM8661949.1_537		1	F
lcl|JAMTDV010000022.1_prot_MCM8661950.1_538	motA; chemotaxis protein MotA	1	N
lcl|JAMTDV010000022.1_prot_MCM8661951.1_539	motB; chemotaxis protein MotB	2	N
lcl|JAMTDV010000022.1_prot_MCM8661952.1_540	GST, gst; glutathione S-transferase [EC:2.5.1.18]	2	O
lcl|JAMTDV010000022.1_prot_MCM8661953.1_541	purB, ADSL; adenylosuccinate lyase [EC:4.3.2.2]	1	F
lcl|JAMTDV010000022.1_prot_MCM8661954.1_542		3	-
lcl|JAMTDV010000022.1_prot_MCM8661955.1_543		2	S
lcl|JAMTDV010000022.1_prot_MCM8661956.1_544	secF; preprotein translocase subunit SecF	2	U
lcl|JAMTDV010000022.1_prot_MCM8661957.1_545	secD; preprotein translocase subunit SecD	1	U
lcl|JAMTDV010000022.1_prot_MCM8661958.1_546	yajC; preprotein translocase subunit YajC	1	U
lcl|JAMTDV010000022.1_prot_MCM8661959.1_547	tgt; queuine tRNA-ribosyltransferase [EC:2.4.2.29]	1	F
lcl|JAMTDV010000022.1_prot_MCM8661960.1_548	ppdK; pyruvate, orthophosphate dikinase [EC:2.7.9.1]	1	G
lcl|JAMTDV010000022.1_prot_MCM8661961.1_549	fdhB; formate dehydrogenase (NADP+) beta subunit [EC:1.17.1.10]	1	C
lcl|JAMTDV010000022.1_prot_MCM8661962.1_550	porB; pyruvate ferredoxin oxidoreductase beta subunit [EC:1.2.7.1]	1	C
lcl|JAMTDV010000022.1_prot_MCM8661963.1_551	porA; pyruvate ferredoxin oxidoreductase alpha subunit [EC:1.2.7.1]	1	C
lcl|JAMTDV010000022.1_prot_MCM8661964.1_552	porC, porG; pyruvate ferredoxin oxidoreductase gamma subunit [EC:1.2.7.1]	1	C
lcl|JAMTDV010000022.1_prot_MCM8661965.1_553	mch, mcd; 2-methylfumaryl-CoA hydratase [EC:4.2.1.148]	1	I
lcl|JAMTDV010000022.1_prot_MCM8661966.1_554	mcl; malyl-CoA/(S)-citramalyl-CoA lyase [EC:4.1.3.24 4.1.3.25]	1	G
lcl|JAMTDV010000022.1_prot_MCM8661967.1_555	mct; 2-methylfumaryl-CoA isomerase [EC:5.4.1.3]	1	C
lcl|JAMTDV010000022.1_prot_MCM8661968.1_556	meh; 3-methylfumaryl-CoA hydratase [EC:4.2.1.153]	1	S
lcl|JAMTDV010000022.1_prot_MCM8661969.1_557		2	G
lcl|JAMTDV010000022.1_prot_MCM8661970.1_558	mcd; (2S)-methylsuccinyl-CoA dehydrogenase [EC:1.3.8.12]	2	C
lcl|JAMTDV010000022.1_prot_MCM8661971.1_559	mch, mcd; 2-methylfumaryl-CoA hydratase [EC:4.2.1.148]	2	I
lcl|JAMTDV010000022.1_prot_MCM8661972.1_560	ecm; ethylmalonyl-CoA mutase [EC:5.4.99.63]	2	I
lcl|JAMTDV010000022.1_prot_MCM8661973.1_561	MMAA, argK; GTPase [EC:3.6.5.-]	2	E
lcl|JAMTDV010000022.1_prot_562	ccr; crotonyl-CoA carboxylase/reductase [EC:1.3.1.85]	2	CT
lcl|JAMTDV010000022.1_prot_MCM8661974.1_563		2	CT
lcl|JAMTDV010000022.1_prot_MCM8661975.1_564	qor, CRYZ; NADPH:quinone reductase [EC:1.6.5.5]	2	C
lcl|JAMTDV010000023.1_prot_MCM8661976.1_565		-	C
lcl|JAMTDV010000023.1_prot_MCM8661977.1_566	paaG; 2-(1,2-epoxy-1,2-dihydrophenyl)acetyl-CoA isomerase [EC:5.3.3.18]	-	I
lcl|JAMTDV010000023.1_prot_MCM8661978.1_567	paaK; phenylacetate-CoA ligase [EC:6.2.1.30]	-	H
lcl|JAMTDV010000023.1_prot_MCM8661979.1_568		-	I
lcl|JAMTDV010000023.1_prot_MCM8661980.1_569		-	K
lcl|JAMTDV010000023.1_prot_MCM8661981.1_570		-	I
lcl|JAMTDV010000023.1_prot_MCM8661982.1_571		-	I
lcl|JAMTDV010000023.1_prot_MCM8661983.1_572	dmdB; 3-(methylthio)propionyl---CoA ligase [EC:6.2.1.44]	-	IQ
lcl|JAMTDV010000023.1_prot_MCM8661984.1_573	phaC, phbC; poly[(R)-3-hydroxyalkanoate] polymerase subunit PhaC [EC:2.3.1.304]	-	I
lcl|JAMTDV010000023.1_prot_MCM8661985.1_574	phaZ; poly(3-hydroxyoctanoate) depolymerase [EC:3.1.1.76]	2	I
lcl|JAMTDV010000023.1_prot_MCM8661986.1_575	fadN; 3-hydroxyacyl-CoA dehydrogenase [EC:1.1.1.35]	-	I
lcl|JAMTDV010000023.1_prot_MCM8661987.1_576	fadA, fadI; acetyl-CoA acyltransferase [EC:2.3.1.16]	-	I
lcl|JAMTDV010000023.1_prot_MCM8661988.1_577	fadN; 3-hydroxyacyl-CoA dehydrogenase [EC:1.1.1.35]	-	I
lcl|JAMTDV010000023.1_prot_MCM8661989.1_578	fadL; long-chain fatty acid transport protein	-	I
lcl|JAMTDV010000023.1_prot_MCM8661990.1_579	fadN; 3-hydroxyacyl-CoA dehydrogenase [EC:1.1.1.35]	-	I
lcl|JAMTDV010000023.1_prot_MCM8661991.1_580	fadA, fadI; acetyl-CoA acyltransferase [EC:2.3.1.16]	2	I
lcl|JAMTDV010000023.1_prot_MCM8661993.1_582		2	S
lcl|JAMTDV010000023.1_prot_MCM8661994.1_583		2	J
lcl|JAMTDV010000023.1_prot_MCM8661995.1_584	recG; ATP-dependent DNA helicase RecG [EC:5.6.2.4]	2	L
lcl|JAMTDV010000023.1_prot_MCM8661996.1_585		2	J
lcl|JAMTDV010000023.1_prot_MCM8661997.1_586	kup; KUP system potassium uptake protein	2	P
lcl|JAMTDV010000023.1_prot_MCM8661998.1_587		1	P
lcl|JAMTDV010000023.1_prot_MCM8661999.1_588	dsbD, dipZ; thioredoxin:protein disulfide reductase [EC:1.8.4.16]	2	CO
lcl|JAMTDV010000023.1_prot_MCM8662000.1_589	cutA; periplasmic divalent cation tolerance protein	2	P
lcl|JAMTDV010000023.1_prot_MCM8662002.1_591		3	S
lcl|JAMTDV010000023.1_prot_MCM8662003.1_592	K09989; uncharacterized protein	3	-
lcl|JAMTDV010000023.1_prot_MCM8662004.1_593		3	-
lcl|JAMTDV010000023.1_prot_MCM8662005.1_594		-	S
lcl|JAMTDV010000024.1_prot_MCM8662007.1_596		3	T
lcl|JAMTDV010000024.1_prot_MCM8662008.1_597		3	-
lcl|JAMTDV010000024.1_prot_MCM8662010.1_599	aroC; chorismate synthase [EC:4.2.3.5]	1	E
lcl|JAMTDV010000024.1_prot_MCM8662011.1_600	K09794; uncharacterized protein	1	S
lcl|JAMTDV010000024.1_prot_MCM8662012.1_601	hcaT; MFS transporter, PPP family, 3-phenylpropionic acid transporter	2	EGP
lcl|JAMTDV010000024.1_prot_MCM8662013.1_602		-	E
lcl|JAMTDV010000024.1_prot_MCM8662014.1_603		3	S
lcl|JAMTDV010000024.1_prot_MCM8662015.1_604		3	E
lcl|JAMTDV010000024.1_prot_MCM8662016.1_605	leuC, IPMI-L; 3-isopropylmalate/(R)-2-methylmalate dehydratase large subunit [EC:4.2.1.33 4.2.1.35]	2	H
lcl|JAMTDV010000024.1_prot_MCM8662017.1_606	ecnB; entericidin B	2	-
lcl|JAMTDV010000024.1_prot_MCM8662018.1_607	leuD, IPMI-S; 3-isopropylmalate/(R)-2-methylmalate dehydratase small subunit [EC:4.2.1.33 4.2.1.35]	2	E
lcl|JAMTDV010000024.1_prot_MCM8662019.1_608	leuB, IMDH; 3-isopropylmalate dehydrogenase [EC:1.1.1.85]	2	CE
lcl|JAMTDV010000024.1_prot_MCM8662020.1_609	asd; aspartate-semialdehyde dehydrogenase [EC:1.2.1.11]	1	E
lcl|JAMTDV010000024.1_prot_610		3	-
lcl|JAMTDV010000024.1_prot_MCM8662021.1_611		3	-
lcl|JAMTDV010000024.1_prot_MCM8662022.1_612		2	P
lcl|JAMTDV010000024.1_prot_MCM8662023.1_613	truA, PUS1; tRNA pseudouridine38-40 synthase [EC:5.4.99.12]	1	J
lcl|JAMTDV010000024.1_prot_MCM8662024.1_614	trpF; phosphoribosylanthranilate isomerase [EC:5.3.1.24]	1	E
lcl|JAMTDV010000024.1_prot_MCM8662025.1_615	trpB; tryptophan synthase beta chain [EC:4.2.1.20]	1	E
lcl|JAMTDV010000024.1_prot_MCM8662026.1_616	trpA; tryptophan synthase alpha chain [EC:4.2.1.20]	2	E
lcl|JAMTDV010000024.1_prot_MCM8662027.1_617	accD; acetyl-CoA carboxylase carboxyl transferase subunit beta [EC:6.4.1.2 2.1.3.15]	1	I
lcl|JAMTDV010000024.1_prot_MCM8662028.1_618	folC; dihydrofolate synthase / folylpolyglutamate synthase [EC:6.3.2.12 6.3.2.17]	1	H
lcl|JAMTDV010000024.1_prot_MCM8662029.1_619	dedD; DedD protein	3	D
lcl|JAMTDV010000024.1_prot_MCM8662030.1_620	cvpA; membrane protein required for colicin V production	1	S
lcl|JAMTDV010000024.1_prot_MCM8662031.1_621	purF, PPAT; amidophosphoribosyltransferase [EC:2.4.2.14]	1	F
lcl|JAMTDV010000024.1_prot_MCM8662032.1_622	metZ; O-succinylhomoserine sulfhydrylase [EC:2.5.1.-]	1	E
lcl|JAMTDV010000024.1_prot_MCM8662033.1_623		2	-
lcl|JAMTDV010000024.1_prot_MCM8662034.1_624		2	M
lcl|JAMTDV010000024.1_prot_MCM8662035.1_625	K07054; uncharacterized protein	2	S
lcl|JAMTDV010000024.1_prot_MCM8662036.1_626	TC.PIT; inorganic phosphate transporter, PiT family	1	P
lcl|JAMTDV010000024.1_prot_MCM8662037.1_627	K07220; uncharacterized protein	2	P
lcl|JAMTDV010000024.1_prot_MCM8662038.1_628	rlmI; 23S rRNA (cytosine1962-C5)-methyltransferase [EC:2.1.1.191]	1	J
lcl|JAMTDV010000024.1_prot_MCM8662039.1_629	msrA; peptide-methionine (S)-S-oxide reductase [EC:1.8.4.11]	1	O
lcl|JAMTDV010000024.1_prot_MCM8662040.1_630	msrB; peptide-methionine (R)-S-oxide reductase [EC:1.8.4.12]	1	O
lcl|JAMTDV010000024.1_prot_MCM8662041.1_631		2	-
lcl|JAMTDV010000024.1_prot_MCM8662042.1_632		1	V
lcl|JAMTDV010000024.1_prot_MCM8662043.1_633	HSP20; HSP20 family protein	1	O
lcl|JAMTDV010000024.1_prot_MCM8662044.1_634	HSP20; HSP20 family protein	1	O
lcl|JAMTDV010000024.1_prot_MCM8662045.1_635	cbpA; curved DNA-binding protein	1	O
lcl|JAMTDV010000024.1_prot_MCM8662046.1_636	cbpM; chaperone modulatory protein CbpM	1	S
lcl|JAMTDV010000025.1_prot_MCM8662047.1_637	livH; branched-chain amino acid transport system permease protein	2	E
lcl|JAMTDV010000025.1_prot_MCM8662048.1_638	putA; RHH-type transcriptional regulator, proline utilization regulon repressor / proline dehydrogenase / delta 1-pyrroline-5-carboxylate dehydrogenase [EC:1.5.5.2 1.2.1.88]	2	C
lcl|JAMTDV010000025.1_prot_MCM8662049.1_639	livK; branched-chain amino acid transport system substrate-binding protein	2	E
lcl|JAMTDV010000026.1_prot_MCM8662050.1_640	GST, gst; glutathione S-transferase [EC:2.5.1.18]	2	O
lcl|JAMTDV010000026.1_prot_MCM8662051.1_641	cca; tRNA nucleotidyltransferase (CCA-adding enzyme) [EC:2.7.7.72 3.1.3.- 3.1.4.-]	2	J
lcl|JAMTDV010000026.1_prot_MCM8662052.1_642		2	S
lcl|JAMTDV010000026.1_prot_MCM8662054.1_644	PTR1; pteridine reductase [EC:1.5.1.33]	2	IQ
lcl|JAMTDV010000026.1_prot_MCM8662055.1_645	ttcA; tRNA 2-thiocytidine biosynthesis protein TtcA	2	H
lcl|JAMTDV010000026.1_prot_MCM8662056.1_646	E4.6.1.1; adenylate cyclase [EC:4.6.1.1]	3	T
lcl|JAMTDV010000026.1_prot_MCM8662057.1_647		2	S
lcl|JAMTDV010000026.1_prot_MCM8662058.1_648	bioB; biotin synthase [EC:2.8.1.6]	2	H
lcl|JAMTDV010000026.1_prot_MCM8662059.1_649	bioC; malonyl-CoA O-methyltransferase [EC:2.1.1.197]	2	Q
lcl|JAMTDV010000026.1_prot_MCM8662060.1_650	K15977; putative oxidoreductase	3	S
lcl|JAMTDV010000026.1_prot_MCM8662061.1_651		3	S
lcl|JAMTDV010000026.1_prot_MCM8662062.1_652	K09930; uncharacterized protein	3	S
lcl|JAMTDV010000026.1_prot_MCM8662063.1_653		3	S
lcl|JAMTDV010000026.1_prot_MCM8662065.1_655		3	S
lcl|JAMTDV010000026.1_prot_MCM8662066.1_656	E2.2.1.6S, ilvH, ilvN; acetolactate synthase I/III small subunit [EC:2.2.1.6]	2	E
lcl|JAMTDV010000026.1_prot_MCM8662067.1_657	E2.2.1.6L, ilvB, ilvG, ilvI; acetolactate synthase I/II/III large subunit [EC:2.2.1.6]	2	H
lcl|JAMTDV010000026.1_prot_MCM8662068.1_658		3	O
lcl|JAMTDV010000026.1_prot_MCM8662071.1_661		2	S
lcl|JAMTDV010000026.1_prot_MCM8662072.1_662	K06938; uncharacterized protein	2	S
lcl|JAMTDV010000026.1_prot_MCM8662073.1_663	K06938; uncharacterized protein	1	S
lcl|JAMTDV010000026.1_prot_MCM8662074.1_664	HMGCL, hmgL; hydroxymethylglutaryl-CoA lyase [EC:4.1.3.4]	1	E
lcl|JAMTDV010000026.1_prot_MCM8662075.1_665	E6.4.1.4A; 3-methylcrotonyl-CoA carboxylase alpha subunit [EC:6.4.1.4]	1	I
lcl|JAMTDV010000026.1_prot_MCM8662076.1_666	liuC; methylglutaconyl-CoA hydratase [EC:4.2.1.18]	2	I
lcl|JAMTDV010000026.1_prot_MCM8662077.1_667	E6.4.1.4B; 3-methylcrotonyl-CoA carboxylase beta subunit [EC:6.4.1.4]	2	I
lcl|JAMTDV010000026.1_prot_MCM8662078.1_668		2	Q
lcl|JAMTDV010000026.1_prot_MCM8662079.1_669		3	MT
lcl|JAMTDV010000026.1_prot_MCM8662080.1_670		3	K
lcl|JAMTDV010000026.1_prot_MCM8662082.1_672		2	Q
lcl|JAMTDV010000026.1_prot_MCM8662083.1_673	ACADS, bcd; butyryl-CoA dehydrogenase [EC:1.3.8.1]	2	I
lcl|JAMTDV010000026.1_prot_MCM8662084.1_674		2	EG
lcl|JAMTDV010000026.1_prot_MCM8662085.1_675	cynT, can; carbonic anhydrase [EC:4.2.1.1]	2	KP
lcl|JAMTDV010000026.1_prot_MCM8662086.1_676	IVD, ivd; isovaleryl-CoA dehydrogenase [EC:1.3.8.4]	2	C
lcl|JAMTDV010000026.1_prot_MCM8662087.1_677		2	Q
lcl|JAMTDV010000026.1_prot_MCM8662088.1_678		2	S
lcl|JAMTDV010000026.1_prot_MCM8662089.1_679		2	S
lcl|JAMTDV010000026.1_prot_MCM8662090.1_680		3	L
lcl|JAMTDV010000027.1_prot_MCM8662091.1_681	recD; exodeoxyribonuclease V alpha subunit [EC:3.1.11.5]	3	L
lcl|JAMTDV010000027.1_prot_MCM8662093.1_683		3	-
lcl|JAMTDV010000027.1_prot_685	K07483; transposase	3	L
lcl|JAMTDV010000027.1_prot_686	K07497; putative transposase	3	L
lcl|JAMTDV010000027.1_prot_687		-	-
lcl|JAMTDV010000028.1_prot_MCM8662097.1_690	cusS, copS, silS; two-component system, OmpR family, heavy metal sensor histidine kinase CusS [EC:2.7.13.3]	-	T
lcl|JAMTDV010000028.1_prot_MCM8662098.1_691	cusR, copR, silR; two-component system, OmpR family, copper resistance phosphate regulon response regulator CusR	2	K
lcl|JAMTDV010000028.1_prot_MCM8662099.1_692		-	MU
lcl|JAMTDV010000028.1_prot_MCM8662100.1_693		-	M
lcl|JAMTDV010000028.1_prot_MCM8662101.1_694		-	M
lcl|JAMTDV010000028.1_prot_MCM8662102.1_695	TC.HME; heavy-metal exporter, HME family	-	P
lcl|JAMTDV010000028.1_prot_MCM8662103.1_696		-	-
lcl|JAMTDV010000028.1_prot_MCM8662105.1_698		-	S
lcl|JAMTDV010000028.1_prot_MCM8662106.1_699		-	-
lcl|JAMTDV010000028.1_prot_MCM8662108.1_701		-	S
lcl|JAMTDV010000028.1_prot_MCM8662109.1_702		-	O
lcl|JAMTDV010000028.1_prot_MCM8662110.1_703	copA, ctpA, ATP7; P-type Cu+ transporter [EC:7.2.2.8]	3	P
lcl|JAMTDV010000028.1_prot_MCM8662111.1_704	cysP; sulfate/thiosulfate transport system substrate-binding protein	-	P
lcl|JAMTDV010000028.1_prot_MCM8662112.1_705	cysU; sulfate/thiosulfate transport system permease protein	-	P
lcl|JAMTDV010000028.1_prot_MCM8662113.1_706	cysW; sulfate/thiosulfate transport system permease protein	2	P
lcl|JAMTDV010000028.1_prot_MCM8662114.1_707	cysA; sulfate/thiosulfate transport system ATP-binding protein [EC:7.3.2.3]	-	P
lcl|JAMTDV010000028.1_prot_708		-	-
lcl|JAMTDV010000028.1_prot_MCM8662115.1_709		-	L
lcl|JAMTDV010000028.1_prot_MCM8662116.1_710		-	L
lcl|JAMTDV010000028.1_prot_MCM8662122.1_716	K07481; transposase, IS5 family	2	L
lcl|JAMTDV010000028.1_prot_MCM8662123.1_717		-	S
lcl|JAMTDV010000028.1_prot_MCM8662124.1_718		-	S
lcl|JAMTDV010000028.1_prot_MCM8662125.1_719	czcC, cusC, cnrC; outer membrane protein, heavy metal efflux system	2	MU
lcl|JAMTDV010000028.1_prot_MCM8662126.1_720	cusB, silB; membrane fusion protein, copper/silver efflux system	2	M
lcl|JAMTDV010000028.1_prot_MCM8662127.1_721	cusA, silA; copper/silver efflux system protein	2	P
lcl|JAMTDV010000028.1_prot_722		-	C
lcl|JAMTDV010000028.1_prot_MCM8662128.1_723		-	-
lcl|JAMTDV010000028.1_prot_MCM8662129.1_724	flgB; flagellar basal-body rod protein FlgB	-	N
lcl|JAMTDV010000028.1_prot_MCM8662130.1_725		-	KT
lcl|JAMTDV010000029.1_prot_MCM8662133.1_728	ppk2; polyphosphate kinase [EC:2.7.4.34]	2	S
lcl|JAMTDV010000029.1_prot_MCM8662134.1_729		3	-
lcl|JAMTDV010000029.1_prot_MCM8662135.1_730		2	S
lcl|JAMTDV010000029.1_prot_MCM8662136.1_731	dcuA; anaerobic C4-dicarboxylate transporter DcuA	2	S
lcl|JAMTDV010000029.1_prot_MCM8662137.1_732	aspA; aspartate ammonia-lyase [EC:4.3.1.1]	2	E
lcl|JAMTDV010000029.1_prot_MCM8662139.1_734		2	K
lcl|JAMTDV010000029.1_prot_MCM8662140.1_735		2	S
lcl|JAMTDV010000029.1_prot_MCM8662141.1_736		2	S
lcl|JAMTDV010000029.1_prot_MCM8662142.1_737	hr; hemerythrin	1	P
lcl|JAMTDV010000029.1_prot_MCM8662143.1_738	K06940; uncharacterized protein	3	N
lcl|JAMTDV010000029.1_prot_MCM8662144.1_739	nirC; cytochrome c55X	2	C
lcl|JAMTDV010000029.1_prot_740	cysG; uroporphyrin-III C-methyltransferase / precorrin-2 dehydrogenase / sirohydrochlorin ferrochelatase [EC:2.1.1.107 1.3.1.76 4.99.1.4]	1	H
lcl|JAMTDV010000029.1_prot_MCM8662146.1_742	queA; S-adenosylmethionine:tRNA ribosyltransferase-isomerase [EC:2.4.99.17]	1	J
lcl|JAMTDV010000029.1_prot_MCM8662147.1_743		2	L
lcl|JAMTDV010000029.1_prot_MCM8662149.1_745	bpt; leucyl-tRNA---protein transferase [EC:2.3.2.29]	1	O
lcl|JAMTDV010000029.1_prot_MCM8662150.1_746	aat; leucyl/phenylalanyl-tRNA---protein transferase [EC:2.3.2.6]	1	O
lcl|JAMTDV010000029.1_prot_MCM8662151.1_747		1	M
lcl|JAMTDV010000029.1_prot_MCM8662152.1_748	acuI; acrylyl-CoA reductase (NADPH) [EC:1.3.1.-]	1	C
lcl|JAMTDV010000029.1_prot_MCM8662153.1_749	ACSS3, prpE; propionyl-CoA synthetase [EC:6.2.1.17]	2	I
lcl|JAMTDV010000029.1_prot_MCM8662154.1_750		2	G
lcl|JAMTDV010000029.1_prot_MCM8662155.1_751	pleD; two-component system, cell cycle response regulator [EC:2.7.7.65]	1	T
lcl|JAMTDV010000029.1_prot_MCM8662156.1_752	frmA, ADH5, adhC; S-(hydroxymethyl)glutathione dehydrogenase / alcohol dehydrogenase [EC:1.1.1.284 1.1.1.1]	1	C
lcl|JAMTDV010000029.1_prot_MCM8662157.1_753		2	S
lcl|JAMTDV010000029.1_prot_MCM8662158.1_754	K07234; uncharacterized protein involved in response to NO	2	P
lcl|JAMTDV010000029.1_prot_MCM8662159.1_755		2	K
lcl|JAMTDV010000029.1_prot_MCM8662160.1_756		2	C
lcl|JAMTDV010000029.1_prot_MCM8662161.1_757		2	-
lcl|JAMTDV010000029.1_prot_MCM8662162.1_758	ptsI; phosphoenolpyruvate-protein phosphotransferase (PTS system enzyme I) [EC:2.7.3.9]	2	G
lcl|JAMTDV010000029.1_prot_MCM8662163.1_759	hsdM; type I restriction enzyme M protein [EC:2.1.1.72]	3	L
lcl|JAMTDV010000030.1_prot_MCM8662164.1_760		-	J
lcl|JAMTDV010000030.1_prot_MCM8662165.1_761		3	I
lcl|JAMTDV010000030.1_prot_MCM8662166.1_762		3	S
lcl|JAMTDV010000030.1_prot_MCM8662170.1_766	kdpD; two-component system, OmpR family, sensor histidine kinase KdpD [EC:2.7.13.3]	2	T
lcl|JAMTDV010000030.1_prot_MCM8662171.1_767	kdpE; two-component system, OmpR family, KDP operon response regulator KdpE	2	K
lcl|JAMTDV010000030.1_prot_MCM8662172.1_768	kup; KUP system potassium uptake protein	2	P
lcl|JAMTDV010000030.1_prot_MCM8662173.1_769	kup; KUP system potassium uptake protein	2	P
lcl|JAMTDV010000030.1_prot_MCM8662174.1_770	pta; phosphate acetyltransferase [EC:2.3.1.8]	2	CI
lcl|JAMTDV010000030.1_prot_MCM8662175.1_771	ackA; acetate kinase [EC:2.7.2.1]	1	H
lcl|JAMTDV010000030.1_prot_MCM8662176.1_772		1	-
lcl|JAMTDV010000030.1_prot_MCM8662177.1_773	pqqL; zinc protease [EC:3.4.24.-]	1	S
lcl|JAMTDV010000030.1_prot_MCM8662178.1_774	mscL; large conductance mechanosensitive channel	2	M
lcl|JAMTDV010000030.1_prot_MCM8662179.1_775	ybdL; methionine transaminase [EC:2.6.1.88]	1	E
lcl|JAMTDV010000030.1_prot_MCM8662180.1_776		1	E
lcl|JAMTDV010000030.1_prot_MCM8662181.1_777	ushA; 5'-nucleotidase / UDP-sugar diphosphatase [EC:3.1.3.5 3.6.1.45]	2	F
lcl|JAMTDV010000030.1_prot_779		3	-
lcl|JAMTDV010000030.1_prot_MCM8662183.1_780	K09989; uncharacterized protein	2	S
lcl|JAMTDV010000030.1_prot_MCM8662184.1_781		1	O
lcl|JAMTDV010000030.1_prot_MCM8662185.1_782		2	S
lcl|JAMTDV010000030.1_prot_MCM8662186.1_783		3	S
lcl|JAMTDV010000030.1_prot_MCM8662187.1_784	NTHL1, nth; endonuclease III [EC:3.2.2.- 4.2.99.18]	2	L
lcl|JAMTDV010000030.1_prot_MCM8662188.1_785	rnfE; H+/Na+-translocating ferredoxin:NAD+ oxidoreductase subunit E	1	C
lcl|JAMTDV010000030.1_prot_MCM8662189.1_786	rnfG; H+/Na+-translocating ferredoxin:NAD+ oxidoreductase subunit G	1	C
lcl|JAMTDV010000030.1_prot_MCM8662190.1_787	rnfD; H+/Na+-translocating ferredoxin:NAD+ oxidoreductase subunit D [EC:7.1.1.11 7.2.1.2]	1	C
lcl|JAMTDV010000030.1_prot_MCM8662191.1_788	rnfC; H+/Na+-translocating ferredoxin:NAD+ oxidoreductase subunit C [EC:7.1.1.11 7.2.1.2]	1	C
lcl|JAMTDV010000030.1_prot_MCM8662192.1_789	rnfB; H+/Na+-translocating ferredoxin:NAD+ oxidoreductase subunit B [EC:7.1.1.11 7.2.1.2]	1	C
lcl|JAMTDV010000030.1_prot_MCM8662193.1_790	rnfA; H+/Na+-translocating ferredoxin:NAD+ oxidoreductase subunit A	1	C
lcl|JAMTDV010000030.1_prot_MCM8662194.1_791	DHODH, pyrD; dihydroorotate dehydrogenase [EC:1.3.5.2]	1	F
lcl|JAMTDV010000030.1_prot_MCM8662195.1_792		3	S
lcl|JAMTDV010000031.1_prot_MCM8662196.1_793		-	L
lcl|JAMTDV010000031.1_prot_MCM8662197.1_794		-	L
lcl|JAMTDV010000031.1_prot_MCM8662198.1_795		-	K
lcl|JAMTDV010000031.1_prot_MCM8662199.1_796	TMEM165, GDT1; Ca2+/H+ antiporter, TMEM165/GDT1 family	1	S
lcl|JAMTDV010000031.1_prot_MCM8662200.1_797	norD; nitric oxide reductase NorD protein	2	P
lcl|JAMTDV010000031.1_prot_MCM8662201.1_798	norQ; nitric oxide reductase NorQ protein	1	S
lcl|JAMTDV010000031.1_prot_MCM8662202.1_799	rbcL, cbbL; ribulose-bisphosphate carboxylase large chain [EC:4.1.1.39]	2	H
lcl|JAMTDV010000031.1_prot_MCM8662204.1_801	GAPDH, gapA; glyceraldehyde 3-phosphate dehydrogenase (phosphorylating) [EC:1.2.1.12]	-	C
lcl|JAMTDV010000031.1_prot_MCM8662205.1_802	PK, pyk; pyruvate kinase [EC:2.7.1.40]	1	G
lcl|JAMTDV010000031.1_prot_803		3	-
lcl|JAMTDV010000031.1_prot_MCM8662206.1_804	purC; phosphoribosylaminoimidazole-succinocarboxamide synthase [EC:6.3.2.6]	1	F
lcl|JAMTDV010000031.1_prot_MCM8662207.1_805		2	S
lcl|JAMTDV010000031.1_prot_MCM8662208.1_806	prlC; oligopeptidase A [EC:3.4.24.70]	1	E
lcl|JAMTDV010000031.1_prot_MCM8662209.1_807		2	O
lcl|JAMTDV010000031.1_prot_MCM8662210.1_808		3	S
lcl|JAMTDV010000031.1_prot_MCM8662211.1_809		2	EG
lcl|JAMTDV010000031.1_prot_MCM8662212.1_810	actP; cation/acetate symporter	1	S
lcl|JAMTDV010000031.1_prot_MCM8662213.1_811		2	S
lcl|JAMTDV010000031.1_prot_MCM8662214.1_812		2	IQ
lcl|JAMTDV010000031.1_prot_MCM8662215.1_813	lysA; diaminopimelate decarboxylase [EC:4.1.1.20]	2	E
lcl|JAMTDV010000031.1_prot_MCM8662216.1_814		3	I
lcl|JAMTDV010000031.1_prot_MCM8662217.1_815		3	-
lcl|JAMTDV010000031.1_prot_MCM8662218.1_816		-	S
lcl|JAMTDV010000031.1_prot_MCM8662219.1_817		3	S
lcl|JAMTDV010000031.1_prot_MCM8662220.1_818		3	IQ
lcl|JAMTDV010000031.1_prot_MCM8662221.1_819		3	S
lcl|JAMTDV010000032.1_prot_MCM8662222.1_820	zapA; cell division protein ZapA	1	D
lcl|JAMTDV010000032.1_prot_MCM8662223.1_821		1	-
lcl|JAMTDV010000032.1_prot_MCM8662224.1_822	btuB; vitamin B12 transporter	2	H
lcl|JAMTDV010000032.1_prot_MCM8662225.1_823	ABC.FEV.P; iron complex transport system permease protein	2	U
lcl|JAMTDV010000032.1_prot_MCM8662226.1_824	ABC.FEV.A; iron complex transport system ATP-binding protein [EC:7.2.2.-]	2	HP
lcl|JAMTDV010000032.1_prot_MCM8662227.1_825		1	P
lcl|JAMTDV010000032.1_prot_MCM8662228.1_826	ABCF3; ATP-binding cassette, subfamily F, member 3	1	S
lcl|JAMTDV010000032.1_prot_MCM8662229.1_827	purU; formyltetrahydrofolate deformylase [EC:3.5.1.10]	2	F
lcl|JAMTDV010000032.1_prot_MCM8662230.1_828	thrH; phosphoserine / homoserine phosphotransferase [EC:3.1.3.3 2.7.1.39]	1	E
lcl|JAMTDV010000032.1_prot_MCM8662231.1_829	VARS, valS; valyl-tRNA synthetase [EC:6.1.1.9]	2	J
lcl|JAMTDV010000032.1_prot_MCM8662233.1_831	holC; DNA polymerase III subunit chi [EC:2.7.7.7]	1	L
lcl|JAMTDV010000032.1_prot_MCM8662234.1_832	CARP, pepA; leucyl aminopeptidase [EC:3.4.11.1]	1	E
lcl|JAMTDV010000032.1_prot_MCM8662235.1_833	lptF; lipopolysaccharide export system permease protein	1	S
lcl|JAMTDV010000032.1_prot_MCM8662236.1_834	lptG; lipopolysaccharide export system permease protein	1	S
lcl|JAMTDV010000032.1_prot_MCM8662237.1_835		1	S
lcl|JAMTDV010000032.1_prot_MCM8662238.1_836		2	S
lcl|JAMTDV010000032.1_prot_MCM8662239.1_837		2	S
lcl|JAMTDV010000032.1_prot_MCM8662240.1_838	rpoE; RNA polymerase sigma-70 factor, ECF subfamily	1	K
lcl|JAMTDV010000032.1_prot_MCM8662241.1_839	E2.2.1.6L, ilvB, ilvG, ilvI; acetolactate synthase I/II/III large subunit [EC:2.2.1.6]	1	H
lcl|JAMTDV010000032.1_prot_MCM8662242.1_840	E2.2.1.6S, ilvH, ilvN; acetolactate synthase I/III small subunit [EC:2.2.1.6]	1	E
lcl|JAMTDV010000032.1_prot_MCM8662243.1_841	ilvC; ketol-acid reductoisomerase [EC:1.1.1.86]	1	H
lcl|JAMTDV010000032.1_prot_MCM8662244.1_842	CHO1, pssA; CDP-diacylglycerol---serine O-phosphatidyltransferase [EC:2.7.8.8]	1	I
lcl|JAMTDV010000032.1_prot_MCM8662245.1_843	leuA, IMS; 2-isopropylmalate synthase [EC:2.3.3.13]	1	H
lcl|JAMTDV010000032.1_prot_MCM8662246.1_844		1	S
lcl|JAMTDV010000032.1_prot_MCM8662247.1_845	wrbA; NAD(P)H dehydrogenase (quinone) [EC:1.6.5.2]	1	S
lcl|JAMTDV010000032.1_prot_MCM8662248.1_846	K07058; membrane protein	2	S
lcl|JAMTDV010000032.1_prot_MCM8662249.1_847		2	-
lcl|JAMTDV010000032.1_prot_MCM8662250.1_848	RP-S16, MRPS16, rpsP; small subunit ribosomal protein S16	1	J
lcl|JAMTDV010000032.1_prot_MCM8662251.1_849	rimM; 16S rRNA processing protein RimM	2	J
lcl|JAMTDV010000032.1_prot_MCM8662252.1_850	trmD; tRNA (guanine37-N1)-methyltransferase [EC:2.1.1.228]	2	J
lcl|JAMTDV010000032.1_prot_MCM8662253.1_851	RP-L19, MRPL19, rplS; large subunit ribosomal protein L19	1	J
lcl|JAMTDV010000032.1_prot_MCM8662254.1_852	folE2; GTP cyclohydrolase IB [EC:3.5.4.16]	1	S
lcl|JAMTDV010000032.1_prot_MCM8662255.1_853	dxs; 1-deoxy-D-xylulose-5-phosphate synthase [EC:2.2.1.7]	1	H
lcl|JAMTDV010000032.1_prot_MCM8662256.1_854	ispA; farnesyl diphosphate synthase [EC:2.5.1.1 2.5.1.10]	1	H
lcl|JAMTDV010000032.1_prot_MCM8662257.1_855	xseB; exodeoxyribonuclease VII small subunit [EC:3.1.11.6]	1	L
lcl|JAMTDV010000033.1_prot_MCM8662258.1_856		3	T
lcl|JAMTDV010000033.1_prot_MCM8662259.1_857	tupA, vupA; tungstate transport system substrate-binding protein	2	H
lcl|JAMTDV010000033.1_prot_MCM8662260.1_858	tupB, vupB; tungstate transport system permease protein	2	H
lcl|JAMTDV010000033.1_prot_MCM8662261.1_859	tupC, vupC; tungstate transport system ATP-binding protein [EC:7.3.2.6]	2	P
lcl|JAMTDV010000033.1_prot_MCM8662262.1_860		3	-
lcl|JAMTDV010000033.1_prot_MCM8662263.1_861	truB, PUS4, TRUB1; tRNA pseudouridine55 synthase [EC:5.4.99.25]	3	J
lcl|JAMTDV010000034.1_prot_MCM8662264.1_862	nifD; nitrogenase molybdenum-iron protein alpha chain [EC:1.18.6.1]	2	C
lcl|JAMTDV010000034.1_prot_MCM8662265.1_863	nifK; nitrogenase molybdenum-iron protein beta chain [EC:1.18.6.1]	2	C
lcl|JAMTDV010000034.1_prot_MCM8662266.1_864	nifT; nitrogen fixation protein NifT	2	Q
lcl|JAMTDV010000034.1_prot_MCM8662267.1_865		2	C
lcl|JAMTDV010000034.1_prot_MCM8662268.1_866		2	S
lcl|JAMTDV010000034.1_prot_MCM8662269.1_867		-	-
lcl|JAMTDV010000035.1_prot_MCM8662271.1_869		2	EG
lcl|JAMTDV010000035.1_prot_MCM8662272.1_870	nnr; ADP-dependent NAD(P)H-hydrate dehydratase / NAD(P)H-hydrate epimerase [EC:4.2.1.136 5.1.99.6]	2	H
lcl|JAMTDV010000035.1_prot_MCM8662273.1_871		2	BQ
lcl|JAMTDV010000035.1_prot_MCM8662274.1_872		3	F
lcl|JAMTDV010000036.1_prot_MCM8662275.1_873		-	I
lcl|JAMTDV010000036.1_prot_MCM8662276.1_874		3	T
lcl|JAMTDV010000036.1_prot_MCM8662277.1_875		2	H
lcl|JAMTDV010000037.1_prot_MCM8662278.1_876		3	I
lcl|JAMTDV010000037.1_prot_MCM8662279.1_877	fusA, GFM, EFG; elongation factor G	1	J
lcl|JAMTDV010000037.1_prot_MCM8662280.1_878	E1.1.1.40, maeB; malate dehydrogenase (oxaloacetate-decarboxylating)(NADP+) [EC:1.1.1.40]	2	C
lcl|JAMTDV010000037.1_prot_MCM8662281.1_879	pilB; type IV pilus assembly protein PilB	1	NU
lcl|JAMTDV010000037.1_prot_MCM8662282.1_880	pilC; type IV pilus assembly protein PilC	1	NU
lcl|JAMTDV010000037.1_prot_MCM8662283.1_881	pilD, pppA; leader peptidase (prepilin peptidase) / N-methyltransferase [EC:3.4.23.43 2.1.1.-]	1	NOU
lcl|JAMTDV010000037.1_prot_MCM8662284.1_882		3	S
lcl|JAMTDV010000037.1_prot_MCM8662285.1_883		1	S
lcl|JAMTDV010000037.1_prot_MCM8662286.1_884	DARS2, aspS; aspartyl-tRNA synthetase [EC:6.1.1.12]	1	J
lcl|JAMTDV010000037.1_prot_MCM8662287.1_885		1	F
lcl|JAMTDV010000037.1_prot_MCM8662288.1_886		3	K
lcl|JAMTDV010000037.1_prot_MCM8662289.1_887	nudB, ntpA; dihydroneopterin triphosphate diphosphatase [EC:3.6.1.67]	1	L
lcl|JAMTDV010000037.1_prot_MCM8662290.1_888		3	S
lcl|JAMTDV010000037.1_prot_MCM8662291.1_889	K09930; uncharacterized protein	2	S
lcl|JAMTDV010000037.1_prot_MCM8662292.1_890		2	-
lcl|JAMTDV010000037.1_prot_MCM8662293.1_891	rpoH; RNA polymerase sigma-32 factor	1	K
lcl|JAMTDV010000037.1_prot_MCM8662294.1_892		2	C
lcl|JAMTDV010000037.1_prot_MCM8662295.1_893	coxC, ctaE; cytochrome c oxidase subunit III [EC:7.1.1.9]	2	C
lcl|JAMTDV010000037.1_prot_MCM8662296.1_894	SCO1; protein SCO1	2	-
lcl|JAMTDV010000037.1_prot_MCM8662297.1_895	coxB, ctaC; cytochrome c oxidase subunit II [EC:7.1.1.9]	2	C
lcl|JAMTDV010000037.1_prot_MCM8662298.1_896	coxA, ctaD; cytochrome c oxidase subunit I [EC:7.1.1.9]	2	C
lcl|JAMTDV010000037.1_prot_MCM8662299.1_897	SCO1; protein SCO1	3	S
lcl|JAMTDV010000037.1_prot_MCM8662300.1_898	COX10, ctaB, cyoE; heme o synthase [EC:2.5.1.141]	1	O
lcl|JAMTDV010000037.1_prot_MCM8662301.1_899	mpl; UDP-N-acetylmuramate: L-alanyl-gamma-D-glutamyl-meso-diaminopimelate ligase [EC:6.3.2.45]	2	M
lcl|JAMTDV010000037.1_prot_MCM8662302.1_900		2	-
lcl|JAMTDV010000037.1_prot_MCM8662303.1_901	aroQ, qutE; 3-dehydroquinate dehydratase II [EC:4.2.1.10]	2	E
lcl|JAMTDV010000037.1_prot_MCM8662304.1_902	accB, bccP; acetyl-CoA carboxylase biotin carboxyl carrier protein	2	I
lcl|JAMTDV010000037.1_prot_MCM8662305.1_903	accC; acetyl-CoA carboxylase, biotin carboxylase subunit [EC:6.4.1.2 6.3.4.14]	2	I
lcl|JAMTDV010000037.1_prot_MCM8662306.1_904	prmA; ribosomal protein L11 methyltransferase [EC:2.1.1.-]	2	J
lcl|JAMTDV010000037.1_prot_MCM8662307.1_905		3	S
lcl|JAMTDV010000037.1_prot_MCM8662308.1_906	ADK, adoK; adenosine kinase [EC:2.7.1.20]	2	G
lcl|JAMTDV010000037.1_prot_MCM8662309.1_907		3	-
lcl|JAMTDV010000037.1_prot_MCM8662310.1_908		3	L
lcl|JAMTDV010000038.1_prot_MCM8662311.1_909	rfbC, rmlC; dTDP-4-dehydrorhamnose 3,5-epimerase [EC:5.1.3.13]	2	G
lcl|JAMTDV010000038.1_prot_MCM8662312.1_910		2	GM
lcl|JAMTDV010000038.1_prot_MCM8662313.1_911	wlbA, bplA; UDP-N-acetyl-2-amino-2-deoxyglucuronate dehydrogenase [EC:1.1.1.335]	-	S
lcl|JAMTDV010000038.1_prot_MCM8662314.1_912	wbpD, wlbB; UDP-2-acetamido-3-amino-2,3-dideoxy-glucuronate N-acetyltransferase [EC:2.3.1.201]	-	S
lcl|JAMTDV010000038.1_prot_MCM8662315.1_913		-	C
lcl|JAMTDV010000039.1_prot_MCM8662316.1_914		-	-
lcl|JAMTDV010000039.1_prot_MCM8662317.1_915		2	KLT
lcl|JAMTDV010000039.1_prot_MCM8662318.1_916		3	S
lcl|JAMTDV010000039.1_prot_MCM8662319.1_917	K07481; transposase, IS5 family	2	L
lcl|JAMTDV010000039.1_prot_MCM8662320.1_918	ISA, treX; isoamylase [EC:3.2.1.68]	3	G
lcl|JAMTDV010000039.1_prot_MCM8662321.1_919		3	-
lcl|JAMTDV010000039.1_prot_MCM8662322.1_920		2	S
lcl|JAMTDV010000039.1_prot_MCM8662323.1_921	rhiI; O-methyltransferase [EC:2.1.1.-]	3	-
lcl|JAMTDV010000039.1_prot_MCM8662325.1_923	mcp; methyl-accepting chemotaxis protein	2	NT
lcl|JAMTDV010000039.1_prot_MCM8662326.1_924		-	G
lcl|JAMTDV010000039.1_prot_MCM8662328.1_926		3	M
lcl|JAMTDV010000039.1_prot_MCM8662329.1_927	nadB; L-aspartate oxidase [EC:1.4.3.16]	1	H
lcl|JAMTDV010000039.1_prot_MCM8662330.1_928		3	O
lcl|JAMTDV010000039.1_prot_MCM8662331.1_929	fabF, OXSM, CEM1; 3-oxoacyl-[acyl-carrier-protein] synthase II [EC:2.3.1.179]	1	I
lcl|JAMTDV010000039.1_prot_MCM8662332.1_930	acpP; acyl carrier protein	1	IQ
lcl|JAMTDV010000039.1_prot_MCM8662333.1_931	fabG, OAR1; 3-oxoacyl-[acyl-carrier protein] reductase [EC:1.1.1.100]	1	IQ
lcl|JAMTDV010000039.1_prot_MCM8662334.1_932	fabD, MCAT, MCT1; [acyl-carrier-protein] S-malonyltransferase [EC:2.3.1.39]	1	I
lcl|JAMTDV010000039.1_prot_MCM8662335.1_933	fabH; 3-oxoacyl-[acyl-carrier-protein] synthase III [EC:2.3.1.180]	1	I
lcl|JAMTDV010000039.1_prot_MCM8662336.1_934	plsX; phosphate acyltransferase [EC:2.3.1.274]	1	I
lcl|JAMTDV010000039.1_prot_MCM8662337.1_935	RP-L32, MRPL32, rpmF; large subunit ribosomal protein L32	1	J
lcl|JAMTDV010000039.1_prot_MCM8662338.1_936	yceD, ylbN; DUF177 domain-containing protein	2	S
lcl|JAMTDV010000039.1_prot_MCM8662339.1_937	yceF; 7-methyl-GTP pyrophosphatase [EC:3.6.1.-]	1	D
lcl|JAMTDV010000039.1_prot_MCM8662340.1_938	rsmI; 16S rRNA (cytidine1402-2'-O)-methyltransferase [EC:2.1.1.198]	1	H
lcl|JAMTDV010000039.1_prot_MCM8662341.1_939	sppA; protease IV [EC:3.4.21.-]	1	OU
lcl|JAMTDV010000039.1_prot_MCM8662342.1_940		1	P
lcl|JAMTDV010000039.1_prot_MCM8662343.1_941	gph; phosphoglycolate phosphatase [EC:3.1.3.18]	2	S
lcl|JAMTDV010000039.1_prot_MCM8662344.1_942	rluC; 23S rRNA pseudouridine955/2504/2580 synthase [EC:5.4.99.24]	1	J
lcl|JAMTDV010000039.1_prot_MCM8662345.1_943	rne; ribonuclease E [EC:3.1.26.12]	2	J
lcl|JAMTDV010000040.1_prot_MCM8662346.1_944		2	C
lcl|JAMTDV010000040.1_prot_MCM8662347.1_945	rep; ATP-dependent DNA helicase Rep [EC:5.6.2.4]	2	L
lcl|JAMTDV010000040.1_prot_MCM8662348.1_946	K07034; uncharacterized protein	2	S
lcl|JAMTDV010000040.1_prot_MCM8662349.1_947		2	T
lcl|JAMTDV010000040.1_prot_MCM8662350.1_948	arnD; undecaprenyl phosphate-alpha-L-ara4FN deformylase [EC:3.5.1.-]	3	G
lcl|JAMTDV010000040.1_prot_MCM8662351.1_949		2	GM
lcl|JAMTDV010000040.1_prot_MCM8662352.1_950	MTFMT, fmt; methionyl-tRNA formyltransferase [EC:2.1.2.9]	3	J
lcl|JAMTDV010000040.1_prot_MCM8662353.1_951	arnC, pmrF; undecaprenyl-phosphate 4-deoxy-4-formamido-L-arabinose transferase [EC:2.4.2.53]	3	M
lcl|JAMTDV010000040.1_prot_MCM8662354.1_952		3	E
lcl|JAMTDV010000040.1_prot_MCM8662355.1_953		3	P
lcl|JAMTDV010000040.1_prot_MCM8662356.1_954	UGDH, ugd; UDPglucose 6-dehydrogenase [EC:1.1.1.22]	3	C
lcl|JAMTDV010000040.1_prot_MCM8662360.1_958	TC.CNT; concentrative nucleoside transporter, CNT family	2	P
lcl|JAMTDV010000040.1_prot_MCM8662361.1_959	E2.4.2.21, cobU, cobT; nicotinate-nucleotide--dimethylbenzimidazole phosphoribosyltransferase [EC:2.4.2.21]	2	F
lcl|JAMTDV010000040.1_prot_MCM8662362.1_960	cobP, cobU; adenosylcobinamide kinase / adenosylcobinamide-phosphate guanylyltransferase [EC:2.7.1.156 2.7.7.62]	2	H
lcl|JAMTDV010000040.1_prot_MCM8662363.1_961		3	-
lcl|JAMTDV010000040.1_prot_MCM8662364.1_962		2	S
lcl|JAMTDV010000040.1_prot_MCM8662365.1_963		3	S
lcl|JAMTDV010000040.1_prot_MCM8662366.1_964		3	-
lcl|JAMTDV010000040.1_prot_MCM8662367.1_965	cobQ, cbiP; adenosylcobyric acid synthase [EC:6.3.5.10]	2	H
lcl|JAMTDV010000040.1_prot_MCM8662368.1_966	ABC.FEV.S; iron complex transport system substrate-binding protein	2	P
lcl|JAMTDV010000040.1_prot_MCM8662370.1_968		-	V
lcl|JAMTDV010000041.1_prot_MCM8662371.1_969		3	S
lcl|JAMTDV010000041.1_prot_MCM8662372.1_970	STAR1, fetA; UDP-glucose/iron transport system ATP-binding protein	2	V
lcl|JAMTDV010000041.1_prot_MCM8662373.1_971	STAR2, fetB; UDP-glucose/iron transport system permease protein	2	S
lcl|JAMTDV010000041.1_prot_MCM8662374.1_972		2	K
lcl|JAMTDV010000041.1_prot_MCM8662375.1_973		3	S
lcl|JAMTDV010000041.1_prot_MCM8662376.1_974	cusA, silA; copper/silver efflux system protein	2	P
lcl|JAMTDV010000041.1_prot_MCM8662377.1_975	cusB, silB; membrane fusion protein, copper/silver efflux system	2	M
lcl|JAMTDV010000041.1_prot_MCM8662378.1_976	czcC, cusC, cnrC; outer membrane protein, heavy metal efflux system	2	MU
lcl|JAMTDV010000041.1_prot_MCM8662379.1_977		2	S
lcl|JAMTDV010000041.1_prot_MCM8662380.1_978		2	C
lcl|JAMTDV010000041.1_prot_MCM8662381.1_979		2	T
lcl|JAMTDV010000041.1_prot_MCM8662382.1_980	miaA, TRIT1; tRNA dimethylallyltransferase [EC:2.5.1.75]	2	F
lcl|JAMTDV010000041.1_prot_MCM8662383.1_981	mutL; DNA mismatch repair protein MutL	2	L
lcl|JAMTDV010000041.1_prot_MCM8662384.1_982	dedA; membrane-associated protein	2	S
lcl|JAMTDV010000041.1_prot_MCM8662385.1_983	purN; phosphoribosylglycinamide formyltransferase 1 [EC:2.1.2.2]	2	F
lcl|JAMTDV010000041.1_prot_MCM8662386.1_984		3	D
lcl|JAMTDV010000041.1_prot_MCM8662387.1_985	rsmB, sun; 16S rRNA (cytosine967-C5)-methyltransferase [EC:2.1.1.176]	2	J
lcl|JAMTDV010000041.1_prot_MCM8662388.1_986		2	M
lcl|JAMTDV010000041.1_prot_MCM8662391.1_989	rstB; two-component system, OmpR family, sensor histidine kinase RstB [EC:2.7.13.3]	2	T
lcl|JAMTDV010000041.1_prot_MCM8662392.1_990	rstA; two-component system, OmpR family, response regulator RstA	2	K
lcl|JAMTDV010000041.1_prot_MCM8662393.1_991	SCD, desC; stearoyl-CoA desaturase (Delta-9 desaturase) [EC:1.14.19.1]	2	I
lcl|JAMTDV010000041.1_prot_MCM8662394.1_992	dsbB; protein dithiol:quinone oxidoreductase [EC:1.8.5.9]	2	C
lcl|JAMTDV010000041.1_prot_MCM8662395.1_993	dut, DUT; dUTP diphosphatase [EC:3.6.1.23]	2	F
lcl|JAMTDV010000041.1_prot_MCM8662396.1_994	coaBC, dfp; phosphopantothenoylcysteine decarboxylase / phosphopantothenate---cysteine ligase [EC:4.1.1.36 6.3.2.5]	2	H
lcl|JAMTDV010000041.1_prot_MCM8662397.1_995	radC; DNA repair protein RadC	1	E
lcl|JAMTDV010000041.1_prot_997		3	P
lcl|JAMTDV010000042.1_prot_MCM8662399.1_998		3	V
lcl|JAMTDV010000042.1_prot_MCM8662400.1_999	oprM, emhC, ttgC, cusC, adeK, smeF, mtrE, cmeC, gesC; outer membrane protein, multidrug efflux system	2	M
lcl|JAMTDV010000042.1_prot_MCM8662401.1_1000		3	-
lcl|JAMTDV010000042.1_prot_MCM8662403.1_1002	pabBC; para-aminobenzoate synthetase / 4-amino-4-deoxychorismate lyase [EC:2.6.1.85 4.1.3.38]	2	EH
lcl|JAMTDV010000042.1_prot_MCM8662404.1_1003	TC.SULP; sulfate permease, SulP family	1	P
lcl|JAMTDV010000042.1_prot_MCM8662405.1_1004		2	T
lcl|JAMTDV010000042.1_prot_MCM8662406.1_1005		2	CO
lcl|JAMTDV010000042.1_prot_MCM8662407.1_1006	SOD1; superoxide dismutase, Cu-Zn family [EC:1.15.1.1]	3	P
lcl|JAMTDV010000042.1_prot_MCM8662408.1_1007		3	T
lcl|JAMTDV010000042.1_prot_MCM8662409.1_1008		3	-
lcl|JAMTDV010000042.1_prot_MCM8662410.1_1009		3	-
lcl|JAMTDV010000042.1_prot_MCM8662411.1_1010		3	S
lcl|JAMTDV010000042.1_prot_MCM8662412.1_1011		1	E
lcl|JAMTDV010000042.1_prot_MCM8662413.1_1012		1	S
lcl|JAMTDV010000042.1_prot_MCM8662414.1_1013	E1.2.1.68; coniferyl-aldehyde dehydrogenase [EC:1.2.1.68]	1	C
lcl|JAMTDV010000042.1_prot_MCM8662415.1_1014		1	-
lcl|JAMTDV010000042.1_prot_MCM8662417.1_1016		1	M
lcl|JAMTDV010000042.1_prot_MCM8662418.1_1017		3	T
lcl|JAMTDV010000042.1_prot_MCM8662419.1_1018	ABC.CD.A; putative ABC transport system ATP-binding protein	1	V
lcl|JAMTDV010000042.1_prot_MCM8662420.1_1019	ABC.CD.P; putative ABC transport system permease protein	2	MV
lcl|JAMTDV010000042.1_prot_MCM8662421.1_1020		2	S
lcl|JAMTDV010000042.1_prot_MCM8662422.1_1021		2	MT
lcl|JAMTDV010000042.1_prot_MCM8662423.1_1022	moeA; molybdopterin molybdotransferase [EC:2.10.1.1]	2	H
lcl|JAMTDV010000042.1_prot_MCM8662424.1_1023	moaA, CNX2; GTP 3',8-cyclase [EC:4.1.99.22]	2	H
lcl|JAMTDV010000043.1_prot_MCM8662425.1_1024		3	L
lcl|JAMTDV010000043.1_prot_1025		3	L
lcl|JAMTDV010000043.1_prot_MCM8662426.1_1026		2	P
lcl|JAMTDV010000043.1_prot_MCM8662427.1_1027		2	S
lcl|JAMTDV010000044.1_prot_MCM8662428.1_1028		1	T
lcl|JAMTDV010000044.1_prot_MCM8662429.1_1029	K07090; uncharacterized protein	2	S
lcl|JAMTDV010000044.1_prot_MCM8662430.1_1030	tam; trans-aconitate 2-methyltransferase [EC:2.1.1.144]	2	S
lcl|JAMTDV010000044.1_prot_MCM8662431.1_1031	rfbA, rmlA, rffH; glucose-1-phosphate thymidylyltransferase [EC:2.7.7.24]	1	H
lcl|JAMTDV010000044.1_prot_MCM8662432.1_1032		3	-
lcl|JAMTDV010000045.1_prot_MCM8662433.1_1033		-	K
lcl|JAMTDV010000045.1_prot_MCM8662434.1_1034		-	-
lcl|JAMTDV010000045.1_prot_MCM8662435.1_1035		-	-
lcl|JAMTDV010000045.1_prot_MCM8662436.1_1036		-	-
lcl|JAMTDV010000045.1_prot_MCM8662437.1_1037		-	Q
lcl|JAMTDV010000046.1_prot_MCM8662438.1_1038	parC; topoisomerase IV subunit A [EC:5.6.2.2]	-	L
lcl|JAMTDV010000046.1_prot_MCM8662439.1_1039	parE; topoisomerase IV subunit B [EC:5.6.2.2]	-	L
lcl|JAMTDV010000046.1_prot_MCM8662440.1_1040		-	S
lcl|JAMTDV010000047.1_prot_MCM8662441.1_1041	RP-S10, MRPS10, rpsJ; small subunit ribosomal protein S10	2	J
lcl|JAMTDV010000047.1_prot_MCM8662442.1_1042	RP-L3, MRPL3, rplC; large subunit ribosomal protein L3	2	J
lcl|JAMTDV010000047.1_prot_MCM8662443.1_1043	RP-L4, MRPL4, rplD; large subunit ribosomal protein L4	2	J
lcl|JAMTDV010000047.1_prot_MCM8662444.1_1044	RP-L23, MRPL23, rplW; large subunit ribosomal protein L23	2	J
lcl|JAMTDV010000047.1_prot_MCM8662445.1_1045	RP-L2, MRPL2, rplB; large subunit ribosomal protein L2	2	J
lcl|JAMTDV010000047.1_prot_MCM8662446.1_1046	RP-S19, rpsS; small subunit ribosomal protein S19	2	J
lcl|JAMTDV010000047.1_prot_MCM8662447.1_1047	RP-L22, MRPL22, rplV; large subunit ribosomal protein L22	2	J
lcl|JAMTDV010000047.1_prot_MCM8662448.1_1048	RP-S3, rpsC; small subunit ribosomal protein S3	2	J
lcl|JAMTDV010000047.1_prot_MCM8662449.1_1049	RP-L16, MRPL16, rplP; large subunit ribosomal protein L16	2	J
lcl|JAMTDV010000047.1_prot_MCM8662450.1_1050	RP-L29, rpmC; large subunit ribosomal protein L29	2	J
lcl|JAMTDV010000047.1_prot_MCM8662451.1_1051	RP-S17, MRPS17, rpsQ; small subunit ribosomal protein S17	2	J
lcl|JAMTDV010000047.1_prot_MCM8662452.1_1052	RP-L14, MRPL14, rplN; large subunit ribosomal protein L14	2	J
lcl|JAMTDV010000047.1_prot_MCM8662453.1_1053	RP-L24, MRPL24, rplX; large subunit ribosomal protein L24	2	J
lcl|JAMTDV010000047.1_prot_MCM8662454.1_1054	RP-L5, MRPL5, rplE; large subunit ribosomal protein L5	2	J
lcl|JAMTDV010000047.1_prot_MCM8662455.1_1055	RP-S14, MRPS14, rpsN; small subunit ribosomal protein S14	1	J
lcl|JAMTDV010000047.1_prot_MCM8662456.1_1056	RP-S8, rpsH; small subunit ribosomal protein S8	1	J
lcl|JAMTDV010000047.1_prot_MCM8662457.1_1057	RP-L6, MRPL6, rplF; large subunit ribosomal protein L6	2	J
lcl|JAMTDV010000047.1_prot_MCM8662458.1_1058	RP-L18, MRPL18, rplR; large subunit ribosomal protein L18	1	J
lcl|JAMTDV010000047.1_prot_MCM8662459.1_1059	RP-S5, MRPS5, rpsE; small subunit ribosomal protein S5	1	J
lcl|JAMTDV010000047.1_prot_MCM8662460.1_1060	RP-L30, MRPL30, rpmD; large subunit ribosomal protein L30	1	J
lcl|JAMTDV010000047.1_prot_MCM8662461.1_1061	RP-L15, MRPL15, rplO; large subunit ribosomal protein L15	1	J
lcl|JAMTDV010000047.1_prot_MCM8662462.1_1062	secY; preprotein translocase subunit SecY	1	U
lcl|JAMTDV010000047.1_prot_MCM8662463.1_1063	infA; translation initiation factor IF-1	2	J
lcl|JAMTDV010000047.1_prot_MCM8662464.1_1064	RP-L36, MRPL36, rpmJ; large subunit ribosomal protein L36	2	J
lcl|JAMTDV010000047.1_prot_MCM8662465.1_1065	RP-S13, rpsM; small subunit ribosomal protein S13	1	J
lcl|JAMTDV010000047.1_prot_MCM8662466.1_1066	RP-S11, MRPS11, rpsK; small subunit ribosomal protein S11	1	J
lcl|JAMTDV010000047.1_prot_MCM8662467.1_1067	RP-S4, rpsD; small subunit ribosomal protein S4	1	J
lcl|JAMTDV010000047.1_prot_MCM8662468.1_1068	rpoA; DNA-directed RNA polymerase subunit alpha [EC:2.7.7.6]	1	K
lcl|JAMTDV010000047.1_prot_MCM8662469.1_1069	RP-L17, MRPL17, rplQ; large subunit ribosomal protein L17	1	J
lcl|JAMTDV010000047.1_prot_MCM8662470.1_1070	atm1, pexA; ATP-binding cassette, subfamily B, heavy metal transporter	2	V
lcl|JAMTDV010000047.1_prot_MCM8662471.1_1071		2	K
lcl|JAMTDV010000047.1_prot_MCM8662472.1_1072	fadE; acyl-CoA dehydrogenase [EC:1.3.99.-]	1	I
lcl|JAMTDV010000047.1_prot_MCM8662473.1_1073	ACAT, atoB; acetyl-CoA C-acetyltransferase [EC:2.3.1.9]	1	I
lcl|JAMTDV010000047.1_prot_MCM8662474.1_1074	fadJ; 3-hydroxyacyl-CoA dehydrogenase / enoyl-CoA hydratase / 3-hydroxybutyryl-CoA epimerase [EC:1.1.1.35 4.2.1.17 5.1.2.3]	2	I
lcl|JAMTDV010000047.1_prot_MCM8662475.1_1075		2	S
lcl|JAMTDV010000047.1_prot_MCM8662476.1_1076	paaI; acyl-CoA thioesterase [EC:3.1.2.-]	2	Q
lcl|JAMTDV010000047.1_prot_MCM8662477.1_1077	paaX; phenylacetic acid degradation operon negative regulatory protein	3	K
lcl|JAMTDV010000047.1_prot_MCM8662478.1_1078	actP; cation/acetate symporter	2	S
lcl|JAMTDV010000047.1_prot_MCM8662479.1_1079		2	S
lcl|JAMTDV010000047.1_prot_MCM8662480.1_1080	dmpP, poxF, tomA5; phenol/toluene 2-monooxygenase (NADH) P5/A5 [EC:1.14.13.244 1.14.13.243]	2	C
lcl|JAMTDV010000047.1_prot_MCM8662481.1_1081		2	F
lcl|JAMTDV010000048.1_prot_MCM8662482.1_1082		3	P
lcl|JAMTDV010000048.1_prot_MCM8662483.1_1083	hflC; modulator of FtsH protease HflC	3	O
lcl|JAMTDV010000048.1_prot_MCM8662484.1_1084		3	-
lcl|JAMTDV010000048.1_prot_MCM8662485.1_1085		3	O
lcl|JAMTDV010000048.1_prot_MCM8662486.1_1086		3	O
lcl|JAMTDV010000048.1_prot_MCM8662487.1_1087		2	S
lcl|JAMTDV010000048.1_prot_MCM8662488.1_1088		2	T
lcl|JAMTDV010000048.1_prot_MCM8662489.1_1089		2	-
lcl|JAMTDV010000048.1_prot_MCM8662490.1_1090	ACADM, acd; acyl-CoA dehydrogenase [EC:1.3.8.7]	2	C
lcl|JAMTDV010000048.1_prot_MCM8662491.1_1091		2	C
lcl|JAMTDV010000048.1_prot_MCM8662492.1_1092		3	S
lcl|JAMTDV010000048.1_prot_MCM8662493.1_1093		3	NU
lcl|JAMTDV010000048.1_prot_MCM8662498.1_1098	pilC; type IV pilus assembly protein PilC	2	NU
lcl|JAMTDV010000048.1_prot_MCM8662499.1_1099	gspE; general secretion pathway protein E [EC:7.4.2.8]	1	NU
lcl|JAMTDV010000048.1_prot_MCM8662500.1_1100		3	S
lcl|JAMTDV010000048.1_prot_MCM8662501.1_1101	gspD; general secretion pathway protein D	1	NU
lcl|JAMTDV010000048.1_prot_MCM8662502.1_1102	mshM; MSHA biogenesis protein MshM	2	U
lcl|JAMTDV010000048.1_prot_MCM8662503.1_1103	mlaF, linL, mkl; phospholipid/cholesterol/gamma-HCH transport system ATP-binding protein	1	Q
lcl|JAMTDV010000048.1_prot_MCM8662504.1_1104	mlaE, linK; phospholipid/cholesterol/gamma-HCH transport system permease protein	1	Q
lcl|JAMTDV010000048.1_prot_MCM8662505.1_1105	mlaD, linM; phospholipid/cholesterol/gamma-HCH transport system substrate-binding protein	1	Q
lcl|JAMTDV010000048.1_prot_MCM8662506.1_1106	mlaA, vacJ; phospholipid-binding lipoprotein MlaA	1	M
lcl|JAMTDV010000048.1_prot_MCM8662507.1_1107	mlaC; phospholipid transport system substrate-binding protein	1	Q
lcl|JAMTDV010000048.1_prot_MCM8662508.1_1108	mlaB; phospholipid transport system transporter-binding protein	3	S
lcl|JAMTDV010000048.1_prot_MCM8662509.1_1109	ABC-2.A; ABC-2 type transport system ATP-binding protein	1	V
lcl|JAMTDV010000048.1_prot_MCM8662510.1_1110	ABC-2.P; ABC-2 type transport system permease protein	1	U
lcl|JAMTDV010000048.1_prot_MCM8662511.1_1111		1	K
lcl|JAMTDV010000048.1_prot_MCM8662512.1_1112	murA; UDP-N-acetylglucosamine 1-carboxyvinyltransferase [EC:2.5.1.7]	1	M
lcl|JAMTDV010000048.1_prot_MCM8662513.1_1113		2	KT
lcl|JAMTDV010000049.1_prot_MCM8662514.1_1114		-	H
lcl|JAMTDV010000049.1_prot_MCM8662515.1_1115	ksgA; 16S rRNA (adenine1518-N6/adenine1519-N6)-dimethyltransferase [EC:2.1.1.182]	2	J
lcl|JAMTDV010000049.1_prot_MCM8662516.1_1116	E3.1.11.2, xthA; exodeoxyribonuclease III [EC:3.1.11.2]	1	L
lcl|JAMTDV010000049.1_prot_MCM8662517.1_1117	wza, gfcE; polysaccharide biosynthesis/export protein	2	M
lcl|JAMTDV010000049.1_prot_MCM8662518.1_1118	epsF; protein tyrosine kinase modulator	2	M
lcl|JAMTDV010000049.1_prot_MCM8662519.1_1119	epsB, capB; protein-tyrosine kinase [EC:2.7.10.3]	2	D
lcl|JAMTDV010000049.1_prot_MCM8662520.1_1120		2	S
lcl|JAMTDV010000049.1_prot_MCM8662521.1_1121	gspA; general secretion pathway protein A	2	U
lcl|JAMTDV010000049.1_prot_MCM8662522.1_1122	wecB; UDP-N-acetylglucosamine 2-epimerase (non-hydrolysing) [EC:5.1.3.14]	2	G
lcl|JAMTDV010000049.1_prot_MCM8662523.1_1123		2	G
lcl|JAMTDV010000049.1_prot_MCM8662524.1_1124		2	V
lcl|JAMTDV010000049.1_prot_MCM8662525.1_1125		2	C
lcl|JAMTDV010000049.1_prot_MCM8662526.1_1126		3	G
lcl|JAMTDV010000049.1_prot_MCM8662527.1_1127		2	M
lcl|JAMTDV010000049.1_prot_MCM8662528.1_1128	asnB, ASNS; asparagine synthase (glutamine-hydrolysing) [EC:6.3.5.4]	2	E
lcl|JAMTDV010000049.1_prot_MCM8662529.1_1129		2	M
lcl|JAMTDV010000049.1_prot_MCM8662530.1_1130		3	Q
lcl|JAMTDV010000049.1_prot_MCM8662532.1_1133		2	M
lcl|JAMTDV010000049.1_prot_MCM8662533.1_1134	bshA; L-malate glycosyltransferase [EC:2.4.1.-]	2	M
lcl|JAMTDV010000049.1_prot_MCM8662534.1_1135		2	H
lcl|JAMTDV010000049.1_prot_MCM8662535.1_1136		2	M
lcl|JAMTDV010000049.1_prot_MCM8662536.1_1137		2	Q
lcl|JAMTDV010000049.1_prot_MCM8662537.1_1138		2	G
lcl|JAMTDV010000050.1_prot_MCM8662538.1_1139		-	M
lcl|JAMTDV010000050.1_prot_MCM8662540.1_1141	feoB; ferrous iron transport protein B	2	P
lcl|JAMTDV010000050.1_prot_MCM8662541.1_1142	feoA; ferrous iron transport protein A	2	P
lcl|JAMTDV010000050.1_prot_MCM8662542.1_1143	yrbG; cation:H+ antiporter	3	P
lcl|JAMTDV010000051.1_prot_MCM8662543.1_1144		3	L
lcl|JAMTDV010000051.1_prot_MCM8662544.1_1145	SARS, serS; seryl-tRNA synthetase [EC:6.1.1.11]	2	J
lcl|JAMTDV010000051.1_prot_MCM8662545.1_1146	ycaJ; putative ATPase	2	L
lcl|JAMTDV010000051.1_prot_MCM8662547.1_1148	tgs, wax-dgat; diacylglycerol O-acyltransferase / wax synthase [EC:2.3.1.20 2.3.1.75]	2	Q
lcl|JAMTDV010000051.1_prot_MCM8662548.1_1149		3	-
lcl|JAMTDV010000051.1_prot_MCM8662549.1_1150	gcvA; LysR family transcriptional regulator, glycine cleavage system transcriptional activator	1	K
lcl|JAMTDV010000051.1_prot_MCM8662552.1_1153		3	-
lcl|JAMTDV010000051.1_prot_MCM8662553.1_1154		1	S
lcl|JAMTDV010000051.1_prot_MCM8662554.1_1155	K07182; CBS domain-containing protein	1	T
lcl|JAMTDV010000051.1_prot_MCM8662555.1_1156	dnaQ; DNA polymerase III subunit epsilon [EC:2.7.7.7]	1	L
lcl|JAMTDV010000051.1_prot_MCM8662556.1_1157		1	T
lcl|JAMTDV010000051.1_prot_MCM8662557.1_1158		1	T
lcl|JAMTDV010000051.1_prot_MCM8662558.1_1159		1	-
lcl|JAMTDV010000051.1_prot_MCM8662559.1_1160	uvrD, pcrA; ATP-dependent DNA helicase UvrD/PcrA [EC:5.6.2.4]	2	L
lcl|JAMTDV010000051.1_prot_MCM8662560.1_1161		2	I
lcl|JAMTDV010000051.1_prot_MCM8662561.1_1162	dnaQ; DNA polymerase III subunit epsilon [EC:2.7.7.7]	2	L
lcl|JAMTDV010000051.1_prot_MCM8662562.1_1163	K06867; uncharacterized protein	2	S
lcl|JAMTDV010000051.1_prot_MCM8662563.1_1164	tatD; TatD DNase family protein [EC:3.1.21.-]	2	L
lcl|JAMTDV010000051.1_prot_MCM8662564.1_1165	pilZ; type IV pilus assembly protein PilZ	2	NU
lcl|JAMTDV010000051.1_prot_MCM8662565.1_1166	holB; DNA polymerase III subunit delta' [EC:2.7.7.7]	2	L
lcl|JAMTDV010000051.1_prot_MCM8662566.1_1167	tmk, DTYMK; dTMP kinase [EC:2.7.4.9]	2	F
lcl|JAMTDV010000051.1_prot_MCM8662567.1_1168	K07082; UPF0755 protein	2	S
lcl|JAMTDV010000051.1_prot_MCM8662568.1_1169	ygfZ; tRNA-modifying protein YgfZ	2	S
lcl|JAMTDV010000051.1_prot_MCM8662569.1_1170		2	S
lcl|JAMTDV010000051.1_prot_MCM8662570.1_1171		-	S
lcl|JAMTDV010000051.1_prot_MCM8662571.1_1172	tadA; tRNA(adenine34) deaminase [EC:3.5.4.33]	-	F
lcl|JAMTDV010000052.1_prot_MCM8662572.1_1173	glnB; nitrogen regulatory protein P-II 1	1	K
lcl|JAMTDV010000052.1_prot_MCM8662573.1_1174	nadE; NAD+ synthase [EC:6.3.1.5]	1	H
lcl|JAMTDV010000052.1_prot_MCM8662574.1_1175	ppa; inorganic pyrophosphatase [EC:3.6.1.1]	2	C
lcl|JAMTDV010000052.1_prot_MCM8662575.1_1176		2	I
lcl|JAMTDV010000052.1_prot_MCM8662576.1_1177	yghU, yfcG; GSH-dependent disulfide-bond oxidoreductase [EC:1.8.4.-]	2	O
lcl|JAMTDV010000052.1_prot_MCM8662577.1_1178	ABC-2.P; ABC-2 type transport system permease protein	2	V
lcl|JAMTDV010000052.1_prot_MCM8662578.1_1179	ABC-2.A; ABC-2 type transport system ATP-binding protein	2	V
lcl|JAMTDV010000052.1_prot_MCM8662579.1_1180	ABC-2.TX; HlyD family secretion protein	2	V
lcl|JAMTDV010000052.1_prot_MCM8662580.1_1181	pccA; periplasmic copper chaperone A	1	S
lcl|JAMTDV010000052.1_prot_MCM8662581.1_1182	K09978; uncharacterized protein	2	S
lcl|JAMTDV010000052.1_prot_MCM8662582.1_1183	SCO1; protein SCO1	1	S
lcl|JAMTDV010000052.1_prot_MCM8662583.1_1184		2	Q
lcl|JAMTDV010000052.1_prot_MCM8662585.1_1186	purT; phosphoribosylglycinamide formyltransferase 2 [EC:6.3.1.21]	2	F
lcl|JAMTDV010000052.1_prot_MCM8662586.1_1187	rutE; 3-hydroxypropanoate dehydrogenase [EC:1.1.1.-]	1	C
lcl|JAMTDV010000052.1_prot_MCM8662587.1_1188		2	S
lcl|JAMTDV010000052.1_prot_MCM8662588.1_1189		2	S
lcl|JAMTDV010000052.1_prot_MCM8662589.1_1190		2	S
lcl|JAMTDV010000052.1_prot_MCM8662590.1_1191		2	C
lcl|JAMTDV010000052.1_prot_MCM8662591.1_1192	DODA; 4,5-DOPA dioxygenase extradiol [EC:1.13.11.-]	2	S
lcl|JAMTDV010000052.1_prot_MCM8662592.1_1193		2	K
lcl|JAMTDV010000052.1_prot_MCM8662593.1_1194	dcuB; anaerobic C4-dicarboxylate transporter DcuB	2	S
lcl|JAMTDV010000052.1_prot_MCM8662594.1_1195	rayT; REP-associated tyrosine transposase	2	L
lcl|JAMTDV010000052.1_prot_MCM8662595.1_1196	fitB; toxin FitB [EC:3.1.-.-]	3	S
lcl|JAMTDV010000052.1_prot_MCM8662596.1_1197	fitA; antitoxin FitA	3	S
lcl|JAMTDV010000052.1_prot_1198		3	-
lcl|JAMTDV010000052.1_prot_MCM8662597.1_1199	folE2; GTP cyclohydrolase IB [EC:3.5.4.16]	2	S
lcl|JAMTDV010000052.1_prot_MCM8662598.1_1200	gpx, btuE, bsaA; glutathione peroxidase [EC:1.11.1.9]	2	O
lcl|JAMTDV010000052.1_prot_MCM8662599.1_1201	K07001; NTE family protein	3	S
lcl|JAMTDV010000052.1_prot_MCM8662601.1_1203		2	S
lcl|JAMTDV010000052.1_prot_MCM8662602.1_1204		3	E
lcl|JAMTDV010000052.1_prot_MCM8662603.1_1205		3	S
lcl|JAMTDV010000052.1_prot_MCM8662604.1_1206		-	L
lcl|JAMTDV010000053.1_prot_MCM8662605.1_1207		-	-
lcl|JAMTDV010000053.1_prot_MCM8662606.1_1208		-	-
lcl|JAMTDV010000053.1_prot_MCM8662607.1_1209		-	-
lcl|JAMTDV010000053.1_prot_MCM8662609.1_1211	recJ; single-stranded-DNA-specific exonuclease [EC:3.1.-.-]	2	L
lcl|JAMTDV010000053.1_prot_MCM8662610.1_1212		2	S
lcl|JAMTDV010000053.1_prot_MCM8662611.1_1213	lolC_E; lipoprotein-releasing system permease protein	2	M
lcl|JAMTDV010000053.1_prot_MCM8662612.1_1214	lolD; lipoprotein-releasing system ATP-binding protein [EC:7.6.2.-]	2	V
lcl|JAMTDV010000053.1_prot_MCM8662613.1_1215		3	NT
lcl|JAMTDV010000053.1_prot_MCM8662614.1_1216	mcp; methyl-accepting chemotaxis protein	3	NT
lcl|JAMTDV010000053.1_prot_MCM8662615.1_1217	comEC; competence protein ComEC	2	S
lcl|JAMTDV010000053.1_prot_MCM8662617.1_1219		2	NU
lcl|JAMTDV010000053.1_prot_MCM8662618.1_1220	kdsD, kpsF; arabinose-5-phosphate isomerase [EC:5.3.1.13]	1	M
lcl|JAMTDV010000053.1_prot_MCM8662619.1_1221	kdsC; 3-deoxy-D-manno-octulosonate 8-phosphate phosphatase (KDO 8-P phosphatase) [EC:3.1.3.45]	2	S
lcl|JAMTDV010000053.1_prot_MCM8662620.1_1222	lptC; lipopolysaccharide export system protein LptC	2	S
lcl|JAMTDV010000053.1_prot_MCM8662621.1_1223	lptA; lipopolysaccharide export system protein LptA	1	S
lcl|JAMTDV010000053.1_prot_MCM8662622.1_1224		2	S
lcl|JAMTDV010000053.1_prot_MCM8662623.1_1225		1	S
lcl|JAMTDV010000053.1_prot_MCM8662624.1_1226		2	S
lcl|JAMTDV010000053.1_prot_MCM8662625.1_1227	cysZ; CysZ protein	2	E
lcl|JAMTDV010000053.1_prot_MCM8662626.1_1228	hrpA; ATP-dependent helicase HrpA [EC:3.6.4.13]	2	L
lcl|JAMTDV010000053.1_prot_MCM8662627.1_1229		-	S
lcl|JAMTDV010000053.1_prot_MCM8662628.1_1230		-	-
lcl|JAMTDV010000053.1_prot_1231		-	L
lcl|JAMTDV010000054.1_prot_1232	K07486; transposase	3	L
lcl|JAMTDV010000054.1_prot_MCM8662629.1_1233	croR; 3-hydroxybutyryl-CoA dehydratase [EC:4.2.1.55]	2	I
lcl|JAMTDV010000054.1_prot_1234		3	K
lcl|JAMTDV010000054.1_prot_MCM8662630.1_1235		2	S
lcl|JAMTDV010000054.1_prot_MCM8662631.1_1236	dld; D-lactate dehydrogenase	2	C
lcl|JAMTDV010000054.1_prot_MCM8662632.1_1237	lctP; lactate permease	2	C
lcl|JAMTDV010000054.1_prot_MCM8662633.1_1238	sapM; phosphatidylinositol-3-phosphatase [EC:3.1.3.64]	3	S
lcl|JAMTDV010000054.1_prot_MCM8662634.1_1239	ABC.CD.P; putative ABC transport system permease protein	2	Q
lcl|JAMTDV010000054.1_prot_MCM8662635.1_1240	sixA; phosphohistidine phosphatase [EC:3.1.3.-]	2	T
lcl|JAMTDV010000054.1_prot_MCM8662637.1_1242	serA, PHGDH; D-3-phosphoglycerate dehydrogenase / 2-oxoglutarate reductase [EC:1.1.1.95 1.1.1.399]	2	C
lcl|JAMTDV010000054.1_prot_MCM8662638.1_1243	serC, PSAT1; phosphoserine aminotransferase [EC:2.6.1.52]	2	EH
lcl|JAMTDV010000054.1_prot_MCM8662639.1_1244	hr; hemerythrin	2	P
lcl|JAMTDV010000054.1_prot_MCM8662640.1_1245		3	C
lcl|JAMTDV010000054.1_prot_MCM8662641.1_1246	PDHB, pdhB; pyruvate dehydrogenase E1 component beta subunit [EC:1.2.4.1]	2	C
lcl|JAMTDV010000054.1_prot_MCM8662642.1_1247	acoA; acetoin:2,6-dichlorophenolindophenol oxidoreductase subunit alpha [EC:1.1.1.-]	3	C
lcl|JAMTDV010000054.1_prot_MCM8662643.1_1248	E4.6.1.1; adenylate cyclase [EC:4.6.1.1]	3	T
lcl|JAMTDV010000054.1_prot_MCM8662644.1_1249		3	S
lcl|JAMTDV010000054.1_prot_MCM8662645.1_1250		3	S
lcl|JAMTDV010000054.1_prot_MCM8662646.1_1251	iorA; isoquinoline 1-oxidoreductase subunit alpha [EC:1.3.99.16]	2	C
lcl|JAMTDV010000054.1_prot_MCM8662647.1_1252	iorB; isoquinoline 1-oxidoreductase subunit beta [EC:1.3.99.16]	2	C
lcl|JAMTDV010000054.1_prot_MCM8662648.1_1253	xdhC; xanthine dehydrogenase accessory factor	3	O
lcl|JAMTDV010000054.1_prot_MCM8662649.1_1254	mocA; molybdenum cofactor cytidylyltransferase [EC:2.7.7.76]	3	S
lcl|JAMTDV010000054.1_prot_MCM8662650.1_1255		3	S
lcl|JAMTDV010000054.1_prot_MCM8662651.1_1256		3	S
lcl|JAMTDV010000055.1_prot_MCM8662652.1_1257		3	S
lcl|JAMTDV010000055.1_prot_MCM8662653.1_1258	ppx-gppA; exopolyphosphatase / guanosine-5'-triphosphate,3'-diphosphate pyrophosphatase [EC:3.6.1.11 3.6.1.40]	1	FP
lcl|JAMTDV010000055.1_prot_MCM8662654.1_1259	priA; primosomal protein N' (replication factor Y) (superfamily II helicase) [EC:5.6.2.4]	1	L
lcl|JAMTDV010000055.1_prot_MCM8662655.1_1260	hemE, UROD; uroporphyrinogen decarboxylase [EC:4.1.1.37]	1	H
lcl|JAMTDV010000055.1_prot_1261	trkH, trkG, ktrB, ktrD; trk/ktr system potassium uptake protein	2	P
lcl|JAMTDV010000055.1_prot_MCM8662656.1_1262	trkA, ktrA, ktrC; trk/ktr system potassium uptake protein	1	C
lcl|JAMTDV010000055.1_prot_MCM8662657.1_1263	ntrX; two-component system, NtrC family, nitrogen regulation response regulator NtrX	2	T
lcl|JAMTDV010000055.1_prot_MCM8662658.1_1264		1	T
lcl|JAMTDV010000055.1_prot_MCM8662659.1_1265		1	S
lcl|JAMTDV010000055.1_prot_MCM8662660.1_1266	rsmB, sun; 16S rRNA (cytosine967-C5)-methyltransferase [EC:2.1.1.176]	2	J
lcl|JAMTDV010000055.1_prot_MCM8662661.1_1267		1	U
lcl|JAMTDV010000055.1_prot_MCM8662662.1_1268		3	S
lcl|JAMTDV010000055.1_prot_MCM8662663.1_1269	htpX; heat shock protein HtpX [EC:3.4.24.-]	2	O
lcl|JAMTDV010000055.1_prot_MCM8662664.1_1270	MTFMT, fmt; methionyl-tRNA formyltransferase [EC:2.1.2.9]	2	J
lcl|JAMTDV010000055.1_prot_MCM8662665.1_1271	PDF, def; peptide deformylase [EC:3.5.1.88]	1	J
lcl|JAMTDV010000055.1_prot_MCM8662666.1_1272		1	S
lcl|JAMTDV010000055.1_prot_MCM8662667.1_1273	smf; DNA processing protein	1	LU
lcl|JAMTDV010000055.1_prot_MCM8662668.1_1274	topB; DNA topoisomerase III [EC:5.6.2.1]	1	L
lcl|JAMTDV010000055.1_prot_MCM8662669.1_1275	oxyR; LysR family transcriptional regulator, hydrogen peroxide-inducible genes activator	1	K
lcl|JAMTDV010000055.1_prot_MCM8662670.1_1276	rsuA; 16S rRNA pseudouridine516 synthase [EC:5.4.99.19]	2	J
lcl|JAMTDV010000055.1_prot_MCM8662671.1_1277		2	S
lcl|JAMTDV010000055.1_prot_MCM8662672.1_1278	thiC; phosphomethylpyrimidine synthase [EC:4.1.99.17]	1	H
lcl|JAMTDV010000056.1_prot_MCM8662673.1_1279		-	L
lcl|JAMTDV010000056.1_prot_MCM8662674.1_1280	K07317; adenine-specific DNA-methyltransferase [EC:2.1.1.72]	2	L
lcl|JAMTDV010000056.1_prot_MCM8662675.1_1281	gshA; glutamate--cysteine ligase [EC:6.3.2.2]	2	U
lcl|JAMTDV010000056.1_prot_MCM8662676.1_1282	gshB; glutathione synthase [EC:6.3.2.3]	1	H
lcl|JAMTDV010000056.1_prot_MCM8662677.1_1283	apbE; FAD:protein FMN transferase [EC:2.7.1.180]	1	H
lcl|JAMTDV010000056.1_prot_MCM8662678.1_1284	manXa; mannose PTS system EIIA component [EC:2.7.1.191]	1	G
lcl|JAMTDV010000056.1_prot_MCM8662679.1_1285	ptsH; phosphocarrier protein HPr	1	G
lcl|JAMTDV010000056.1_prot_MCM8662680.1_1286	ptsI; phosphoenolpyruvate-protein phosphotransferase (PTS system enzyme I) [EC:2.7.3.9]	2	G
lcl|JAMTDV010000056.1_prot_MCM8662681.1_1287	metX; homoserine O-acetyltransferase/O-succinyltransferase [EC:2.3.1.31 2.3.1.46]	1	E
lcl|JAMTDV010000056.1_prot_MCM8662682.1_1288		1	Q
lcl|JAMTDV010000056.1_prot_MCM8662683.1_1289	ampG; MFS transporter, PAT family, beta-lactamase induction signal transducer AmpG	2	EGP
lcl|JAMTDV010000056.1_prot_MCM8662684.1_1290	SMUG1; single-strand selective monofunctional uracil DNA glycosylase [EC:3.2.2.-]	1	L
lcl|JAMTDV010000056.1_prot_MCM8662685.1_1291		2	S
lcl|JAMTDV010000056.1_prot_MCM8662686.1_1292		3	S
lcl|JAMTDV010000056.1_prot_MCM8662687.1_1293		1	S
lcl|JAMTDV010000056.1_prot_MCM8662688.1_1294	E3.1.11.2, xthA; exodeoxyribonuclease III [EC:3.1.11.2]	2	L
lcl|JAMTDV010000056.1_prot_MCM8662689.1_1295	pyrE; orotate phosphoribosyltransferase [EC:2.4.2.10]	2	F
lcl|JAMTDV010000056.1_prot_MCM8662690.1_1296		2	-
lcl|JAMTDV010000056.1_prot_MCM8662691.1_1297	gatB, PET112; aspartyl-tRNA(Asn)/glutamyl-tRNA(Gln) amidotransferase subunit B [EC:6.3.5.6 6.3.5.7]	2	J
lcl|JAMTDV010000056.1_prot_MCM8662692.1_1298	gatA, QRSL1; aspartyl-tRNA(Asn)/glutamyl-tRNA(Gln) amidotransferase subunit A [EC:6.3.5.6 6.3.5.7]	2	J
lcl|JAMTDV010000056.1_prot_MCM8662693.1_1299	gatC, GATC; aspartyl-tRNA(Asn)/glutamyl-tRNA(Gln) amidotransferase subunit C [EC:6.3.5.6 6.3.5.7]	2	F
lcl|JAMTDV010000056.1_prot_MCM8662694.1_1300	mreB; rod shape-determining protein MreB and related proteins	2	D
lcl|JAMTDV010000056.1_prot_MCM8662695.1_1301	mreC; rod shape-determining protein MreC	2	M
lcl|JAMTDV010000056.1_prot_MCM8662696.1_1302	mreD; rod shape-determining protein MreD	2	M
lcl|JAMTDV010000056.1_prot_MCM8662697.1_1303	mrdA; penicillin-binding protein 2 [EC:3.4.16.4]	2	M
lcl|JAMTDV010000056.1_prot_MCM8662698.1_1304	rodA, mrdB; rod shape determining protein RodA	2	M
lcl|JAMTDV010000056.1_prot_MCM8662699.1_1305	rlpA; rare lipoprotein A	2	M
lcl|JAMTDV010000056.1_prot_MCM8662700.1_1306		3	M
lcl|JAMTDV010000056.1_prot_MCM8662701.1_1307	prx; thioredoxin-dependent peroxiredoxin [EC:1.11.1.24]	2	O
lcl|JAMTDV010000057.1_prot_MCM8662702.1_1308	mnmC; tRNA 5-methylaminomethyl-2-thiouridine biosynthesis bifunctional protein [EC:2.1.1.61 1.5.-.-]	2	H
lcl|JAMTDV010000057.1_prot_MCM8662703.1_1309	KARS, lysS; lysyl-tRNA synthetase, class II [EC:6.1.1.6]	2	J
lcl|JAMTDV010000057.1_prot_MCM8662704.1_1310	prfB; peptide chain release factor 2	2	J
lcl|JAMTDV010000058.1_prot_MCM8662705.1_1311	cpo; non-heme chloroperoxidase [EC:1.11.1.10]	3	S
lcl|JAMTDV010000058.1_prot_MCM8662706.1_1312		3	-
lcl|JAMTDV010000058.1_prot_MCM8662707.1_1313	TC.APA; basic amino acid/polyamine antiporter, APA family	3	-
lcl|JAMTDV010000059.1_prot_MCM8662709.1_1315	hsdR; type I restriction enzyme, R subunit [EC:3.1.21.3]	3	L
lcl|JAMTDV010000059.1_prot_MCM8662711.1_1317	hsdM; type I restriction enzyme M protein [EC:2.1.1.72]	3	V
lcl|JAMTDV010000060.1_prot_MCM8662712.1_1318		2	S
lcl|JAMTDV010000060.1_prot_MCM8662713.1_1319		2	T
lcl|JAMTDV010000060.1_prot_MCM8662714.1_1320	nifX; nitrogen fixation protein NifX	2	S
lcl|JAMTDV010000060.1_prot_MCM8662715.1_1321	nifN; nitrogenase molybdenum-iron protein NifN	2	C
lcl|JAMTDV010000060.1_prot_MCM8662716.1_1322	nifE; nitrogenase molybdenum-cofactor synthesis protein NifE	-	C
lcl|JAMTDV010000061.1_prot_MCM8662718.1_1324	leuB, IMDH; 3-isopropylmalate dehydrogenase [EC:1.1.1.85]	2	CE
lcl|JAMTDV010000061.1_prot_MCM8662719.1_1325	K06999; phospholipase/carboxylesterase	1	S
lcl|JAMTDV010000061.1_prot_MCM8662720.1_1326	parA, soj; chromosome partitioning protein	2	D
lcl|JAMTDV010000061.1_prot_MCM8662721.1_1327	glbN; hemoglobin	3	O
lcl|JAMTDV010000061.1_prot_MCM8662722.1_1328		2	GM
lcl|JAMTDV010000061.1_prot_MCM8662723.1_1329	wbqP; O-antigen biosynthesis protein WbqP	2	M
lcl|JAMTDV010000061.1_prot_MCM8662724.1_1330		3	S
lcl|JAMTDV010000061.1_prot_MCM8662725.1_1331	rpoD; RNA polymerase primary sigma factor	2	K
lcl|JAMTDV010000061.1_prot_MCM8662726.1_1332	dnaG; DNA primase [EC:2.7.7.101]	2	L
lcl|JAMTDV010000061.1_prot_MCM8662727.1_1333	K09117; uncharacterized protein	2	S
lcl|JAMTDV010000061.1_prot_MCM8662728.1_1334	RP-S21, MRPS21, rpsU; small subunit ribosomal protein S21	2	J
lcl|JAMTDV010000061.1_prot_MCM8662729.1_1335	glmM; phosphoglucosamine mutase [EC:5.4.2.10]	1	G
lcl|JAMTDV010000061.1_prot_MCM8662730.1_1336	folP; dihydropteroate synthase [EC:2.5.1.15]	1	H
lcl|JAMTDV010000061.1_prot_MCM8662731.1_1337	ftsH, hflB; cell division protease FtsH [EC:3.4.24.-]	1	O
lcl|JAMTDV010000061.1_prot_MCM8662732.1_1338	rlmE, rrmJ, ftsJ; 23S rRNA (uridine2552-2'-O)-methyltransferase [EC:2.1.1.166]	2	J
lcl|JAMTDV010000061.1_prot_MCM8662733.1_1339	yhbY; RNA-binding protein	2	J
lcl|JAMTDV010000061.1_prot_MCM8662734.1_1340		1	S
lcl|JAMTDV010000061.1_prot_MCM8662735.1_1341	greA; transcription elongation factor GreA	1	K
lcl|JAMTDV010000061.1_prot_MCM8662736.1_1342	carB, CPA2; carbamoyl-phosphate synthase large subunit [EC:6.3.5.5]	1	F
lcl|JAMTDV010000061.1_prot_MCM8662737.1_1343	carA, CPA1; carbamoyl-phosphate synthase small subunit [EC:6.3.5.5]	1	F
lcl|JAMTDV010000061.1_prot_MCM8662738.1_1344		3	-
lcl|JAMTDV010000061.1_prot_MCM8662741.1_1347		3	S
lcl|JAMTDV010000062.1_prot_MCM8662742.1_1348		-	S
lcl|JAMTDV010000062.1_prot_MCM8662743.1_1349	ABC-2.A; ABC-2 type transport system ATP-binding protein	2	V
lcl|JAMTDV010000062.1_prot_MCM8662744.1_1350		2	H
lcl|JAMTDV010000062.1_prot_MCM8662745.1_1351		3	C
lcl|JAMTDV010000062.1_prot_MCM8662746.1_1352		2	S
lcl|JAMTDV010000062.1_prot_MCM8662747.1_1353		3	-
lcl|JAMTDV010000062.1_prot_MCM8662748.1_1354		3	-
lcl|JAMTDV010000062.1_prot_MCM8662750.1_1356		3	S
lcl|JAMTDV010000062.1_prot_MCM8662751.1_1357		3	S
lcl|JAMTDV010000062.1_prot_MCM8662752.1_1358		3	D
lcl|JAMTDV010000062.1_prot_MCM8662753.1_1359	K07133; uncharacterized protein	2	S
lcl|JAMTDV010000062.1_prot_MCM8662754.1_1360		2	L
lcl|JAMTDV010000062.1_prot_MCM8662755.1_1361	tex; protein Tex	1	J
lcl|JAMTDV010000062.1_prot_MCM8662756.1_1362	fliW; flagellar assembly factor FliW	2	N
lcl|JAMTDV010000062.1_prot_MCM8662757.1_1363		2	S
lcl|JAMTDV010000062.1_prot_MCM8662758.1_1364		3	M
lcl|JAMTDV010000062.1_prot_MCM8662759.1_1365	E4.6.1.1; adenylate cyclase [EC:4.6.1.1]	2	T
lcl|JAMTDV010000062.1_prot_MCM8662760.1_1366	mcp; methyl-accepting chemotaxis protein	1	NT
lcl|JAMTDV010000062.1_prot_MCM8662761.1_1367	cheV; two-component system, chemotaxis family, chemotaxis protein CheV	1	T
lcl|JAMTDV010000062.1_prot_MCM8662762.1_1368	cheV; two-component system, chemotaxis family, chemotaxis protein CheV	1	T
lcl|JAMTDV010000062.1_prot_MCM8662763.1_1369	cheY; two-component system, chemotaxis family, chemotaxis protein CheY	1	T
lcl|JAMTDV010000062.1_prot_MCM8662764.1_1370	cheZ; chemotaxis protein CheZ	1	NT
lcl|JAMTDV010000062.1_prot_MCM8662765.1_1371	cheA; two-component system, chemotaxis family, sensor kinase CheA [EC:2.7.13.3]	2	NT
lcl|JAMTDV010000062.1_prot_MCM8662766.1_1372	flhB; flagellar biosynthesis protein FlhB	2	N
lcl|JAMTDV010000062.1_prot_MCM8662767.1_1373	flhA; flagellar biosynthesis protein FlhA	1	N
lcl|JAMTDV010000062.1_prot_MCM8662768.1_1374	flhF; flagellar biosynthesis protein FlhF	2	N
lcl|JAMTDV010000062.1_prot_MCM8662769.1_1375	flhG, fleN; flagellar biosynthesis protein FlhG	2	D
lcl|JAMTDV010000062.1_prot_MCM8662770.1_1376	fliA, whiG; RNA polymerase sigma factor FliA	1	K
lcl|JAMTDV010000062.1_prot_MCM8662771.1_1377	motA; chemotaxis protein MotA	1	U
lcl|JAMTDV010000062.1_prot_MCM8662772.1_1378	motB; chemotaxis protein MotB	1	N
lcl|JAMTDV010000062.1_prot_MCM8662773.1_1379	flgN; flagellar biosynthesis protein FlgN	3	N
lcl|JAMTDV010000062.1_prot_MCM8662774.1_1380	flgM; negative regulator of flagellin synthesis FlgM	2	N
lcl|JAMTDV010000062.1_prot_MCM8662775.1_1381	flgA; flagellar basal body P-ring formation protein FlgA	1	N
lcl|JAMTDV010000062.1_prot_MCM8662776.1_1382	flgB; flagellar basal-body rod protein FlgB	2	N
lcl|JAMTDV010000062.1_prot_MCM8662777.1_1383	flgC; flagellar basal-body rod protein FlgC	1	N
lcl|JAMTDV010000062.1_prot_MCM8662778.1_1384	flgD; flagellar basal-body rod modification protein FlgD	2	N
lcl|JAMTDV010000062.1_prot_MCM8662779.1_1385	flgE; flagellar hook protein FlgE	2	N
lcl|JAMTDV010000062.1_prot_MCM8662780.1_1386	flgF; flagellar basal-body rod protein FlgF	1	N
lcl|JAMTDV010000062.1_prot_MCM8662781.1_1387	flgG; flagellar basal-body rod protein FlgG	1	N
lcl|JAMTDV010000062.1_prot_MCM8662782.1_1388	flgH; flagellar L-ring protein FlgH	1	N
lcl|JAMTDV010000062.1_prot_MCM8662783.1_1389	flgI; flagellar P-ring protein FlgI	1	N
lcl|JAMTDV010000062.1_prot_MCM8662784.1_1390	flgJ; peptidoglycan hydrolase FlgJ	3	N
lcl|JAMTDV010000062.1_prot_MCM8662785.1_1391	flgK; flagellar hook-associated protein 1	2	N
lcl|JAMTDV010000062.1_prot_MCM8662786.1_1392	flgL; flagellar hook-associated protein 3 FlgL	3	N
lcl|JAMTDV010000062.1_prot_MCM8662788.1_1394	fliR; flagellar biosynthesis protein FliR	1	N
lcl|JAMTDV010000062.1_prot_MCM8662789.1_1395	fliQ; flagellar biosynthesis protein FliQ	1	N
lcl|JAMTDV010000062.1_prot_MCM8662790.1_1396	fliP; flagellar biosynthesis protein FliP	2	N
lcl|JAMTDV010000062.1_prot_MCM8662791.1_1397	fliO, fliZ; flagellar protein FliO/FliZ	1	N
lcl|JAMTDV010000062.1_prot_MCM8662792.1_1398	fliN; flagellar motor switch protein FliN	1	N
lcl|JAMTDV010000062.1_prot_MCM8662793.1_1399	fliM; flagellar motor switch protein FliM	1	N
lcl|JAMTDV010000062.1_prot_MCM8662794.1_1400	fliL; flagellar protein FliL	1	N
lcl|JAMTDV010000062.1_prot_MCM8662795.1_1401		3	N
lcl|JAMTDV010000062.1_prot_MCM8662796.1_1402	fliJ; flagellar protein FliJ	2	N
lcl|JAMTDV010000062.1_prot_MCM8662797.1_1403	fliI; flagellum-specific ATP synthase [EC:7.4.2.8]	1	NU
lcl|JAMTDV010000062.1_prot_MCM8662798.1_1404	fliH; flagellar assembly protein FliH	3	N
lcl|JAMTDV010000062.1_prot_MCM8662799.1_1405	fliG; flagellar motor switch protein FliG	1	N
lcl|JAMTDV010000062.1_prot_MCM8662800.1_1406	fliF; flagellar M-ring protein FliF	1	N
lcl|JAMTDV010000062.1_prot_MCM8662801.1_1407	flrB, fleS, flaL; two-component system, sensor histidine kinase FlrB [EC:2.7.13.3]	1	T
lcl|JAMTDV010000062.1_prot_MCM8662802.1_1408	flrC, fleR, flaM; two-component system, response regulator FlrC	1	T
lcl|JAMTDV010000062.1_prot_MCM8662803.1_1409	fliE; flagellar hook-basal body complex protein FliE	1	N
lcl|JAMTDV010000062.1_prot_MCM8662805.1_1411	K07028; uncharacterized protein	2	S
lcl|JAMTDV010000062.1_prot_MCM8662806.1_1412		3	P
lcl|JAMTDV010000062.1_prot_MCM8662807.1_1413		2	P
lcl|JAMTDV010000062.1_prot_MCM8662808.1_1414		1	G
lcl|JAMTDV010000062.1_prot_MCM8662810.1_1416		3	PT
lcl|JAMTDV010000062.1_prot_MCM8662811.1_1417	TC.MATE, SLC47A, norM, mdtK, dinF; multidrug resistance protein, MATE family	2	V
lcl|JAMTDV010000062.1_prot_1418		3	NT
lcl|JAMTDV010000062.1_prot_MCM8662812.1_1419		3	NT
lcl|JAMTDV010000062.1_prot_MCM8662813.1_1420		3	T
lcl|JAMTDV010000062.1_prot_MCM8662814.1_1421		2	-
lcl|JAMTDV010000062.1_prot_MCM8662815.1_1422	degP, htrA; serine protease Do [EC:3.4.21.107]	2	O
lcl|JAMTDV010000062.1_prot_MCM8662816.1_1423	K02484; two-component system, OmpR family, sensor kinase [EC:2.7.13.3]	2	T
lcl|JAMTDV010000062.1_prot_MCM8662817.1_1424	qseB; two-component system, OmpR family, response regulator QseB	2	K
lcl|JAMTDV010000062.1_prot_MCM8662818.1_1425	UGP2, galU, galF; UTP--glucose-1-phosphate uridylyltransferase [EC:2.7.7.9]	1	M
lcl|JAMTDV010000062.1_prot_MCM8662820.1_1427		1	O
lcl|JAMTDV010000062.1_prot_MCM8662821.1_1428	rbgA; ribosome biogenesis GTPase A	1	S
lcl|JAMTDV010000062.1_prot_MCM8662822.1_1429		2	I
lcl|JAMTDV010000062.1_prot_MCM8662823.1_1430		3	K
lcl|JAMTDV010000062.1_prot_MCM8662824.1_1431	parA, soj; chromosome partitioning protein	1	D
lcl|JAMTDV010000062.1_prot_MCM8662825.1_1432		3	-
lcl|JAMTDV010000062.1_prot_MCM8662826.1_1433	K07220; uncharacterized protein	2	P
lcl|JAMTDV010000062.1_prot_MCM8662827.1_1434	TC.PIT; inorganic phosphate transporter, PiT family	2	P
lcl|JAMTDV010000062.1_prot_MCM8662828.1_1435	K07220; uncharacterized protein	2	P
lcl|JAMTDV010000062.1_prot_MCM8662829.1_1436	cvrA, nhaP2; potassium/hydrogen antiporter	3	P
lcl|JAMTDV010000062.1_prot_MCM8662830.1_1437	K07220; uncharacterized protein	1	P
lcl|JAMTDV010000062.1_prot_MCM8662831.1_1438		2	T
lcl|JAMTDV010000062.1_prot_MCM8662832.1_1439		2	T
lcl|JAMTDV010000062.1_prot_MCM8662833.1_1440		-	-
lcl|JAMTDV010000062.1_prot_MCM8662837.1_1444	dnaQ; DNA polymerase III subunit epsilon [EC:2.7.7.7]	1	L
lcl|JAMTDV010000062.1_prot_MCM8662838.1_1445	rnhA, RNASEH1; ribonuclease HI [EC:3.1.26.4]	1	L
lcl|JAMTDV010000062.1_prot_MCM8662839.1_1446		1	Q
lcl|JAMTDV010000062.1_prot_MCM8662840.1_1447	gloB, gloC, HAGH; hydroxyacylglutathione hydrolase [EC:3.1.2.6]	1	S
lcl|JAMTDV010000062.1_prot_MCM8662841.1_1448		3	M
lcl|JAMTDV010000062.1_prot_MCM8662842.1_1449	rmuC; DNA recombination protein RmuC	2	S
lcl|JAMTDV010000062.1_prot_MCM8662843.1_1450		3	S
lcl|JAMTDV010000062.1_prot_MCM8662844.1_1451	bamD; outer membrane protein assembly factor BamD	2	M
lcl|JAMTDV010000062.1_prot_MCM8662845.1_1452	rluD; 23S rRNA pseudouridine1911/1915/1917 synthase [EC:5.4.99.23]	1	J
lcl|JAMTDV010000062.1_prot_MCM8662846.1_1453	LACC1, yfiH; purine-nucleoside/S-methyl-5'-thioadenosine phosphorylase / adenosine deaminase [EC:2.4.2.1 2.4.2.28 3.5.4.4]	2	S
lcl|JAMTDV010000062.1_prot_MCM8662847.1_1454	phbB; acetoacetyl-CoA reductase [EC:1.1.1.36]	1	IQ
lcl|JAMTDV010000062.1_prot_MCM8662848.1_1455		1	S
lcl|JAMTDV010000062.1_prot_MCM8662849.1_1456	madB, oadB, gcdB, mmdB; carboxybiotin decarboxylase [EC:7.2.4.1]	2	C
lcl|JAMTDV010000062.1_prot_MCM8662850.1_1457	gcdC, mmdC; glutaconyl-CoA/methylmalonyl-CoA decarboxylase subunit gamma	2	I
lcl|JAMTDV010000062.1_prot_MCM8662852.1_1459		1	I
lcl|JAMTDV010000062.1_prot_MCM8662853.1_1460	rnr, vacB; ribonuclease R [EC:3.1.13.1]	2	J
lcl|JAMTDV010000062.1_prot_MCM8662854.1_1461		1	IQ
lcl|JAMTDV010000062.1_prot_MCM8662855.1_1462	CYC; cytochrome c	1	C
lcl|JAMTDV010000062.1_prot_MCM8662856.1_1463	nirS; nitrite reductase (NO-forming) / hydroxylamine reductase [EC:1.7.2.1 1.7.99.1]	2	C
lcl|JAMTDV010000062.1_prot_MCM8662857.1_1464	ppiC; peptidyl-prolyl cis-trans isomerase C [EC:5.2.1.8]	3	O
lcl|JAMTDV010000062.1_prot_MCM8662858.1_1465	narI, narV; nitrate reductase gamma subunit [EC:1.7.5.1 1.7.99.-]	3	C
lcl|JAMTDV010000062.1_prot_MCM8662859.1_1466	narJ, narW; nitrate reductase molybdenum cofactor assembly chaperone NarJ/NarW	3	C
lcl|JAMTDV010000062.1_prot_MCM8662860.1_1467	narH, narY, nxrB; nitrate reductase / nitrite oxidoreductase, beta subunit [EC:1.7.5.1 1.7.99.-]	3	C
lcl|JAMTDV010000062.1_prot_MCM8662861.1_1468	narG, narZ, nxrA; nitrate reductase / nitrite oxidoreductase, alpha subunit [EC:1.7.5.1 1.7.99.-]	3	C
lcl|JAMTDV010000062.1_prot_MCM8662862.1_1469	NRT, narK, nrtP, nasA; MFS transporter, NNP family, nitrate/nitrite transporter	3	P
lcl|JAMTDV010000062.1_prot_MCM8662863.1_1470	NRT, narK, nrtP, nasA; MFS transporter, NNP family, nitrate/nitrite transporter	3	P
lcl|JAMTDV010000062.1_prot_MCM8662864.1_1471	ABC.CD.P; putative ABC transport system permease protein	1	V
lcl|JAMTDV010000062.1_prot_MCM8662865.1_1472	ABC.CD.A; putative ABC transport system ATP-binding protein	1	V
lcl|JAMTDV010000062.1_prot_MCM8662866.1_1473	tolC, bepC, cyaE, raxC, sapF, rsaF, hasF; outer membrane protein	1	MU
lcl|JAMTDV010000062.1_prot_MCM8662868.1_1475	rfaH; transcriptional antiterminator RfaH	2	K
lcl|JAMTDV010000062.1_prot_MCM8662869.1_1476		3	S
lcl|JAMTDV010000062.1_prot_MCM8662871.1_1478	gmd, GMDS; GDPmannose 4,6-dehydratase [EC:4.2.1.47]	2	M
lcl|JAMTDV010000063.1_prot_MCM8662872.1_1479		3	L
lcl|JAMTDV010000063.1_prot_MCM8662873.1_1480		3	-
lcl|JAMTDV010000063.1_prot_1481		3	S
lcl|JAMTDV010000064.1_prot_MCM8662874.1_1482	acnB; aconitate hydratase 2 / 2-methylisocitrate dehydratase [EC:4.2.1.3 4.2.1.99]	-	C
lcl|JAMTDV010000064.1_prot_MCM8662876.1_1484	miaB; tRNA-2-methylthio-N6-dimethylallyladenosine synthase [EC:2.8.4.3]	1	J
lcl|JAMTDV010000064.1_prot_MCM8662877.1_1485	phoH, phoL; phosphate starvation-inducible protein PhoH and related proteins	2	T
lcl|JAMTDV010000064.1_prot_MCM8662878.1_1486	ybeY, yqfG; probable rRNA maturation factor	2	J
lcl|JAMTDV010000064.1_prot_MCM8662879.1_1487		2	E
lcl|JAMTDV010000064.1_prot_MCM8662880.1_1488		1	K
lcl|JAMTDV010000064.1_prot_MCM8662881.1_1489	ihfA, himA; integration host factor subunit alpha	2	K
lcl|JAMTDV010000064.1_prot_MCM8662882.1_1490	FARSB, pheT; phenylalanyl-tRNA synthetase beta chain [EC:6.1.1.20]	2	J
lcl|JAMTDV010000064.1_prot_MCM8662883.1_1491	FARSA, pheS; phenylalanyl-tRNA synthetase alpha chain [EC:6.1.1.20]	1	J
lcl|JAMTDV010000064.1_prot_MCM8662884.1_1492	RP-L20, MRPL20, rplT; large subunit ribosomal protein L20	1	J
lcl|JAMTDV010000064.1_prot_MCM8662885.1_1493	RP-L35, MRPL35, rpmI; large subunit ribosomal protein L35	2	J
lcl|JAMTDV010000064.1_prot_MCM8662886.1_1494	infC, MTIF3; translation initiation factor IF-3	1	J
lcl|JAMTDV010000064.1_prot_MCM8662887.1_1495	TARS, thrS; threonyl-tRNA synthetase [EC:6.1.1.3]	1	J
lcl|JAMTDV010000064.1_prot_MCM8662888.1_1496	pyrR; pyrimidine operon attenuation protein / uracil phosphoribosyltransferase [EC:2.4.2.9]	2	F
lcl|JAMTDV010000064.1_prot_MCM8662889.1_1497	pncB, NAPRT1; nicotinate phosphoribosyltransferase [EC:6.3.4.21]	2	H
lcl|JAMTDV010000064.1_prot_MCM8662890.1_1498	pncA; nicotinamidase/pyrazinamidase [EC:3.5.1.19 3.5.1.-]	3	Q
lcl|JAMTDV010000064.1_prot_MCM8662891.1_1499		1	L
lcl|JAMTDV010000064.1_prot_MCM8662892.1_1500	yajQ; cyclic-di-GMP-binding protein	1	S
lcl|JAMTDV010000064.1_prot_MCM8662893.1_1501	ppnP; purine/pyrimidine-nucleoside phosphorylase [EC:2.4.2.1 2.4.2.2]	1	S
lcl|JAMTDV010000064.1_prot_MCM8662894.1_1502		1	S
lcl|JAMTDV010000064.1_prot_MCM8662895.1_1503	argG, ASS1; argininosuccinate synthase [EC:6.3.4.5]	1	E
lcl|JAMTDV010000064.1_prot_MCM8662896.1_1504	OTC, argF, argI; ornithine carbamoyltransferase [EC:2.1.3.3]	1	E
lcl|JAMTDV010000064.1_prot_MCM8662897.1_1505	argD; acetylornithine/N-succinyldiaminopimelate aminotransferase [EC:2.6.1.11 2.6.1.17]	1	E
lcl|JAMTDV010000065.1_prot_MCM8662899.1_1507		2	-
lcl|JAMTDV010000065.1_prot_MCM8662900.1_1508		3	-
lcl|JAMTDV010000065.1_prot_MCM8662902.1_1510	oprM, emhC, ttgC, cusC, adeK, smeF, mtrE, cmeC, gesC; outer membrane protein, multidrug efflux system	3	-
lcl|JAMTDV010000065.1_prot_MCM8662903.1_1511	ABC.CD.TX; HlyD family secretion protein	3	M
lcl|JAMTDV010000065.1_prot_MCM8662904.1_1512	ABC.CD.A; putative ABC transport system ATP-binding protein	3	V
lcl|JAMTDV010000065.1_prot_MCM8662905.1_1513	ABC.CD.P; putative ABC transport system permease protein	3	V
lcl|JAMTDV010000065.1_prot_MCM8662906.1_1514		3	MU
lcl|JAMTDV010000065.1_prot_MCM8662907.1_1515	mdtC; multidrug efflux pump	3	V
lcl|JAMTDV010000065.1_prot_MCM8662908.1_1516	mdtB; multidrug efflux pump	3	V
[truncated: 1,788 more rows]

## Sheet: S9 SCELSE-10
lcl|JAMTDX010000001.1_prot_MCM8624346.1_1	ppk2; polyphosphate kinase [EC:2.7.4.34]	S
[truncated: 3,359 more rows]

[truncated: 9 more sheets: S10 BA93, S11 UW1, S12 SBRS, S13 MAXAC027, S14 66-26, S15 UW12, S16 Bin228, S17 Bin208, S18 BAT3C720]
