# Supplementary material for: Two new clades recovered at high temperatures provide novel phylogenetic and genomic insights into Candidatus Accumulibacter
Source: ISME Commun. 2024 Apr 18;4(1):ycae049. doi: 10.1093/ismeco/ycae049 (PMC11131965; doi:10.1093/ismeco/ycae049)
Supplement: Spreedsheet2_ycae049 [file spreedsheet2_ycae049.xlsx]

## Sheet: S1 orthogroup
Orthogroup	66-26	AALB	ACC003	ACC005	ACC007	ACC012	BA93	BAT3C415	BAT3C720	BATAC285	Bin19	Bin208	Bin228	DS2011	MAG-203	MAXAC027	SBRL	SBRS	SCELSE-1	SCELSE-10	SCELSE-2	SCELSE-4	SCELSE-5	SCELSE-6	SCELSE-7	SCELSE-9	SCLESE-3	SCLESE-8	SCN18	SCUT-1	SCUT-2	SK-02	SSA1	SSB1	UBA6585	UBA6658	UW1	UW12	UW13	UW5	UW6	UW7	UW8	UW9	UWLDOIC	Total
OG0000000	1	1	1	4	3	9	5	1	6	1	1	4	1	1	2	0	3	7	2	1	1	1	1	2	1	1	2	1	1	2	1	1	1	3	1	1	3	2	1	2	1	1	1	2	3	91
OG0000001	2	2	2	2	2	2	2	2	2	2	2	1	2	2	2	2	2	2	2	2	2	2	2	2	2	2	2	2	2	2	2	2	2	2	2	2	2	2	2	2	2	2	2	2	2	89
OG0000002	1	2	2	2	2	2	2	2	2	2	2	2	1	1	2	2	2	2	2	2	2	2	2	2	2	2	2	1	1	2	2	2	2	2	2	2	2	2	2	2	2	2	2	2	2	85
OG0000003	1	2	2	2	2	2	2	2	2	2	2	0	2	1	2	2	2	2	0	2	2	2	2	2	2	2	2	2	1	2	2	2	2	2	0	2	2	2	4	1	2	2	2	2	2	82
OG0000004	0	3	1	1	1	2	1	1	2	3	2	1	2	0	1	1	2	2	2	1	1	2	2	2	2	1	2	2	0	2	2	2	2	2	2	1	3	2	2	5	2	2	1	3	1	77
OG0000005	1	2	2	2	2	2	2	2	2	2	2	2	1	1	2	2	1	2	1	1	1	1	1	1	1	1	1	1	1	2	2	2	2	1	1	2	2	2	2	2	2	1	2	2	2	72
OG0000006	0	0	0	6	3	1	1	0	0	1	2	2	0	0	1	1	0	2	0	1	0	0	0	0	1	1	0	0	0	2	3	2	29	0	1	1	3	2	0	0	3	0	2	0	0	71
OG0000007	1	2	3	1	2	2	2	1	2	2	1	2	1	1	2	1	1	2	2	1	1	1	2	1	2	1	1	1	1	1	1	1	1	2	2	2	2	1	0	2	1	1	2	2	2	66
OG0000008	1	1	1	1	1	1	1	1	2	1	2	1	1	1	1	1	2	1	3	2	1	2	2	2	2	2	2	1	1	1	2	2	1	2	1	1	1	2	2	1	2	2	1	1	1	64
OG0000009	0	2	2	2	2	1	2	1	1	2	1	0	0	0	2	1	1	1	2	1	1	2	1	2	1	1	2	1	0	1	1	1	1	2	2	2	2	2	2	2	1	3	2	2	1	62
OG0000010	2	0	0	0	0	0	0	2	1	1	2	0	1	2	0	2	2	0	2	2	2	2	1	2	2	2	2	2	2	2	3	1	2	2	1	0	3	1	2	2	2	2	0	2	0	61
OG0000011	0	0	2	5	19	10	0	0	0	2	0	0	0	0	1	1	0	4	0	3	0	2	0	1	0	2	1	0	0	0	0	0	0	1	0	0	1	0	0	1	0	1	0	1	2	60
OG0000012	2	0	0	0	0	0	0	2	1	1	2	0	1	2	0	2	2	0	1	2	2	2	1	2	2	2	2	2	2	2	3	1	2	2	1	0	2	1	2	2	2	2	0	2	0	59
OG0000013	1	0	1	1	1	1	1	2	0	3	1	1	1	1	0	2	0	1	1	2	0	1	2	1	0	2	0	4	1	2	0	2	2	2	2	1	2	2	2	2	2	1	1	2	1	58
OG0000014	0	1	1	1	0	1	1	1	2	2	1	2	2	0	1	2	2	1	2	1	1	2	1	2	2	1	2	1	0	1	1	1	1	2	2	1	1	2	2	2	1	2	1	1	1	58
OG0000015	2	2	1	1	2	2	1	0	1	0	2	1	1	2	1	1	1	2	3	1	1	0	1	0	2	1	0	1	2	2	2	1	1	1	1	1	2	1	2	1	1	1	1	1	3	57
OG0000016	1	1	0	1	1	1	1	2	2	2	1	1	1	0	1	2	1	1	2	1	1	2	1	2	1	0	2	1	1	1	1	1	1	2	2	1	2	2	1	2	1	2	1	2	1	57
OG0000017	0	2	1	1	1	1	1	1	2	2	1	1	1	0	1	1	1	0	2	1	1	2	2	2	2	1	2	1	0	1	1	1	1	2	2	1	2	2	2	2	1	1	1	2	1	57
OG0000018	1	1	1	1	2	2	2	1	1	1	1	2	1	1	2	0	1	2	2	1	1	1	1	1	1	1	1	1	1	1	1	1	1	2	2	2	1	1	1	1	1	1	2	1	2	56
OG0000019	0	1	1	1	2	2	1	1	1	0	1	1	1	1	2	2	1	2	2	2	1	1	2	1	3	1	1	1	0	1	2	1	1	1	1	1	2	1	2	2	1	1	1	1	1	56
OG0000020	2	1	1	2	1	3	1	1	1	1	1	1	1	2	1	1	1	2	1	1	1	1	1	1	1	1	1	1	2	1	1	1	1	1	1	1	1	2	2	1	2	1	1	1	1	55
OG0000021	0	1	16	0	0	0	1	0	0	2	2	0	0	0	0	0	2	0	1	0	0	0	0	0	0	0	0	1	0	1	2	1	0	0	1	0	18	1	1	0	2	0	1	0	1	55
OG0000022	0	1	1	1	1	1	1	1	2	1	2	1	0	0	1	1	2	0	1	2	2	1	2	1	2	2	1	2	0	2	2	2	2	1	1	1	1	1	1	1	2	1	1	1	1	54
OG0000023	3	1	1	1	1	1	1	0	1	1	1	1	1	3	1	1	1	1	1	2	1	1	1	1	1	2	1	1	3	1	1	1	1	1	1	1	1	1	1	1	1	1	1	1	1	52
OG0000024	1	1	2	2	2	2	2	0	1	2	1	1	1	1	1	1	1	2	1	1	1	1	1	1	1	1	1	1	1	1	1	1	1	1	1	2	1	1	1	1	1	1	1	1	1	52
OG0000025	1	1	1	1	1	2	1	2	2	2	1	1	1	1	1	2	1	1	1	1	1	1	1	1	1	1	1	1	1	1	1	1	1	1	1	1	1	1	2	1	1	2	1	1	1	52
OG0000026	0	1	1	1	1	1	1	1	1	2	1	1	1	0	1	1	1	1	2	1	1	2	1	2	1	1	2	1	0	1	1	1	1	2	2	1	1	2	2	1	1	2	1	1	1	52
OG0000027	1	1	1	2	2	1	2	1	1	1	1	1	1	1	2	1	1	1	1	1	1	1	1	1	1	1	1	1	1	1	1	1	1	1	1	2	1	1	1	1	1	1	2	1	1	51
OG0000028	0	1	1	1	1	1	1	1	1	1	1	1	1	0	1	1	1	1	2	1	1	2	1	2	1	1	2	1	0	1	1	1	1	2	2	1	1	1	2	1	1	2	1	1	1	50
OG0000029	1	1	1	2	2	1	2	1	1	1	1	1	0	1	2	1	1	1	1	1	1	1	1	1	1	1	1	1	1	1	1	1	1	1	0	2	1	1	1	1	1	1	2	1	1	49
OG0000030	1	1	1	1	1	1	1	1	2	1	1	1	1	1	1	1	1	1	1	1	1	1	1	1	1	1	1	1	1	1	1	1	1	1	1	1	2	1	1	2	1	1	1	2	1	49
OG0000031	1	1	1	1	1	1	1	1	1	1	1	2	1	1	2	2	2	1	1	1	1	1	1	1	1	1	1	1	1	1	1	1	1	1	1	1	1	1	1	1	1	1	1	1	1	49
OG0000032	0	2	3	1	0	3	0	0	12	3	1	0	0	0	0	2	1	2	2	2	1	1	0	1	0	2	1	1	0	1	1	0	0	1	0	0	1	0	1	1	1	0	0	1	0	49
OG0000033	0	1	1	2	2	1	2	1	2	1	0	1	0	0	2	1	1	1	1	1	1	1	1	1	1	1	1	1	0	1	1	1	1	1	1	2	1	1	1	1	2	1	2	1	2	49
OG0000034	1	1	1	1	1	1	1	1	1	1	1	1	1	1	1	1	1	1	1	1	1	1	1	1	1	1	1	1	1	1	1	1	1	1	1	1	1	1	3	1	2	1	1	1	1	48
OG0000035	1	1	1	1	1	1	1	1	1	1	2	1	1	1	1	1	1	1	1	1	1	1	1	1	1	1	1	2	1	2	1	1	1	1	1	1	1	2	0	1	1	1	1	1	1	48
OG0000036	1	1	1	1	4	2	1	1	0	1	1	1	1	1	1	1	1	1	1	1	0	1	1	1	1	1	1	1	1	1	1	1	1	1	1	1	1	1	2	1	1	1	1	1	1	48
OG0000037	1	1	1	1	2	2	1	1	1	1	1	1	1	1	1	1	1	1	1	1	1	1	1	1	1	1	1	1	1	1	1	1	1	1	1	1	1	1	2	1	1	1	1	1	1	48
OG0000038	1	1	1	1	2	1	1	1	1	1	1	1	1	1	1	1	1	1	1	1	1	1	1	1	1	1	1	1	2	1	1	1	1	1	1	1	1	1	1	1	1	1	1	2	1	48
OG0000039	0	2	1	1	0	2	1	1	2	1	1	1	1	0	1	2	1	2	1	1	1	1	1	2	0	1	1	1	0	1	1	1	1	1	1	1	1	1	1	1	1	2	1	1	2	48
OG0000040	0	0	1	1	1	1	1	1	1	1	2	1	1	0	1	1	1	1	1	1	2	1	1	1	1	1	1	2	0	2	2	2	2	1	1	1	1	1	2	1	0	1	1	1	1	48
OG0000041	1	1	1	1	1	1	1	1	1	2	1	1	1	1	1	1	1	1	1	1	1	1	1	1	1	1	1	1	1	1	1	1	1	1	1	1	1	2	1	1	1	1	1	1	1	47
OG0000042	1	1	1	1	1	4	1	1	1	1	1	1	1	1	1	0	1	1	1	1	1	1	1	1	1	1	1	1	1	1	1	1	1	0	1	1	1	1	1	1	1	2	1	1	1	47
OG0000043	1	1	1	1	2	2	1	1	1	1	1	1	1	1	1	1	1	1	1	1	1	1	1	1	1	1	1	1	1	1	1	1	1	1	1	1	1	1	1	1	1	1	1	1	1	47
OG0000044	1	1	1	1	1	1	1	1	1	1	1	1	1	1	1	1	1	1	1	1	1	1	1	1	1	1	1	1	1	1	1	1	1	1	1	1	1	1	2	1	2	1	1	1	1	47
OG0000045	1	1	1	1	1	1	1	1	1	1	1	1	1	1	1	1	1	1	1	1	1	1	1	1	1	1	1	1	1	0	1	1	1	1	1	1	1	1	3	1	2	1	1	1	1	47
OG0000046	1	1	1	1	1	1	1	1	1	1	1	1	0	1	1	1	1	1	1	1	1	1	1	1	1	1	1	1	1	1	1	1	1	1	1	1	1	1	3	1	2	1	1	1	1	47
OG0000047	1	1	1	1	1	1	1	1	1	1	1	1	1	1	1	1	1	1	1	1	1	1	1	1	1	1	1	1	1	1	1	1	1	1	1	1	1	1	3	1	1	1	1	1	1	47
OG0000048	1	1	1	1	2	1	1	1	1	1	1	1	1	1	1	1	1	2	1	1	1	1	1	1	1	1	1	1	1	1	1	1	1	1	1	1	1	1	1	1	1	1	1	1	1	47
OG0000049	1	1	1	1	2	2	1	1	1	1	1	1	1	1	1	1	1	1	1	1	0	1	1	1	1	1	1	1	1	1	1	1	1	1	1	1	1	1	2	1	1	1	1	1	1	47
OG0000050	1	1	1	1	2	2	1	1	1	1	1	1	1	1	1	1	1	1	1	1	0	1	1	1	1	1	1	1	1	1	1	1	1	1	1	1	1	1	2	1	1	1	1	1	1	47
OG0000051	1	1	1	1	2	2	1	1	1	1	1	1	1	1	1	1	1	1	1	1	1	1	1	1	1	1	1	1	1	1	1	1	1	1	1	1	1	1	1	1	1	1	1	1	1	47
OG0000052	1	1	1	1	2	2	1	1	1	1	1	1	1	1	1	1	1	1	1	1	1	1	1	1	1	1	1	1	1	1	1	1	1	1	1	1	1	1	1	1	1	1	1	1	1	47
OG0000053	1	1	1	1	3	1	1	1	1	1	1	1	1	1	1	1	1	1	1	1	1	1	1	1	1	1	1	1	1	1	1	1	1	1	1	1	1	1	1	1	1	1	1	1	1	47
OG0000054	1	1	1	1	2	2	1	1	1	1	1	1	1	1	1	1	1	0	1	1	1	1	1	1	1	1	1	1	1	1	1	1	1	1	1	1	1	1	2	1	1	1	1	1	1	47
OG0000055	1	1	1	1	2	1	1	1	1	1	1	1	1	1	1	1	1	2	1	1	1	1	1	1	1	1	1	1	1	1	1	1	1	1	1	1	1	1	1	1	1	1	1	1	1	47
OG0000056	1	1	1	1	3	1	1	1	1	1	1	1	1	1	1	1	1	1	1	1	1	1	1	1	1	1	1	1	1	1	1	1	1	1	1	1	1	1	1	1	1	1	1	1	1	47
OG0000057	1	1	1	1	1	1	1	1	1	1	1	1	1	1	1	2	1	1	1	1	1	1	1	1	1	1	1	0	1	1	1	1	1	1	1	1	1	1	1	2	1	2	1	1	1	47
OG0000058	1	1	1	1	1	1	1	1	1	2	1	1	1	1	1	2	1	1	1	1	1	1	1	1	1	1	1	0	1	1	1	1	1	1	1	1	1	1	1	1	1	2	1	1	1	47
OG0000059	1	1	1	1	1	1	1	1	1	2	1	1	1	1	1	2	1	1	1	1	1	1	1	1	1	1	1	0	1	1	1	1	1	1	1	1	1	1	1	1	1	2	1	1	1	47
OG0000060	1	1	1	1	1	1	1	1	1	2	1	1	1	1	1	2	1	1	1	1	1	1	1	1	1	1	1	0	1	1	1	1	1	1	1	1	1	1	1	1	1	2	1	1	1	47
OG0000061	1	1	1	1	3	1	1	1	1	1	1	1	1	1	1	1	1	1	1	1	1	1	1	1	1	1	1	1	1	1	1	1	1	1	1	1	1	1	1	1	1	1	1	1	1	47
OG0000062	1	1	1	1	1	1	1	1	1	2	1	1	1	1	1	1	1	1	1	1	1	1	1	1	1	1	1	1	1	1	1	1	1	1	1	1	1	1	2	1	1	1	1	1	1	47
OG0000063	1	1	1	1	1	1	1	1	1	2	1	1	1	1	1	1	1	1	1	1	1	1	1	1	1	1	1	1	1	1	1	1	1	1	1	1	1	1	2	1	1	1	1	1	1	47
OG0000064	1	1	1	1	1	1	1	1	1	2	1	1	1	1	1	1	1	1	1	1	1	1	1	1	1	1	1	1	1	1	1	1	1	1	1	1	1	1	2	1	1	1	1	1	1	47
OG0000065	1	1	1	1	1	1	1	1	1	2	1	1	1	1	1	1	1	1	1	1	1	1	1	1	1	1	1	1	1	1	1	1	1	1	1	1	1	1	2	1	1	1	1	1	1	47
OG0000066	1	1	2	1	1	1	1	1	1	1	1	1	1	1	1	1	1	1	1	1	1	1	1	1	1	1	1	1	1	1	1	1	1	1	1	1	1	1	1	2	1	1	1	1	1	47
OG0000067	1	1	1	1	2	2	1	1	1	1	1	1	1	1	1	1	1	1	1	1	1	1	1	1	1	1	1	1	1	1	1	1	1	1	1	1	1	1	1	1	1	1	1	1	1	47
OG0000068	1	1	1	1	2	2	1	1	1	1	1	1	1	1	1	1	1	1	1	1	1	1	1	1	1	1	1	1	1	1	1	1	1	1	1	1	1	1	1	1	1	1	1	1	1	47
OG0000069	1	1	1	1	2	1	1	1	1	1	1	1	1	1	1	1	1	1	1	1	1	1	1	1	1	1	1	1	1	1	1	1	1	1	1	1	1	1	1	1	1	1	1	2	1	47
OG0000070	1	1	1	1	1	1	1	1	1	1	1	1	1	1	1	2	1	1	1	1	1	1	1	1	1	1	1	1	1	1	1	1	1	1	1	2	1	1	1	1	1	1	1	1	1	47
OG0000071	0	1	0	0	0	1	0	0	0	1	3	0	0	0	0	1	2	0	1	2	1	1	2	1	2	2	1	2	0	1	2	2	3	1	1	0	1	1	2	2	2	3	0	2	0	47
OG0000072	1	1	1	1	1	1	1	1	1	1	1	1	1	1	1	1	1	1	1	1	1	1	1	1	1	1	1	1	1	1	1	1	1	1	1	1	1	1	1	2	1	1	1	1	1	46
OG0000073	1	1	1	1	1	1	1	1	1	1	1	1	1	1	1	1	1	1	1	1	1	1	1	1	1	1	1	1	1	1	1	1	1	1	1	1	1	1	2	1	1	1	1	1	1	46
OG0000074	1	1	1	1	1	1	1	1	0	2	1	1	1	1	1	1	1	1	1	1	1	1	1	1	1	1	1	1	1	1	1	1	1	1	1	1	1	2	1	1	1	1	1	1	1	46
OG0000075	1	1	1	1	1	1	1	1	1	1	1	1	1	1	1	1	1	1	1	1	1	1	1	1	1	1	1	1	1	1	1	1	1	1	1	1	1	1	1	1	1	2	1	1	1	46
OG0000076	1	1	1	1	1	1	1	1	1	1	1	1	1	1	1	1	1	1	1	1	1	1	1	1	1	1	1	1	1	1	1	1	1	1	1	1	1	1	1	1	1	2	1	1	1	46
OG0000077	1	1	1	2	1	1	1	1	1	1	1	1	1	1	1	1	1	1	1	1	1	1	1	1	1	1	1	1	1	1	1	1	1	1	1	1	1	1	1	1	1	1	1	1	1	46
OG0000078	1	2	1	1	1	1	1	1	1	1	1	1	1	1	1	1	1	1	1	1	1	1	1	1	1	1	1	1	1	1	1	1	1	1	1	1	1	1	1	1	1	1	1	1	1	46
OG0000079	1	1	2	1	1	1	1	1	1	1	1	1	1	1	1	1	1	1	0	1	1	1	1	1	1	1	1	1	1	1	1	1	1	1	1	1	1	1	1	2	1	1	1	1	1	46
OG0000080	1	1	1	1	1	1	1	1	1	1	1	1	1	1	1	1	1	1	1	1	1	1	1	1	1	1	1	1	1	1	1	1	1	1	1	1	1	1	1	1	1	1	1	2	1	46
OG0000081	1	1	1	1	1	1	1	1	1	1	1	1	1	1	1	1	1	1	1	1	1	1	1	1	1	1	1	1	1	1	1	1	1	1	1	1	1	1	1	1	1	1	1	2	1	46
OG0000082	1	1	1	1	1	1	1	1	1	1	1	1	1	1	1	1	1	1	1	1	1	1	1	1	1	1	1	1	1	1	1	1	1	1	1	1	1	1	2	1	1	1	1	1	1	46
OG0000083	1	1	1	1	1	1	1	1	1	1	1	1	1	1	1	1	1	1	0	1	1	1	1	1	1	1	1	1	1	1	1	1	1	1	1	1	1	1	1	2	1	2	1	1	1	46
OG0000084	1	1	1	1	1	1	1	1	1	1	1	1	1	1	1	1	1	1	1	1	1	1	1	1	1	1	1	1	1	1	1	1	1	1	1	1	1	1	1	1	1	1	1	2	1	46
OG0000085	1	1	1	1	1	2	1	1	1	1	1	1	1	1	1	1	1	1	1	1	1	1	1	1	1	1	1	1	1	1	1	1	1	1	1	1	1	1	1	1	1	1	1	1	1	46
OG0000086	1	1	1	1	2	1	1	1	1	1	1	1	1	1	1	1	1	1	1	1	1	1	1	1	1	1	1	1	1	1	1	1	1	1	1	1	1	1	1	1	1	1	1	1	1	46
OG0000087	1	1	1	2	1	1	1	1	0	1	1	1	1	1	1	1	1	1	1	1	1	1	1	1	1	1	1	1	1	1	1	1	1	1	1	1	1	1	1	2	1	1	1	1	1	46
OG0000088	1	1	1	1	1	1	1	1	0	2	1	1	1	1	1	1	1	1	1	1	1	1	1	1	1	1	1	1	1	1	1	1	1	1	1	1	1	1	1	2	1	1	1	1	1	46
OG0000089	1	1	1	1	1	1	2	1	1	1	1	1	1	1	1	1	1	1	1	1	1	1	1	1	1	1	1	1	1	1	1	1	1	1	1	1	1	1	1	1	1	1	1	1	1	46
OG0000090	1	1	1	1	1	1	2	1	1	1	1	1	1	1	1	1	1	1	1	1	1	1	1	1	1	1	1	1	1	1	1	1	1	1	1	1	1	1	1	1	1	1	1	1	1	46
OG0000091	1	1	1	1	1	1	2	1	1	1	1	1	1	1	1	1	1	1	1	1	1	1	1	1	1	1	1	1	1	1	1	1	1	1	1	1	1	1	1	1	1	1	1	1	1	46
OG0000092	1	1	1	1	1	1	2	1	1	1	1	1	1	1	1	1	1	1	1	1	1	1	1	1	1	1	1	1	1	1	1	1	1	1	1	1	1	1	1	1	1	1	1	1	1	46
OG0000093	1	1	1	1	1	1	2	1	1	1	1	1	1	1	1	1	1	1	1	1	1	1	1	1	1	1	1	1	1	1	1	1	1	1	1	1	1	1	1	1	1	1	1	1	1	46
OG0000094	1	1	1	1	1	1	1	1	1	1	1	1	1	1	1	1	1	1	1	1	1	1	1	1	1	1	1	1	1	1	1	1	1	1	1	1	1	1	1	1	1	1	2	1	1	46
OG0000095	1	1	1	1	1	1	1	1	1	2	1	1	1	1	1	1	1	1	1	1	1	1	1	1	1	1	1	1	1	1	1	1	1	1	1	1	1	1	1	1	1	1	1	1	1	46
OG0000096	1	1	1	1	1	1	1	1	1	2	1	1	1	1	1	1	1	1	1	1	1	1	1	1	1	1	1	1	1	1	1	1	1	1	1	1	1	1	1	1	1	1	1	1	1	46
OG0000097	1	1	1	1	1	1	1	1	1	1	2	1	1	1	1	1	1	1	1	1	1	1	1	1	1	1	1	1	1	1	1	1	1	1	1	1	1	1	1	1	1	1	1	1	1	46
OG0000098	1	1	1	1	1	1	1	1	1	1	2	1	1	1	1	1	1	1	1	1	1	1	1	1	1	1	1	1	1	1	1	1	1	1	1	1	1	1	1	1	1	1	1	1	1	46
OG0000099	1	1	1	1	1	1	1	1	1	1	2	1	1	1	1	1	1	1	1	1	1	1	1	1	1	1	1	1	1	1	1	1	1	1	1	1	1	1	1	1	1	1	1	1	1	46
OG0000100	1	1	1	1	1	1	1	1	1	1	2	1	1	1	1	1	1	1	1	1	1	1	1	1	1	1	1	1	1	1	1	1	1	1	1	1	1	1	1	1	1	1	1	1	1	46
OG0000101	1	1	1	1	1	1	1	1	1	1	2	1	1	1	1	1	1	1	1	1	1	1	1	1	1	1	1	1	1	1	1	1	1	1	1	1	1	1	1	1	1	1	1	1	1	46
OG0000102	1	1	1	1	1	1	1	1	1	1	2	1	1	1	1	1	1	1	1	1	1	1	1	1	1	1	1	1	1	1	1	1	1	1	1	1	1	1	1	1	1	1	1	1	1	46
OG0000103	1	1	1	1	1	1	1	1	0	1	1	1	1	1	1	1	1	1	1	1	1	1	1	1	1	1	1	1	1	1	1	1	1	1	1	1	1	1	3	1	1	1	1	1	1	46
OG0000104	1	1	1	1	1	1	1	1	1	1	0	1	1	1	1	1	1	1	1	1	1	1	1	1	1	1	1	1	1	1	1	1	1	1	1	1	1	1	3	1	1	1	1	1	1	46
OG0000105	1	1	1	1	1	1	1	1	1	1	1	1	1	1	1	1	1	1	1	1	1	1	1	1	1	1	1	1	1	1	1	1	1	1	1	1	1	1	1	2	1	1	1	1	1	46
OG0000106	1	1	1	1	1	1	1	1	2	1	1	1	1	1	1	1	1	1	1	1	1	1	1	1	1	1	1	1	1	1	1	1	1	1	1	1	1	1	1	1	1	1	1	1	1	46
OG0000107	1	1	1	1	1	1	1	1	2	1	1	1	1	1	1	1	1	1	1	1	1	1	1	1	1	1	1	1	1	1	1	1	1	1	1	1	1	1	1	1	1	1	1	1	1	46
OG0000108	1	1	1	1	1	1	1	1	2	1	1	1	1	1	1	1	1	1	1	1	1	1	1	1	1	1	1	1	1	1	1	1	1	1	1	1	1	1	1	1	1	1	1	1	1	46
OG0000109	1	1	1	1	2	2	1	1	1	1	1	1	1	1	1	1	1	0	1	1	0	1	1	1	1	1	1	1	1	1	1	1	1	1	1	1	1	1	2	1	1	1	1	1	1	46
OG0000110	1	1	1	1	2	2	1	1	0	1	1	1	1	1	1	1	1	1	1	1	0	1	1	1	1	1	1	1	1	1	1	1	1	1	1	1	1	1	2	1	1	1	1	1	1	46
OG0000111	1	1	1	1	1	2	1	1	1	1	1	1	1	1	1	1	1	1	1	1	1	1	1	1	1	1	1	1	1	1	1	1	1	1	1	1	1	1	1	1	1	1	1	1	1	46
OG0000112	1	1	1	1	2	2	1	1	1	1	1	1	0	1	1	1	1	1	1	1	1	1	1	1	1	1	1	1	1	1	1	1	1	1	1	1	1	1	1	1	1	1	1	1	1	46
OG0000113	1	1	1	1	2	2	1	1	1	1	1	1	0	1	1	1	1	1	1	1	1	1	1	1	1	1	1	1	1	1	1	1	1	1	1	1	1	1	1	1	1	1	1	1	1	46
OG0000114	1	1	1	1	2	1	1	1	1	1	1	1	1	1	1	1	1	1	1	1	1	1	1	1	1	1	1	1	1	1	1	1	1	1	1	1	1	1	1	1	1	1	1	1	1	46
OG0000115	1	1	1	1	2	1	1	1	1	1	1	1	1	1	1	1	1	1	1	1	1	1	1	1	1	1	1	1	1	1	1	1	1	1	1	1	1	1	1	1	1	1	1	1	1	46
OG0000116	1	1	1	1	2	1	1	1	1	1	1	1	1	1	1	1	1	1	1	1	1	1	1	1	1	1	1	1	1	1	1	1	1	1	1	1	1	1	1	1	1	1	1	1	1	46
OG0000117	1	1	1	1	1	1	1	1	1	1	1	1	1	1	1	1	1	1	1	1	1	1	1	1	1	1	1	1	1	1	1	1	1	1	1	1	1	1	1	2	1	1	1	1	1	46
OG0000118	1	1	1	1	1	1	1	1	1	1	1	1	1	1	1	1	1	1	1	1	1	1	1	1	1	1	1	1	1	1	1	1	1	1	1	1	1	1	1	2	1	1	1	1	1	46
OG0000119	1	1	1	1	1	1	1	1	1	1	1	1	1	1	1	1	1	1	1	1	1	1	1	1	1	1	1	1	1	1	1	1	1	1	1	1	1	1	2	1	1	1	1	1	1	46
OG0000120	1	1	1	1	1	2	1	1	1	1	1	1	1	1	1	1	1	1	1	1	1	1	1	1	1	1	1	1	1	1	1	1	1	1	1	1	1	1	1	1	1	1	1	1	1	46
OG0000121	1	1	1	1	1	2	1	1	1	2	1	1	1	0	1	1	1	1	1	1	1	1	1	1	1	1	1	1	1	1	1	1	1	1	1	1	1	1	1	1	1	1	1	1	1	46
OG0000122	1	1	1	1	1	2	1	1	1	1	1	1	1	1	1	1	1	1	1	1	1	1	1	1	1	1	1	1	1	1	1	1	1	1	1	1	1	1	1	1	1	1	1	1	1	46
OG0000123	1	1	1	1	1	1	1	1	1	1	1	1	1	1	1	1	1	1	1	1	1	1	1	1	1	1	1	1	1	1	1	1	1	1	1	1	1	1	2	1	1	1	1	1	1	46
OG0000124	1	1	1	1	1	1	1	1	1	1	1	1	1	1	1	1	1	1	1	1	1	1	1	1	1	1	1	1	1	1	1	1	1	1	1	1	1	1	2	1	1	1	1	1	1	46
OG0000125	1	1	1	2	1	1	1	1	1	1	1	1	1	1	1	1	1	1	1	1	1	1	1	1	1	1	1	1	1	1	1	1	1	1	1	1	1	1	1	1	1	1	1	1	1	46
OG0000126	1	1	1	2	1	1	1	1	1	1	1	1	1	1	1	1	1	1	1	1	1	1	1	1	1	1	1	1	1	1	1	1	1	1	1	1	1	1	1	1	1	1	1	1	1	46
OG0000127	1	1	1	1	1	1	1	1	1	1	1	1	1	1	1	1	1	1	1	1	1	1	1	1	1	1	1	1	1	1	1	1	1	1	1	1	1	1	2	1	1	1	1	1	1	46
OG0000128	1	1	1	1	1	1	1	0	1	1	1	1	1	1	1	1	1	1	1	1	1	1	1	1	1	1	1	1	1	1	1	1	1	1	1	1	1	1	2	1	2	1	1	1	1	46
OG0000129	1	1	1	1	2	1	1	1	1	1	1	1	1	1	1	1	1	1	1	1	1	1	1	1	1	1	1	1	1	1	1	1	1	1	1	1	1	1	1	1	1	1	1	1	1	46
OG0000130	1	1	1	1	1	1	1	1	1	1	1	1	1	1	1	1	1	1	1	1	1	1	1	1	1	1	1	2	1	1	1	1	1	1	1	1	1	1	1	1	1	1	1	1	1	46
OG0000131	1	1	1	1	1	1	1	1	1	1	1	1	1	1	1	2	1	0	1	1	1	1	1	1	1	1	1	0	1	1	1	1	1	1	1	1	1	1	1	2	1	2	1	1	1	46
OG0000132	1	1	1	1	1	1	1	1	1	1	1	1	1	1	1	2	1	1	1	1	1	1	1	1	1	1	1	0	1	1	1	1	1	1	1	1	1	1	1	1	1	2	1	1	1	46
OG0000133	1	1	1	1	1	1	1	1	1	1	1	1	1	1	1	2	1	1	1	1	1	1	1	1	1	1	1	0	1	1	1	1	1	1	1	1	1	1	1	1	1	2	1	1	1	46
OG0000134	1	1	1	1	1	1	0	1	1	2	1	1	1	1	1	2	1	1	1	1	1	1	1	1	1	1	1	0	1	1	1	1	1	1	1	1	1	1	1	1	1	2	1	1	1	46
OG0000135	1	1	1	1	2	1	1	1	1	1	1	1	1	1	1	1	1	1	1	1	1	1	1	1	1	1	1	1	1	1	1	1	1	1	1	1	1	1	1	1	1	1	1	1	1	46
OG0000136	1	1	1	1	2	1	1	1	1	1	1	1	1	1	1	1	1	1	1	1	1	1	1	1	1	1	1	1	1	1	1	1	1	1	1	1	1	1	1	1	1	1	1	1	1	46
OG0000137	1	1	1	1	2	1	1	1	1	1	1	1	1	1	1	1	1	1	1	1	1	1	1	1	1	1	1	1	1	1	1	1	1	1	1	1	1	1	1	1	1	1	1	1	1	46
OG0000138	1	1	1	1	1	1	1	1	2	1	1	1	1	1	1	1	1	1	1	1	1	1	1	1	1	1	1	1	1	1	1	1	1	1	1	1	1	1	1	1	1	1	1	1	1	46
OG0000139	1	1	1	1	1	1	1	1	1	1	1	1	1	1	1	1	1	1	1	1	1	1	1	1	1	1	1	1	1	1	1	1	1	1	1	1	1	1	1	2	1	1	1	1	1	46
OG0000140	1	1	1	1	1	1	1	1	1	1	1	1	1	1	1	1	1	1	1	1	1	1	1	1	1	1	1	1	1	1	1	1	1	1	1	1	1	1	1	2	1	1	1	1	1	46
OG0000141	1	1	2	1	1	1	1	1	1	1	1	1	1	1	1	1	1	1	1	1	1	1	1	1	1	1	1	1	1	1	1	1	1	1	1	1	1	1	0	2	1	1	1	1	1	46
OG0000142	1	1	1	1	1	1	1	1	1	1	1	1	1	1	1	2	1	1	1	1	1	1	1	1	1	1	1	1	1	1	1	1	1	1	1	1	1	1	1	1	1	1	1	1	1	46
OG0000143	1	1	1	1	2	2	1	1	0	1	1	1	1	1	1	1	1	1	1	1	0	1	1	1	1	1	1	1	1	1	1	1	1	1	1	1	1	1	2	1	1	1	1	1	1	46
OG0000144	1	1	1	1	1	1	1	1	1	1	1	1	1	1	1	1	1	0	1	1	1	1	1	1	1	1	1	1	1	1	1	1	1	1	1	1	1	1	1	2	1	1	1	2	1	46
OG0000145	1	1	1	1	1	1	1	1	1	1	1	1	1	1	1	0	1	1	1	1	1	1	1	1	1	1	1	1	1	1	1	1	1	1	1	1	1	1	1	2	1	1	1	2	1	46
OG0000146	1	1	1	1	1	1	1	1	1	1	1	1	1	1	1	2	1	0	1	1	1	1	1	1	1	1	1	1	1	1	1	1	1	1	1	0	1	1	1	2	1	1	1	2	1	46
OG0000147	1	1	1	1	1	1	1	1	1	1	1	1	1	1	1	1	1	1	1	1	1	1	1	1	1	1	1	1	1	1	1	1	1	1	1	1	1	1	2	1	1	1	1	1	1	46
OG0000148	1	1	1	1	1	1	1	1	1	1	1	1	1	1	1	1	1	1	1	1	1	1	1	1	1	1	1	1	1	1	1	1	1	1	1	1	1	1	2	1	1	1	1	1	1	46
OG0000149	1	1	1	1	1	1	1	1	1	2	1	1	1	1	1	1	1	1	1	1	1	1	1	1	1	1	1	1	1	1	1	1	1	1	0	1	1	1	2	1	1	1	1	1	1	46
OG0000150	1	1	1	1	1	1	1	1	1	1	1	1	1	1	1	1	1	1	1	1	1	1	1	1	1	1	1	1	1	1	1	1	1	1	1	1	1	1	2	1	1	1	1	1	1	46
OG0000151	1	1	1	1	1	1	1	1	1	1	1	1	1	1	1	1	1	1	1	1	1	1	1	1	1	1	1	1	1	1	1	1	1	1	1	1	1	1	2	1	1	1	1	1	1	46
OG0000152	1	1	1	1	1	1	1	1	2	1	1	1	1	1	1	1	1	1	1	1	1	1	1	1	1	1	1	1	1	1	1	1	1	1	1	1	1	1	1	1	1	1	1	1	1	46
OG0000153	1	1	1	1	1	1	1	1	2	1	1	1	1	1	1	1	1	1	1	1	1	1	1	1	1	1	1	1	1	1	1	1	1	1	1	1	1	1	1	1	1	1	1	1	1	46
OG0000154	1	1	1	1	1	1	1	1	1	1	1	1	1	1	1	1	1	1	1	1	1	1	1	1	1	1	1	1	1	1	1	1	1	1	1	1	1	1	1	2	1	1	1	1	1	46
OG0000155	1	1	1	1	2	1	1	1	1	1	1	1	1	1	1	1	1	1	1	1	1	1	1	1	1	1	1	1	1	1	1	1	1	1	1	1	1	1	1	1	1	1	1	1	1	46
OG0000156	1	1	1	1	2	1	1	1	1	1	1	1	1	1	1	1	1	1	1	1	1	1	1	1	1	1	1	1	0	1	1	1	1	1	1	1	1	1	1	1	1	1	1	2	1	46
OG0000157	1	1	1	1	1	1	1	1	1	1	1	1	1	1	1	1	1	1	1	1	1	1	1	1	1	1	1	1	1	1	1	1	1	1	1	1	1	1	1	1	1	1	1	2	1	46
OG0000158	1	1	1	1	1	1	1	1	1	1	1	1	1	1	2	1	1	1	1	1	1	1	1	1	1	1	1	1	1	1	1	1	1	1	1	1	1	1	1	1	1	1	1	1	1	46
OG0000159	1	1	1	1	1	1	1	1	1	1	1	1	1	1	1	1	1	1	1	1	1	1	1	1	1	1	1	1	1	1	1	1	1	1	1	1	1	1	1	1	1	1	1	1	2	46
OG0000160	1	1	1	1	1	1	1	1	1	1	1	1	1	1	1	1	1	1	1	1	1	1	1	1	1	1	1	1	1	1	1	1	1	1	1	1	1	1	1	1	1	1	1	1	2	46
OG0000161	1	1	1	1	1	1	1	2	1	1	1	1	0	1	1	1	1	1	1	1	1	1	1	1	1	1	1	2	1	1	1	1	1	1	1	1	1	1	1	1	1	1	1	1	1	46
OG0000162	1	1	1	1	1	1	1	1	1	1	1	1	1	1	2	1	1	1	1	1	1	1	1	1	1	1	1	1	1	1	1	1	1	1	1	1	1	1	1	1	1	1	1	1	1	46
OG0000163	1	1	1	1	1	1	1	1	1	1	1	1	1	1	1	1	1	1	1	1	1	1	1	1	1	1	1	1	1	1	1	1	1	1	2	1	1	1	1	1	1	1	1	1	1	46
OG0000164	1	1	1	1	1	2	1	1	1	1	1	1	1	1	1	1	1	1	1	1	1	1	1	1	1	1	1	1	1	1	1	1	1	1	1	1	1	1	1	1	1	1	1	1	1	46
OG0000165	1	1	1	1	1	2	1	1	1	1	1	1	1	1	1	1	1	1	1	1	1	1	1	1	1	1	1	1	1	1	1	1	1	1	1	1	1	1	1	1	1	1	1	1	1	46
OG0000166	1	1	1	1	1	2	1	1	1	1	1	1	1	1	1	1	1	1	1	1	1	1	1	1	1	1	1	1	1	1	1	1	1	1	1	1	1	1	1	1	1	1	1	1	1	46
OG0000167	1	1	1	1	1	1	1	1	1	1	1	1	1	1	1	1	1	1	1	1	1	1	1	1	1	1	1	1	1	1	1	1	1	1	1	1	1	1	2	1	2	0	1	1	1	46
OG0000168	0	1	11	0	0	0	0	0	0	4	0	0	0	0	0	0	0	0	0	0	0	0	0	0	0	0	0	0	0	1	1	0	0	0	1	0	20	1	2	0	0	2	1	0	1	46
OG0000169	0	0	14	3	4	3	4	0	1	2	0	0	1	0	1	1	2	0	0	0	0	0	0	0	0	0	0	0	0	0	0	0	0	1	1	1	1	0	0	1	2	0	1	2	0	46
OG0000170	1	1	1	1	1	1	1	1	1	1	1	1	1	1	1	1	1	1	1	1	1	1	1	1	1	1	1	1	1	1	1	1	1	1	1	1	1	1	1	1	1	1	1	1	1	45
OG0000171	1	1	1	1	1	1	1	1	1	1	1	1	1	1	1	1	1	1	1	1	1	1	1	1	1	1	1	1	1	1	1	1	1	1	1	1	1	1	1	1	1	1	1	1	1	45
OG0000172	1	1	1	1	1	1	1	1	1	1	1	1	1	1	1	1	1	1	1	1	1	1	1	1	1	1	1	1	1	1	1	1	1	1	1	1	1	1	1	1	1	1	1	1	1	45
OG0000173	1	1	1	1	1	1	1	1	1	1	1	1	1	1	1	1	1	1	1	1	1	1	1	1	1	1	1	1	1	1	1	1	1	1	1	1	1	1	1	1	1	1	1	1	1	45
OG0000174	1	1	1	1	1	1	1	1	1	1	1	1	1	1	1	1	1	1	1	1	1	1	1	1	1	1	1	1	1	1	1	1	1	1	1	1	1	1	1	1	1	1	1	1	1	45
OG0000175	1	1	1	1	1	1	1	1	1	1	1	1	1	1	1	1	1	1	1	1	1	1	1	1	1	1	1	1	1	1	1	1	1	1	1	1	1	1	1	1	1	1	1	1	1	45
OG0000176	1	1	1	1	1	1	1	1	1	1	1	1	1	1	1	1	1	1	1	1	1	1	1	1	1	1	1	1	1	1	1	1	1	1	1	1	1	1	1	1	1	1	1	1	1	45
OG0000177	1	1	1	1	1	1	1	1	1	1	1	1	1	1	1	1	1	1	1	1	1	1	1	1	1	1	1	1	1	1	1	1	1	1	1	1	1	1	1	1	1	1	1	1	1	45
OG0000178	1	1	1	1	1	1	1	1	1	1	1	1	1	1	1	1	1	1	1	1	1	1	1	1	1	1	1	1	1	1	1	1	1	1	1	1	1	1	1	1	1	1	1	1	1	45
OG0000179	1	1	1	1	1	1	1	1	1	1	1	1	1	1	1	1	1	1	1	1	1	1	1	1	1	1	1	1	1	1	1	1	1	1	1	1	1	1	1	1	1	1	1	1	1	45
OG0000180	1	1	1	1	1	1	1	1	1	1	1	1	1	1	1	1	1	1	1	1	1	1	1	1	1	1	1	1	1	1	1	1	1	1	1	1	1	1	1	1	1	1	1	1	1	45
OG0000181	1	1	1	1	1	1	1	1	1	1	1	1	1	1	1	1	1	1	1	1	1	1	1	1	1	1	1	1	1	1	1	1	1	1	1	1	1	1	1	1	1	1	1	1	1	45
OG0000182	1	1	1	1	1	1	1	1	1	1	1	1	1	1	1	1	1	1	1	1	1	1	1	1	1	1	1	1	1	1	1	1	1	1	1	1	1	1	1	1	1	1	1	1	1	45
OG0000183	1	1	1	1	1	1	1	1	1	1	1	1	1	1	1	1	1	1	1	1	1	1	1	1	1	1	1	1	1	1	1	1	1	1	1	1	1	1	1	1	1	1	1	1	1	45
OG0000184	1	1	1	1	1	1	1	1	1	1	1	1	1	1	1	1	1	1	1	1	1	1	1	1	1	1	1	1	1	1	1	1	1	1	1	1	1	1	1	1	1	1	1	1	1	45
OG0000185	1	1	1	1	1	1	1	1	1	1	1	1	1	1	1	1	1	1	1	1	1	1	1	1	1	1	1	1	1	1	1	1	1	1	1	1	1	1	1	1	1	1	1	1	1	45
OG0000186	1	1	1	1	1	1	1	1	1	1	1	1	1	1	1	1	1	1	1	1	1	1	1	1	1	1	1	1	1	1	1	1	1	1	1	1	1	1	1	1	1	1	1	1	1	45
OG0000187	1	1	1	1	1	1	1	1	1	1	1	1	1	1	1	1	1	1	1	1	1	1	1	1	1	1	1	1	1	1	1	1	1	1	1	1	1	1	1	1	1	1	1	1	1	45
OG0000188	1	1	1	1	1	1	1	1	1	1	1	1	1	1	1	1	1	1	1	1	1	1	1	1	1	1	1	1	1	1	1	1	1	1	1	1	1	1	1	1	1	1	1	1	1	45
OG0000189	1	1	1	1	1	1	1	1	1	1	1	1	1	1	1	1	1	1	0	1	1	1	1	1	1	1	1	1	1	1	1	1	1	1	1	1	1	1	1	2	1	1	1	1	1	45
OG0000190	1	1	1	1	1	1	1	1	1	1	1	1	1	1	1	1	1	1	1	1	1	1	1	1	1	1	1	1	1	1	1	1	1	1	1	1	1	1	1	1	1	1	1	1	1	45
OG0000191	1	1	1	1	1	1	1	1	1	1	1	1	1	1	1	1	1	1	1	1	1	1	1	1	1	1	1	1	1	1	1	1	1	1	1	1	1	1	1	1	1	1	1	1	1	45
OG0000192	1	1	1	1	1	1	1	1	1	1	1	1	1	1	1	1	1	1	1	1	1	1	1	1	1	1	1	1	1	1	1	1	1	1	1	1	1	1	1	1	1	1	1	1	1	45
OG0000193	1	1	1	1	1	1	1	1	1	1	1	1	1	1	1	0	1	1	1	1	1	1	1	1	1	1	1	1	1	1	1	1	1	1	1	1	1	1	1	1	1	1	1	1	2	45
OG0000194	1	1	1	1	1	1	1	0	1	1	1	1	1	1	1	1	1	1	1	1	1	1	1	1	1	1	1	1	1	1	1	1	1	1	1	1	1	1	1	2	1	1	1	1	1	45
OG0000195	1	1	1	1	1	1	1	0	1	1	1	1	1	1	1	1	1	1	1	1	1	1	1	1	1	1	1	1	1	1	1	1	1	1	1	1	1	1	1	2	1	1	1	1	1	45
OG0000196	1	1	1	1	1	1	1	0	1	1	1	1	1	1	1	1	1	1	1	1	1	1	1	1	1	1	1	1	1	1	1	1	1	1	1	1	1	1	1	2	1	1	1	1	1	45
OG0000197	1	1	1	1	1	1	1	1	1	1	1	1	1	1	1	1	1	1	1	1	1	1	1	1	1	1	1	1	1	1	1	1	1	1	1	1	1	1	1	1	1	1	1	1	1	45
OG0000198	1	1	1	1	1	1	1	1	1	1	1	1	1	1	1	1	1	1	1	1	1	1	1	1	1	1	1	1	1	1	1	1	1	1	1	1	1	1	1	1	1	1	1	1	1	45
OG0000199	1	1	1	1	1	1	1	1	1	1	1	1	1	1	1	1	1	1	1	1	1	1	1	1	1	1	1	1	1	1	1	1	1	1	1	1	1	1	1	1	1	1	1	1	1	45
OG0000200	1	1	1	1	1	1	1	1	1	1	1	1	1	1	1	1	1	1	1	1	1	1	1	1	1	1	1	1	1	1	1	1	1	1	1	1	1	1	1	1	1	1	1	1	1	45
OG0000201	1	1	1	1	1	1	1	1	1	1	1	1	1	1	1	1	1	1	1	1	1	1	1	1	1	1	1	1	1	1	1	1	1	1	1	1	1	1	1	1	1	1	1	1	1	45
OG0000202	1	1	1	1	1	1	1	1	1	1	1	1	1	1	1	1	1	1	1	1	1	1	1	1	1	1	1	1	1	1	1	1	1	1	1	1	1	1	1	1	1	1	1	1	1	45
OG0000203	1	1	1	1	1	1	1	1	1	1	1	1	1	1	1	1	1	1	1	1	1	1	1	1	1	1	1	1	1	1	1	1	1	1	1	1	1	1	1	1	1	1	1	1	1	45
OG0000204	1	1	1	1	1	1	1	1	1	1	1	1	1	1	1	1	1	1	1	1	1	1	1	1	1	1	1	1	1	1	1	1	1	1	1	1	1	1	1	1	1	1	1	1	1	45
OG0000205	1	1	1	1	1	1	1	1	1	1	1	1	1	1	1	1	1	1	1	1	1	1	1	1	1	1	1	1	1	1	1	1	1	1	1	1	1	1	1	1	1	1	1	1	1	45
OG0000206	1	1	1	1	1	1	1	1	1	1	1	1	1	1	1	0	1	1	1	1	1	1	1	1	1	1	1	1	1	1	1	1	1	1	1	1	1	1	1	1	1	2	1	1	1	45
OG0000207	1	1	1	1	1	1	1	1	1	1	1	1	1	1	1	0	1	1	1	1	1	1	1	1	1	1	1	1	1	1	1	1	1	1	1	1	1	1	1	1	1	2	1	1	1	45
OG0000208	1	1	1	1	1	1	1	1	1	1	1	1	1	1	1	1	1	1	1	1	1	1	1	1	1	1	1	1	1	1	1	1	1	1	1	1	1	1	1	1	1	1	1	1	1	45
OG0000209	1	1	1	1	1	1	1	1	1	1	1	1	1	1	1	1	1	1	1	1	1	1	1	1	1	1	1	1	1	1	1	1	1	1	1	1	1	1	1	1	1	1	1	1	1	45
OG0000210	1	1	1	1	1	1	1	1	1	1	1	1	1	1	1	1	1	1	1	1	1	1	1	1	1	1	1	1	1	1	1	1	1	1	1	1	1	1	1	1	1	1	1	1	1	45
OG0000211	1	1	1	1	1	1	1	1	1	1	1	1	1	1	1	1	1	1	1	1	1	1	1	1	1	1	1	1	1	1	1	1	1	1	1	1	1	1	1	1	1	1	1	1	1	45
OG0000212	1	1	1	1	1	1	1	1	1	1	1	1	1	1	1	1	1	1	1	1	1	1	1	1	1	1	1	1	1	1	1	1	1	1	1	1	1	1	1	1	1	1	1	1	1	45
OG0000213	1	1	1	1	1	1	1	1	1	1	1	1	1	1	1	1	1	1	1	1	1	1	1	1	1	1	1	1	1	1	1	1	1	1	1	1	1	1	1	1	1	1	1	1	1	45
OG0000214	1	1	1	1	1	1	1	1	1	1	1	1	1	1	1	1	1	1	1	1	1	1	1	1	1	1	1	1	1	1	1	1	1	1	1	1	1	1	1	1	1	1	1	1	1	45
OG0000215	1	1	1	1	1	1	1	1	1	1	1	1	1	1	1	1	1	1	1	1	1	1	1	1	1	1	1	1	1	1	1	1	1	1	1	1	1	1	1	1	1	1	1	1	1	45
OG0000216	1	1	1	1	1	1	1	1	1	1	1	1	1	1	1	1	1	1	1	1	1	1	1	1	1	1	1	1	1	1	1	1	1	1	1	1	1	1	1	1	1	1	1	1	1	45
OG0000217	1	1	1	1	1	1	1	1	1	1	1	1	1	1	1	1	1	1	1	1	1	1	1	1	1	1	1	1	1	1	1	1	1	1	1	1	1	1	1	1	1	1	1	1	1	45
OG0000218	1	1	1	1	1	1	1	1	1	1	1	1	1	1	1	1	1	1	1	1	1	1	1	1	1	1	1	1	1	1	1	1	1	1	1	1	1	1	1	1	1	1	1	1	1	45
OG0000219	1	1	1	1	1	1	1	1	1	1	1	1	1	1	1	1	1	1	1	1	1	1	1	1	1	1	1	1	1	1	1	1	1	1	1	1	1	1	1	1	1	1	1	1	1	45
OG0000220	1	1	1	1	1	1	1	1	1	1	1	1	1	1	1	1	1	1	1	1	1	1	1	1	1	1	1	1	1	1	1	1	1	1	1	1	1	1	1	1	1	1	1	1	1	45
OG0000221	1	1	1	1	1	1	1	1	1	1	1	1	1	1	1	1	1	1	1	1	1	1	1	1	1	1	1	1	1	1	1	1	1	1	1	1	1	1	1	1	1	1	1	1	1	45
OG0000222	1	1	1	1	1	1	1	1	1	1	1	1	1	1	1	1	1	1	1	1	1	1	1	1	1	1	1	1	1	1	1	1	1	1	1	1	1	1	1	1	1	1	1	1	1	45
OG0000223	1	1	1	1	1	1	1	1	1	1	1	1	1	1	1	1	1	1	1	1	1	1	1	1	1	1	1	1	1	1	1	1	1	1	1	1	1	1	1	1	1	1	1	1	1	45
OG0000224	1	1	1	1	1	1	1	1	1	1	1	1	1	1	1	1	1	1	1	1	1	1	1	1	1	1	1	1	1	1	1	1	1	1	1	1	1	1	1	1	1	1	1	1	1	45
OG0000225	1	1	1	2	0	1	1	1	1	1	1	1	1	0	1	1	1	1	1	1	1	1	1	1	1	1	1	1	1	1	1	1	1	1	1	1	1	1	1	1	1	1	1	2	1	45
OG0000226	1	1	1	2	0	1	1	1	1	1	1	1	1	0	1	1	1	1	1	1	1	1	1	1	1	1	1	1	1	1	1	1	1	1	1	1	1	1	1	1	1	1	1	2	1	45
OG0000227	1	1	1	1	1	1	1	1	1	1	1	1	1	1	1	1	1	1	0	1	1	1	1	1	1	1	1	1	1	1	1	1	1	1	1	1	1	1	1	2	1	1	1	1	1	45
OG0000228	1	1	1	1	1	1	1	1	1	1	1	1	1	1	1	1	1	1	1	1	1	1	1	1	1	1	1	1	1	1	1	1	1	1	1	1	1	1	1	0	2	1	1	1	1	45
OG0000229	1	1	1	1	1	1	1	1	1	1	1	1	1	1	1	1	1	1	1	1	1	1	1	1	1	1	1	1	1	1	1	1	1	1	1	1	1	1	1	0	2	1	1	1	1	45
OG0000230	1	1	1	1	1	1	1	1	1	1	1	1	1	1	1	1	1	1	1	1	1	1	1	1	1	1	1	1	1	1	1	1	1	1	1	1	1	1	1	0	2	1	1	1	1	45
OG0000231	1	1	1	1	1	1	1	1	1	1	1	1	1	1	1	1	1	1	1	1	1	1	1	1	1	1	1	1	1	1	1	1	1	1	1	1	1	1	1	0	2	1	1	1	1	45
OG0000232	1	1	1	1	1	1	1	1	1	1	1	1	1	1	1	1	1	1	1	1	1	1	1	1	1	1	1	1	1	1	1	1	1	1	1	1	1	1	1	0	2	1	1	1	1	45
OG0000233	1	1	1	1	1	1	1	1	1	1	1	1	1	1	1	1	1	1	1	1	1	1	1	1	1	1	1	1	1	1	1	1	1	1	1	1	1	1	1	0	2	1	1	1	1	45
OG0000234	1	1	1	1	1	1	1	1	1	1	1	1	1	1	1	1	1	1	1	1	1	1	1	1	1	1	1	1	1	1	1	1	1	1	1	1	1	1	1	0	2	1	1	1	1	45
OG0000235	1	1	1	1	1	1	1	1	1	1	1	1	1	1	1	1	1	1	1	1	1	1	1	1	1	1	1	1	1	1	1	1	1	1	1	1	1	1	1	1	1	1	1	1	1	45
OG0000236	1	1	1	1	1	1	1	1	1	1	1	1	1	1	1	1	1	1	1	1	1	1	1	1	1	1	1	1	1	1	1	1	1	1	1	1	1	1	1	1	1	1	1	1	1	45
OG0000237	1	1	1	1	1	1	1	1	1	1	1	1	1	1	1	1	1	1	1	1	1	1	1	1	1	1	1	1	1	1	1	1	1	1	1	1	1	1	1	1	1	1	1	1	1	45
OG0000238	1	1	1	1	1	1	1	1	1	1	1	1	1	1	1	1	1	1	1	1	1	1	1	1	1	1	1	1	1	1	1	1	1	1	1	1	1	1	2	1	0	1	1	1	1	45
OG0000239	1	1	1	1	1	1	1	1	1	1	1	1	1	1	1	1	1	1	1	1	1	1	1	1	1	1	1	1	1	1	1	1	1	1	1	1	1	1	1	1	1	1	1	1	1	45
OG0000240	1	1	1	1	1	1	1	1	1	1	1	1	1	1	1	1	1	1	1	1	1	1	1	1	1	1	1	1	1	1	1	1	1	1	1	1	1	1	1	1	1	1	1	1	1	45
OG0000241	1	1	1	1	1	1	1	1	1	1	1	1	1	1	1	1	1	1	1	1	1	1	1	1	1	1	1	1	1	1	1	1	1	1	1	1	1	1	1	1	1	1	1	1	1	45
OG0000242	1	1	1	1	1	1	1	1	1	1	1	1	1	1	1	1	1	1	1	1	1	1	1	1	1	1	1	1	1	1	1	1	1	1	1	1	1	1	1	1	1	1	1	1	1	45
OG0000243	1	1	1	1	1	1	1	1	1	1	1	1	1	1	1	1	1	1	1	1	1	1	1	1	1	1	1	1	1	1	1	1	1	1	1	1	1	1	1	1	1	1	1	1	1	45
OG0000244	1	1	1	1	1	1	1	1	1	1	1	1	1	1	1	1	1	1	1	1	1	1	1	1	1	1	1	1	1	1	1	1	1	1	1	1	1	1	1	1	1	1	1	1	1	45
OG0000245	1	1	1	1	1	1	1	1	1	1	1	1	1	1	1	1	1	1	0	1	1	1	1	1	1	1	1	1	1	1	1	1	1	1	1	1	1	1	1	2	1	1	1	1	1	45
OG0000246	1	1	1	1	1	1	1	1	1	1	1	1	1	1	1	1	1	1	0	1	1	1	1	1	1	1	1	1	1	1	1	1	1	1	1	1	1	1	1	1	1	1	1	2	1	45
OG0000247	1	1	1	1	1	1	1	2	1	1	1	1	1	1	1	1	1	1	1	1	1	1	1	1	1	1	1	1	1	1	1	1	1	1	1	1	1	1	1	1	1	1	1	1	0	45
OG0000248	1	1	1	1	1	1	1	1	1	1	1	1	1	1	1	1	1	1	1	1	1	1	1	1	1	1	1	1	1	1	1	1	1	1	1	1	1	1	1	1	1	1	1	1	1	45
OG0000249	1	1	1	1	1	1	1	1	1	1	1	1	1	1	1	1	1	1	1	1	1	1	1	1	1	1	1	1	1	1	1	1	1	1	1	1	1	1	1	1	1	1	1	1	1	45
OG0000250	1	1	1	1	1	1	1	1	1	1	1	1	1	1	1	1	1	1	1	1	1	1	1	1	1	1	1	1	1	1	1	1	1	1	1	1	1	1	1	1	1	1	1	1	1	45
OG0000251	1	1	1	1	1	1	1	1	1	1	1	1	1	1	1	1	1	1	1	1	1	1	1	1	1	1	1	1	1	1	1	1	1	1	1	1	1	1	1	1	1	1	1	1	1	45
OG0000252	1	1	1	1	1	1	1	1	1	1	1	1	1	1	1	1	1	1	1	1	1	1	1	1	1	1	1	1	1	1	1	1	1	1	1	1	1	1	1	1	1	1	1	1	1	45
OG0000253	1	1	1	1	1	1	1	1	1	1	1	1	1	1	1	1	1	1	1	1	1	1	1	1	1	1	1	1	1	1	1	1	1	1	1	1	1	1	1	1	1	1	1	1	1	45
OG0000254	1	1	1	2	1	1	1	0	1	2	1	1	1	1	1	1	1	1	1	1	1	1	1	1	1	1	1	1	1	1	1	0	1	1	1	1	1	1	1	1	1	1	1	1	1	45
OG0000255	1	1	1	2	1	1	2	0	1	1	1	1	1	1	1	1	1	1	1	1	1	1	1	1	1	1	1	1	1	1	1	0	1	1	1	1	1	1	1	1	1	1	1	1	1	45
OG0000256	1	1	1	1	1	1	1	1	1	1	1	1	1	1	1	1	0	1	1	1	1	1	1	1	1	1	1	2	1	1	1	1	1	1	1	1	1	1	1	1	1	1	1	1	1	45
OG0000257	1	1	1	1	1	1	1	1	1	1	1	1	1	1	1	1	1	1	1	1	1	1	1	1	1	1	1	1	1	1	1	1	1	1	1	1	1	1	1	1	1	1	1	1	1	45
OG0000258	1	1	1	1	1	1	1	1	1	1	1	1	1	1	1	1	1	1	1	1	1	1	1	1	1	1	1	1	1	1	1	1	1	1	1	1	1	1	1	1	1	1	1	1	1	45
OG0000259	1	1	1	1	1	1	1	1	1	1	1	1	1	1	1	1	1	1	1	1	1	1	1	1	1	1	1	1	1	1	1	1	1	1	1	1	1	1	1	1	1	1	1	1	1	45
OG0000260	1	1	1	1	1	1	1	1	0	2	1	1	1	1	1	1	1	1	1	1	1	1	1	1	1	1	1	1	1	1	1	1	1	1	1	1	1	1	1	1	1	1	1	1	1	45
OG0000261	1	1	1	2	1	1	1	1	0	2	1	1	1	1	1	0	1	1	1	1	1	1	1	1	1	1	1	1	1	1	1	1	1	1	1	1	1	1	1	1	1	1	1	1	1	45
OG0000262	1	1	1	2	1	1	1	1	0	2	1	1	1	1	1	0	1	1	1	1	1	1	1	1	1	1	1	1	1	1	1	1	1	1	1	1	1	1	1	1	1	1	1	1	1	45
OG0000263	1	1	1	2	1	1	1	1	0	1	1	1	1	1	1	0	1	1	1	1	1	1	1	1	1	1	1	1	1	1	1	1	1	1	1	1	1	1	1	2	1	1	1	1	1	45
OG0000264	1	1	1	1	1	1	1	1	1	1	1	1	1	1	1	1	1	1	1	1	1	1	1	1	1	1	1	1	1	1	1	1	1	1	1	1	1	1	1	1	1	1	1	1	1	45
OG0000265	1	1	1	1	1	1	1	1	1	1	1	1	1	1	1	1	1	1	1	1	1	1	1	1	1	1	1	1	1	1	1	1	1	1	1	1	1	1	1	1	1	1	1	1	1	45
OG0000266	1	1	1	1	1	1	1	1	1	1	1	1	1	1	1	1	1	1	1	1	1	1	1	1	1	1	1	1	1	1	1	1	1	1	1	1	1	1	1	1	1	1	1	1	1	45
OG0000267	1	1	1	1	1	1	1	1	1	1	1	1	1	1	1	1	1	1	1	1	1	1	1	1	1	1	1	1	1	1	1	1	1	1	1	1	1	1	1	1	1	1	1	1	1	45
OG0000268	1	1	1	1	1	1	1	1	1	1	1	1	1	1	1	1	1	1	1	1	1	1	1	1	1	1	1	1	1	1	1	1	1	1	1	1	1	1	1	1	1	1	1	1	1	45
OG0000269	1	1	1	1	1	1	1	1	1	1	1	1	1	1	1	1	1	1	1	1	1	1	1	1	1	1	1	1	1	1	1	1	1	1	1	1	1	1	1	1	1	1	1	1	1	45
OG0000270	1	1	1	1	1	1	1	1	1	1	1	1	1	1	1	1	1	1	1	1	1	1	1	1	1	1	1	1	1	1	1	1	1	1	1	1	1	1	1	1	1	1	1	1	1	45
OG0000271	1	1	1	1	1	1	1	1	1	1	1	1	1	1	1	1	1	1	1	1	1	1	1	1	1	1	1	1	1	1	1	1	1	1	1	1	1	1	1	1	1	1	1	1	1	45
OG0000272	1	1	1	1	1	1	1	1	1	1	1	1	1	1	1	1	1	1	1	1	1	1	1	1	1	1	1	1	1	1	1	1	1	1	1	1	1	1	1	1	1	1	1	1	1	45
OG0000273	1	1	1	1	1	1	1	1	1	1	1	1	1	1	1	1	1	1	1	1	1	1	1	1	1	1	1	1	1	1	1	1	1	1	1	1	1	1	1	1	1	1	1	1	1	45
OG0000274	1	1	1	1	1	1	1	1	1	1	1	1	1	1	1	1	1	1	1	1	1	1	1	1	1	1	1	1	1	1	1	1	1	1	1	1	1	1	1	1	1	1	1	1	1	45
OG0000275	1	1	1	1	1	1	1	1	1	1	1	1	1	1	1	1	1	1	1	1	1	1	1	1	1	1	1	1	1	1	1	1	1	1	1	1	1	1	0	1	1	1	2	1	1	45
OG0000276	1	1	1	1	1	1	1	1	1	1	1	1	1	1	1	1	1	1	1	1	1	1	1	1	1	1	1	1	1	1	1	1	1	1	1	1	1	1	0	1	1	1	2	1	1	45
OG0000277	1	1	1	1	1	1	1	1	1	1	1	1	1	1	1	1	1	1	1	1	1	1	1	1	1	1	1	1	1	1	1	1	1	1	1	1	1	1	0	1	1	1	2	1	1	45
OG0000278	1	1	1	1	1	1	1	1	1	1	1	1	1	1	1	1	1	1	1	1	1	1	1	1	1	1	1	1	1	1	1	1	1	2	0	1	1	1	1	1	1	1	1	1	1	45
OG0000279	1	1	1	1	1	1	1	1	1	1	2	1	1	1	0	1	1	1	1	1	1	1	1	1	1	1	1	1	1	1	1	1	1	1	1	1	1	1	1	1	1	1	1	1	1	45
OG0000280	1	1	1	1	1	1	2	1	1	1	1	1	1	1	1	1	1	1	1	1	1	1	1	1	1	1	1	1	1	1	1	1	1	1	1	1	1	1	1	1	1	1	1	1	0	45
OG0000281	1	1	1	1	1	1	2	1	1	1	1	1	1	1	1	1	1	1	1	1	1	1	1	1	1	1	1	1	1	1	1	1	1	1	1	1	1	1	1	1	1	1	1	1	0	45
OG0000282	1	1	1	1	1	1	2	1	1	1	1	1	1	1	1	1	1	1	1	1	1	1	1	1	1	1	1	1	1	1	1	1	1	1	1	1	1	1	1	1	1	1	1	1	0	45
OG0000283	1	1	1	1	1	1	2	1	1	1	1	1	1	1	1	1	1	1	1	1	1	1	1	1	1	1	1	1	1	1	1	1	1	1	1	1	1	1	1	1	1	1	1	1	0	45
OG0000284	1	1	1	1	1	1	2	1	1	1	1	1	1	1	1	1	1	1	1	1	1	1	1	1	1	1	1	1	1	1	1	1	1	1	1	1	1	1	1	1	1	1	1	1	0	45
OG0000285	1	1	1	1	1	1	2	1	1	1	1	1	1	1	1	1	1	1	1	1	1	1	1	1	1	1	1	1	1	1	1	1	1	1	1	1	1	1	1	1	1	1	1	1	0	45
OG0000286	1	1	1	1	1	1	1	1	1	1	1	1	1	1	1	1	1	1	1	1	1	1	1	1	1	1	1	1	1	1	1	1	1	1	1	1	1	1	1	1	1	1	1	1	1	45
OG0000287	1	1	1	1	1	1	1	1	1	1	1	1	1	1	1	1	1	1	1	1	1	1	1	1	1	1	1	1	1	1	1	1	1	1	1	1	1	1	1	1	1	1	1	1	1	45
OG0000288	1	1	1	1	1	1	1	1	1	1	1	1	1	1	1	1	1	1	1	1	1	1	1	1	1	1	1	1	1	1	1	1	1	1	1	1	1	1	1	1	1	1	1	1	1	45
OG0000289	1	1	1	1	1	1	1	1	1	1	1	1	1	1	1	1	1	1	1	1	1	1	1	1	1	1	1	1	1	1	1	1	1	1	1	1	1	1	1	1	1	1	1	1	1	45
OG0000290	1	1	1	1	1	1	1	1	1	1	1	1	1	1	1	1	1	1	1	1	1	1	1	1	1	1	1	1	1	1	1	1	1	1	1	1	1	1	1	1	1	1	1	1	1	45
OG0000291	1	1	1	1	1	1	1	1	1	1	1	1	1	1	1	1	1	1	1	1	1	1	1	1	1	1	1	1	1	1	1	1	1	1	1	1	1	1	1	1	1	1	1	1	1	45
OG0000292	1	1	1	1	1	1	1	1	1	1	1	1	1	1	1	1	1	1	1	1	1	1	1	1	1	1	1	1	1	1	1	1	1	1	1	1	1	1	1	1	1	1	1	1	1	45
OG0000293	1	1	1	1	1	1	1	1	1	1	1	1	1	1	1	1	1	1	1	1	1	1	1	1	1	1	1	1	1	1	1	1	1	1	1	1	1	1	1	1	1	1	1	1	1	45
OG0000294	1	1	1	1	1	0	1	1	1	1	1	1	1	1	1	1	1	1	1	1	1	1	1	1	1	1	1	1	1	1	1	1	1	1	1	1	1	1	1	1	1	1	1	2	1	45
OG0000295	1	1	1	1	1	1	1	1	1	1	1	1	1	1	1	1	1	1	1	1	1	1	1	1	1	1	1	1	1	1	1	1	1	1	1	1	1	1	1	1	1	1	1	1	1	45
OG0000296	1	1	1	1	1	1	1	1	1	1	1	1	1	1	1	1	1	1	1	1	1	1	1	1	1	1	1	1	1	1	1	1	1	1	1	1	1	1	1	1	1	1	1	1	1	45
OG0000297	1	1	1	1	1	1	1	1	1	1	1	1	1	1	1	1	1	1	1	1	1	1	1	1	1	1	1	1	1	1	1	1	1	1	1	1	1	1	1	1	1	1	1	1	1	45
OG0000298	1	1	1	1	1	1	1	1	1	1	1	1	1	1	1	1	1	1	1	1	1	1	1	2	0	1	1	1	1	1	1	1	1	1	1	1	1	1	1	1	1	1	1	1	1	45
OG0000299	1	1	1	1	1	1	1	1	1	1	1	1	0	1	1	1	1	1	1	1	1	1	1	1	1	1	1	1	1	1	1	1	1	1	1	1	1	1	2	1	1	1	1	1	1	45
OG0000300	1	1	1	1	1	1	1	1	1	1	1	1	0	1	1	1	1	1	1	1	1	1	1	1	1	1	1	1	1	1	1	1	1	1	1	1	1	1	2	1	1	1	1	1	1	45
OG0000301	1	1	1	1	1	1	1	1	1	1	1	1	0	1	1	1	1	1	1	1	1	1	1	1	1	1	1	1	1	1	1	1	1	1	1	1	1	1	2	1	1	1	1	1	1	45
OG0000302	1	1	1	1	1	1	1	1	1	1	1	1	1	1	1	1	1	1	1	1	1	1	1	1	1	1	1	1	1	1	1	1	1	1	1	1	1	1	1	1	1	1	1	1	1	45
OG0000303	1	1	1	1	1	1	1	1	1	1	1	1	1	1	1	1	1	1	1	1	1	1	1	1	1	1	1	1	1	1	1	1	1	1	1	1	1	1	1	1	1	1	1	1	1	45
OG0000304	1	1	1	1	1	1	1	1	1	1	1	1	1	1	1	1	1	1	1	1	1	1	1	1	1	1	1	1	1	1	1	1	1	1	1	1	1	1	1	1	1	1	1	1	1	45
OG0000305	1	1	1	1	1	1	1	1	1	1	1	1	1	1	1	1	1	1	1	1	1	1	1	1	1	1	1	1	1	1	1	1	1	1	1	1	1	1	1	1	1	1	1	1	1	45
OG0000306	1	1	1	1	1	1	1	1	1	1	1	1	1	1	1	1	1	1	1	1	1	1	1	1	1	1	1	1	1	1	1	1	1	1	1	1	1	1	1	1	1	1	1	1	1	45
OG0000307	1	1	1	1	1	1	1	1	1	1	1	1	1	1	1	1	1	1	1	1	1	1	1	1	1	1	1	1	1	1	1	1	1	1	1	1	1	1	1	1	1	1	1	1	1	45
OG0000308	1	1	1	1	1	1	1	1	1	1	1	1	1	1	1	1	1	1	1	1	1	1	1	1	1	1	1	1	1	1	1	1	1	1	1	1	1	1	1	1	1	1	1	1	1	45
OG0000309	1	1	1	1	1	1	1	1	1	1	1	1	1	1	1	1	1	1	1	1	1	1	1	1	1	1	1	1	1	1	1	1	1	1	1	1	1	1	1	1	1	1	1	1	1	45
OG0000310	1	1	1	1	1	1	1	1	1	1	1	1	1	1	1	1	1	1	1	1	1	1	1	1	1	1	1	1	1	1	1	1	1	1	1	1	1	1	1	1	1	1	1	1	1	45
OG0000311	1	1	1	1	1	1	1	1	1	1	1	1	1	1	1	1	1	1	1	1	1	1	1	1	1	1	1	1	1	1	1	1	1	1	1	1	1	1	1	1	1	1	1	1	1	45
OG0000312	1	1	1	1	1	1	1	1	1	1	1	1	1	1	1	1	1	1	1	1	1	1	1	1	1	1	1	1	1	1	1	1	1	1	1	1	1	1	1	1	1	1	1	1	1	45
OG0000313	1	1	1	1	1	1	1	1	1	1	1	1	1	1	1	1	1	1	1	1	1	1	1	1	1	1	1	1	1	1	1	1	1	1	1	1	1	1	1	1	1	1	1	1	1	45
OG0000314	1	1	1	1	1	1	1	1	1	1	1	1	1	1	1	1	1	1	1	1	1	1	1	1	1	1	1	1	1	1	1	1	1	1	1	1	1	1	1	1	1	1	1	1	1	45
OG0000315	1	1	1	1	1	1	1	1	1	1	1	1	1	1	1	1	1	1	1	1	1	1	1	1	1	1	1	1	1	1	1	1	1	1	1	1	1	1	1	1	1	1	1	1	1	45
OG0000316	1	1	1	1	1	1	1	1	1	1	1	1	1	1	1	1	1	1	1	1	1	1	1	1	1	1	1	1	1	1	1	1	1	1	1	1	1	1	1	1	1	1	1	1	1	45
OG0000317	1	1	1	1	1	1	1	1	1	1	1	1	1	1	1	1	1	1	1	1	1	1	1	1	1	1	1	1	1	1	1	1	1	1	1	1	1	1	1	1	1	1	1	1	1	45
OG0000318	1	1	1	1	1	1	1	1	1	1	1	1	1	1	1	1	1	1	1	1	1	1	1	1	1	1	1	1	1	1	1	1	1	1	1	1	1	1	1	1	1	1	1	1	1	45
OG0000319	1	1	1	1	1	1	1	1	1	1	2	1	1	1	1	0	1	1	1	1	1	1	1	1	1	1	1	1	1	1	1	1	1	1	1	1	1	1	1	1	1	1	1	1	1	45
OG0000320	1	1	1	1	1	1	1	1	1	1	2	1	1	1	1	1	1	1	0	1	1	1	1	1	1	1	1	1	1	1	1	1	1	1	1	1	1	1	1	1	1	1	1	1	1	45
OG0000321	1	1	1	1	1	1	1	1	1	1	1	1	1	1	1	1	1	1	1	1	1	1	1	1	1	1	1	1	1	1	1	1	1	1	1	1	1	1	1	1	1	1	1	1	1	45
OG0000322	1	1	1	1	1	1	1	1	1	1	1	1	1	1	0	1	1	1	1	1	1	1	1	1	1	1	1	1	1	1	1	1	1	1	1	1	1	1	1	2	1	1	1	1	1	45
OG0000323	1	1	1	1	1	1	1	1	1	1	1	1	1	1	0	1	1	1	1	1	1	1	1	1	1	1	1	1	1	1	1	1	1	1	1	1	1	1	1	2	1	1	1	1	1	45
OG0000324	1	1	1	1	1	1	1	1	1	1	1	1	1	1	0	1	1	1	1	1	1	1	1	1	1	1	1	1	1	1	1	1	1	1	1	1	1	1	1	2	1	1	1	1	1	45
OG0000325	1	1	1	1	1	1	1	1	1	1	1	1	1	1	1	1	1	1	1	1	1	1	1	1	1	1	1	1	1	1	1	1	1	1	1	1	1	1	1	1	1	1	1	1	1	45
OG0000326	1	1	1	1	1	1	1	1	1	1	1	1	1	1	1	1	1	1	1	1	1	1	1	1	1	1	1	1	1	1	1	1	1	1	1	1	1	1	1	1	1	1	1	1	1	45
OG0000327	1	1	1	1	1	1	1	1	1	1	1	0	1	1	2	1	1	1	1	1	1	1	1	1	1	1	1	1	1	1	1	1	1	1	1	1	1	1	1	1	1	1	1	1	1	45
OG0000328	1	1	1	1	1	1	1	1	1	1	1	1	1	1	1	1	1	1	1	1	1	1	1	1	1	1	1	1	1	1	1	1	1	1	1	1	1	1	1	1	1	1	1	1	1	45
OG0000329	1	1	1	1	1	1	1	1	1	1	1	1	1	1	1	1	1	1	1	1	1	1	1	1	1	1	1	1	1	1	1	1	1	1	1	1	1	1	1	1	1	1	1	1	1	45
OG0000330	1	1	1	1	1	1	1	1	1	1	1	1	1	1	1	1	1	1	1	1	1	1	1	1	1	1	1	1	1	1	1	1	1	1	1	1	1	1	1	1	1	1	1	1	1	45
OG0000331	1	1	1	1	1	1	1	1	1	1	1	1	1	1	1	1	1	1	1	1	1	1	1	1	1	1	1	1	1	1	1	1	1	1	1	1	1	1	1	1	1	1	1	1	1	45
OG0000332	1	1	1	1	1	1	1	1	1	1	1	1	1	1	1	1	1	1	1	1	1	1	1	1	1	1	1	1	1	1	1	1	1	1	1	1	1	1	1	1	1	1	1	1	1	45
OG0000333	1	1	1	1	1	1	1	1	0	1	1	1	1	1	1	1	1	1	1	1	1	1	1	1	1	1	1	1	1	1	1	1	1	1	1	1	1	1	2	1	1	1	1	1	1	45
OG0000334	1	1	1	1	1	1	1	1	1	1	1	1	1	1	1	1	1	1	1	1	1	1	1	1	1	1	1	1	1	1	1	1	1	1	1	1	1	1	1	1	1	1	1	1	1	45
OG0000335	1	1	1	1	1	1	1	1	1	1	1	1	1	1	1	1	0	1	1	1	1	1	1	1	1	1	1	1	1	1	1	1	1	1	1	1	1	1	1	2	1	1	1	1	1	45
OG0000336	1	1	1	1	1	1	1	1	1	1	1	1	1	1	1	1	1	1	1	1	1	1	1	1	1	1	1	1	1	1	1	1	1	1	1	1	1	1	1	1	1	1	1	1	1	45
OG0000337	1	1	1	1	1	1	1	1	1	1	1	1	1	1	1	1	1	1	1	1	1	1	1	1	1	1	1	1	1	1	1	1	1	1	1	1	1	1	1	1	1	1	1	1	1	45
OG0000338	1	1	1	1	1	1	1	1	1	1	1	1	1	1	1	0	1	1	1	1	1	1	1	1	1	1	1	1	1	1	1	1	1	1	1	1	1	1	1	2	1	1	1	1	1	45
OG0000339	1	1	1	1	1	0	1	1	1	1	1	1	1	1	1	1	1	1	1	1	1	1	1	1	1	1	1	1	1	1	1	1	1	1	1	1	1	1	1	1	1	1	1	2	1	45
OG0000340	1	1	1	1	1	0	1	1	1	1	1	1	1	1	1	1	1	1	1	1	1	1	1	1	1	1	1	1	1	1	1	1	1	1	1	1	1	1	1	1	1	1	1	2	1	45
OG0000341	1	1	1	1	1	0	1	1	1	1	1	1	1	1	1	1	1	1	1	1	1	1	1	1	1	1	1	1	1	1	1	1	1	1	1	1	1	1	1	1	1	1	1	2	1	45
OG0000342	1	1	1	1	1	1	1	1	1	1	1	1	1	1	1	1	1	1	1	1	1	1	1	1	1	1	1	1	1	1	1	1	1	1	1	1	1	1	1	1	1	1	1	1	1	45
OG0000343	1	1	1	1	1	1	1	1	1	1	1	1	1	1	1	1	1	1	1	1	1	1	1	1	1	1	1	1	1	1	1	1	1	1	1	1	1	1	1	1	1	1	1	1	1	45
OG0000344	1	1	1	1	1	1	1	1	1	1	1	1	1	1	1	1	1	1	1	1	1	1	1	1	1	1	1	1	1	1	1	1	1	1	1	1	1	1	1	1	1	1	1	1	1	45
OG0000345	1	1	1	1	2	1	1	1	1	1	1	1	1	1	1	1	0	1	1	1	1	1	1	1	1	1	1	1	1	1	1	1	1	1	1	1	1	1	1	1	1	1	1	1	1	45
OG0000346	1	1	1	1	1	1	1	1	1	1	1	1	1	1	1	1	1	1	1	1	1	1	1	1	1	1	1	1	1	1	1	1	1	1	1	1	1	1	1	1	1	1	1	1	1	45
OG0000347	1	1	1	1	1	1	1	1	1	1	1	1	1	1	1	1	1	1	1	1	1	1	1	1	1	1	1	1	1	1	1	1	1	1	1	1	1	1	1	1	1	1	1	1	1	45
OG0000348	1	1	1	1	1	1	1	1	1	1	1	1	1	1	1	1	1	1	1	1	1	1	1	1	1	1	1	1	1	1	1	1	1	1	1	1	1	1	1	1	1	1	1	1	1	45
OG0000349	1	1	1	1	1	1	1	1	1	1	1	1	1	1	1	1	1	1	1	1	1	1	1	1	1	1	1	1	1	1	1	1	1	1	1	1	1	1	1	1	1	1	1	1	1	45
OG0000350	1	1	1	1	1	1	1	1	1	1	1	1	1	1	1	1	1	1	1	1	0	1	1	1	1	1	1	1	1	1	1	1	1	1	1	1	1	1	2	1	1	1	1	1	1	45
OG0000351	1	1	1	1	1	1	1	1	1	1	1	1	1	1	1	1	1	1	1	1	1	1	1	1	1	1	1	1	1	1	0	1	1	1	1	1	1	1	2	1	1	1	1	1	1	45
OG0000352	1	1	1	1	1	1	1	1	1	1	1	1	1	1	1	1	0	1	1	1	1	1	1	1	1	1	1	1	1	1	1	1	1	1	1	1	1	1	2	1	1	1	1	1	1	45
OG0000353	1	1	1	1	0	1	1	1	1	1	1	1	1	1	1	1	1	1	1	1	1	1	1	1	1	1	1	1	1	1	1	1	1	1	1	1	1	1	2	1	1	1	1	1	1	45
OG0000354	1	1	1	1	1	1	1	1	1	1	1	1	1	1	1	1	1	1	1	1	1	1	1	1	1	1	1	1	1	1	1	1	1	1	1	1	1	1	1	1	1	1	1	1	1	45
OG0000355	1	1	1	1	1	1	1	1	1	1	1	1	1	1	1	1	1	1	1	1	1	1	1	1	1	1	1	1	1	1	1	1	1	1	1	1	1	1	1	1	1	1	1	1	1	45
OG0000356	1	1	1	1	1	1	1	1	1	1	1	1	1	1	1	1	1	1	1	1	1	1	1	1	1	1	1	1	1	1	1	1	1	1	1	1	1	1	1	1	1	1	1	1	1	45
OG0000357	1	1	1	1	1	1	1	1	1	1	1	1	1	1	1	1	1	1	1	1	1	1	1	1	1	1	1	1	1	1	1	1	1	1	1	1	1	1	1	1	1	1	1	1	1	45
OG0000358	1	1	1	1	1	1	1	1	1	1	1	1	1	1	1	1	1	1	1	1	1	1	1	1	1	1	1	1	1	1	1	1	1	1	1	1	1	1	1	1	1	1	1	1	1	45
OG0000359	1	1	1	1	1	3	1	1	1	0	1	1	1	1	1	1	0	1	1	1	1	1	1	1	1	1	1	1	1	1	1	1	1	1	1	1	1	1	1	1	1	1	1	1	1	45
OG0000360	1	1	1	1	1	2	1	1	1	1	1	1	1	1	1	1	0	1	1	1	1	1	1	1	1	1	1	1	1	1	1	1	1	1	1	1	1	1	1	1	1	1	1	1	1	45
OG0000361	1	1	1	1	0	2	1	1	1	1	1	1	1	1	1	1	1	1	1	1	1	1	1	1	1	1	1	1	1	1	1	1	1	1	1	1	1	1	1	1	1	1	1	1	1	45
OG0000362	1	1	1	1	1	1	1	1	1	1	1	1	1	1	1	1	1	1	1	1	1	1	1	1	1	1	1	1	1	1	1	1	1	1	1	1	1	1	1	1	1	1	1	1	1	45
OG0000363	1	1	1	1	1	1	1	1	1	1	1	1	1	1	1	1	1	0	1	1	1	1	1	1	1	1	1	1	1	1	1	1	1	1	1	1	1	1	1	2	1	1	1	1	1	45
OG0000364	1	1	1	1	1	1	1	1	1	1	1	1	1	1	1	1	1	1	1	1	1	1	1	1	1	1	1	1	1	1	1	1	1	1	1	1	1	1	1	1	1	1	1	1	1	45
OG0000365	1	1	1	1	1	1	1	1	1	1	1	1	1	1	1	1	1	1	1	1	1	1	1	1	1	1	1	1	1	1	1	1	1	1	1	1	1	1	1	1	1	1	1	1	1	45
OG0000366	1	1	1	1	1	1	1	1	1	1	1	1	1	1	1	1	1	1	1	1	1	1	1	1	1	1	1	1	1	1	1	1	1	1	1	1	1	1	1	1	1	1	1	1	1	45
OG0000367	1	1	1	1	1	1	1	1	1	1	1	1	1	1	1	1	1	1	1	1	1	1	1	1	1	1	1	1	1	1	1	1	1	1	1	1	1	1	1	1	1	1	1	1	1	45
OG0000368	1	1	1	1	1	1	1	1	1	1	1	1	1	1	1	1	1	1	1	1	1	1	1	1	1	1	1	1	1	1	1	1	1	1	1	1	1	1	1	1	1	1	1	1	1	45
OG0000369	1	1	1	1	1	1	1	1	1	1	1	1	1	1	1	1	1	1	1	1	1	1	1	1	1	1	1	1	1	1	1	1	1	1	1	1	1	1	1	1	1	1	1	1	1	45
OG0000370	1	1	1	1	1	1	1	1	1	1	1	1	1	1	1	1	1	1	1	1	1	1	1	1	1	1	1	1	1	1	1	1	1	1	1	1	1	1	1	1	1	1	1	1	1	45
OG0000371	1	1	1	1	1	1	1	1	1	1	1	1	1	1	1	1	1	1	1	1	1	1	1	1	1	1	1	1	1	1	1	1	1	1	1	1	1	1	1	1	1	1	1	1	1	45
OG0000372	1	0	1	1	1	1	1	1	1	1	1	1	1	1	1	1	1	1	1	1	1	1	1	1	1	1	1	1	1	1	1	1	1	1	1	1	1	1	2	1	1	1	1	1	1	45
OG0000373	1	1	1	1	1	1	1	1	1	1	1	1	1	1	1	1	1	1	1	1	1	1	1	1	1	1	1	1	1	1	1	1	1	1	1	1	1	1	1	0	2	1	1	1	1	45
OG0000374	1	1	1	1	1	1	1	1	1	1	1	1	1	1	1	1	1	1	1	1	1	1	1	1	1	1	1	1	1	1	1	1	1	1	1	1	1	1	1	1	1	1	1	1	1	45
OG0000375	1	1	1	1	1	1	1	1	1	1	1	1	1	1	1	1	1	1	1	1	1	1	1	1	1	1	1	1	1	1	1	1	1	1	1	1	1	1	1	1	1	1	1	1	1	45
OG0000376	1	1	1	1	1	1	1	1	1	1	1	1	1	1	1	1	1	1	1	1	1	1	1	1	1	1	1	1	1	1	1	1	1	1	1	1	1	1	1	1	1	1	1	1	1	45
OG0000377	1	1	1	1	1	1	1	1	1	1	1	1	1	1	1	1	1	1	1	1	1	1	1	1	1	1	1	1	1	1	1	1	1	1	1	1	1	1	1	1	1	1	1	1	1	45
OG0000378	1	1	1	1	1	1	1	1	1	1	1	1	1	1	1	1	1	1	1	1	1	1	1	1	1	1	1	1	1	1	1	1	1	1	1	1	1	1	1	1	1	1	1	1	1	45
OG0000379	1	1	1	1	1	1	1	1	1	1	1	1	1	1	1	1	1	1	1	1	1	1	1	1	1	1	1	1	1	1	1	1	1	1	1	1	1	1	1	1	1	1	1	1	1	45
OG0000380	1	1	1	1	1	1	1	1	1	1	1	1	1	1	1	1	1	1	1	1	1	1	1	1	1	1	1	1	1	1	1	1	1	1	1	1	1	1	1	1	1	1	1	1	1	45
OG0000381	1	1	1	1	1	1	1	1	1	1	1	1	1	1	2	1	1	1	0	1	1	1	1	1	1	1	1	1	1	1	1	1	1	1	1	1	1	1	1	1	1	1	1	1	1	45
OG0000382	1	1	1	1	1	1	1	1	1	1	1	1	1	1	2	1	1	1	1	1	1	1	0	1	1	1	1	1	1	1	1	1	1	1	1	1	1	1	1	1	1	1	1	1	1	45
OG0000383	1	1	1	1	1	1	1	1	1	1	1	1	1	1	1	1	1	1	1	1	1	1	1	1	1	1	1	1	1	1	1	1	1	1	1	1	1	1	1	1	1	1	1	1	1	45
OG0000384	1	1	1	1	1	1	1	1	1	1	1	1	1	1	1	1	1	1	1	1	1	1	1	1	1	1	1	1	1	1	1	1	1	1	1	1	1	1	1	1	1	1	1	1	1	45
OG0000385	1	1	1	1	1	1	1	1	1	1	1	1	1	1	1	1	1	1	1	1	1	1	1	1	1	1	1	1	1	1	1	1	1	1	1	1	1	1	1	1	1	1	1	1	1	45
OG0000386	1	1	1	1	1	1	1	1	1	1	1	1	1	1	1	1	1	1	1	1	1	1	1	1	1	1	1	1	1	1	1	1	1	1	1	1	1	1	1	1	1	1	1	1	1	45
OG0000387	1	1	1	1	1	1	1	1	1	1	1	1	1	1	1	1	1	1	1	1	1	1	1	1	1	1	1	1	1	1	1	1	1	1	1	1	1	1	1	1	1	1	1	1	1	45
OG0000388	1	1	1	1	1	1	1	1	1	1	1	1	1	1	1	1	1	1	1	1	1	1	1	1	1	1	1	1	1	1	1	1	1	1	1	1	1	1	1	1	1	1	1	1	1	45
OG0000389	1	1	1	1	1	1	1	1	1	1	1	1	1	1	1	1	1	1	1	1	1	1	1	1	1	1	1	1	1	1	1	1	1	1	1	1	1	1	1	1	1	1	1	1	1	45
OG0000390	1	1	1	1	1	1	1	1	1	1	1	1	1	1	1	1	1	1	1	1	1	1	1	1	1	1	1	1	1	1	1	1	1	1	1	1	1	1	1	1	1	1	1	1	1	45
OG0000391	1	0	1	1	1	1	1	2	0	1	1	1	1	1	1	2	1	1	1	1	1	1	1	1	1	1	1	1	1	1	1	1	1	1	1	1	1	1	1	1	1	1	1	1	1	45
OG0000392	1	1	1	1	1	1	1	1	1	1	1	1	1	1	1	1	1	1	1	1	1	1	1	1	1	1	1	1	1	1	1	1	1	1	1	1	1	1	1	1	1	1	1	1	1	45
OG0000393	1	1	1	1	1	1	1	1	1	1	1	1	1	1	1	1	1	1	1	1	1	1	1	1	1	1	1	1	1	1	1	1	1	1	1	1	1	1	1	1	1	1	1	1	1	45
OG0000394	1	1	1	1	1	1	1	1	1	1	1	1	1	1	1	1	1	1	1	1	1	1	1	1	1	1	1	1	1	1	1	1	1	1	1	1	1	1	1	1	1	1	1	1	1	45
OG0000395	1	1	1	1	1	1	1	1	1	1	1	1	1	1	1	1	1	1	1	1	1	1	1	1	1	1	1	1	1	1	1	1	1	1	1	1	1	1	1	1	1	1	1	1	1	45
OG0000396	1	1	1	1	2	1	1	1	1	1	1	1	1	1	1	0	1	1	1	1	1	1	1	1	1	1	1	1	1	1	1	1	1	1	1	1	1	1	1	1	1	1	1	1	1	45
OG0000397	1	1	1	1	1	1	1	1	1	1	1	1	1	1	1	1	1	1	1	1	1	1	1	1	1	1	1	1	1	1	1	1	1	1	1	1	1	1	1	1	1	1	1	1	1	45
OG0000398	1	1	1	1	1	1	1	1	1	1	1	1	1	1	1	1	1	1	1	1	1	1	1	1	1	1	1	1	1	1	1	1	1	1	1	1	1	1	1	1	1	1	1	1	1	45
OG0000399	1	1	1	1	1	1	1	1	1	1	1	1	1	1	1	1	1	1	1	1	1	1	1	1	1	1	1	1	1	1	1	1	1	1	1	1	1	1	1	1	1	1	1	1	1	45
OG0000400	1	1	1	1	1	1	1	1	1	1	1	1	1	1	1	1	1	1	1	1	1	1	1	1	1	1	1	1	1	1	1	1	1	1	1	1	1	1	1	1	1	1	1	1	1	45
OG0000401	1	1	1	1	1	1	1	1	1	1	1	1	1	1	1	1	1	1	1	1	1	1	1	1	1	1	1	1	1	1	1	1	1	1	1	1	1	1	1	1	1	1	1	1	1	45
OG0000402	1	1	1	1	1	1	1	1	1	1	1	1	1	1	1	1	1	1	0	1	1	1	1	1	1	1	1	1	1	1	1	1	1	1	1	1	1	1	1	2	1	1	1	1	1	45
OG0000403	1	1	1	1	0	1	1	1	1	1	1	1	1	1	1	1	1	1	1	1	1	1	1	1	1	1	1	1	1	1	1	1	1	1	1	1	1	1	2	1	1	1	1	1	1	45
OG0000404	1	1	1	1	0	1	1	1	1	1	1	1	1	1	1	1	1	1	1	1	1	1	1	1	1	1	1	1	1	1	1	1	1	1	1	1	1	1	2	1	1	1	1	1	1	45
OG0000405	1	1	1	1	0	1	1	1	1	1	1	1	1	1	1	1	1	1	1	1	1	1	1	1	1	1	1	1	1	1	1	1	1	1	1	1	1	1	2	1	1	1	1	1	1	45
OG0000406	1	1	1	1	0	1	1	1	1	1	1	1	1	1	1	1	1	1	1	1	1	1	1	1	1	1	1	1	1	1	1	1	1	1	1	1	1	1	2	1	1	1	1	1	1	45
OG0000407	1	1	1	1	0	1	1	1	1	1	1	1	1	1	1	1	1	1	1	1	1	1	1	1	1	1	1	1	1	1	1	1	1	1	1	1	1	1	2	1	1	1	1	1	1	45
OG0000408	1	1	1	1	1	1	1	1	1	1	1	1	1	1	1	1	1	1	1	1	1	1	1	1	1	1	1	1	1	1	1	1	1	1	1	1	1	1	1	1	1	1	1	1	1	45
OG0000409	1	1	1	1	1	1	1	1	1	1	1	1	1	1	1	1	1	1	1	1	1	1	1	1	1	1	1	1	1	1	1	1	1	1	1	1	1	1	1	1	1	1	1	1	1	45
OG0000410	1	1	1	1	1	1	1	1	1	1	1	1	1	1	1	1	1	1	1	1	1	1	1	1	1	1	1	1	1	1	1	1	1	1	1	1	1	1	1	1	1	1	1	1	1	45
OG0000411	1	1	1	1	1	2	1	0	1	1	1	1	1	1	1	1	1	1	1	1	1	1	1	1	1	1	1	1	1	1	1	1	1	1	1	1	1	1	1	1	1	1	1	1	1	45
OG0000412	1	1	1	1	3	0	1	0	1	1	1	1	1	1	1	1	1	1	1	1	1	1	1	1	1	1	1	1	1	1	1	1	1	1	1	1	1	1	1	1	1	1	1	1	1	45
OG0000413	1	1	1	1	2	1	1	0	1	1	1	1	1	1	1	1	1	1	1	1	1	1	1	1	1	1	1	1	1	1	1	1	1	1	1	1	1	1	1	1	1	1	1	1	1	45
OG0000414	1	1	1	1	1	1	1	1	1	1	1	1	1	1	1	1	1	1	1	1	1	1	1	1	1	1	1	1	1	1	1	1	1	1	1	1	1	1	1	1	1	1	1	1	1	45
OG0000415	1	1	1	1	1	1	1	1	1	1	1	1	1	1	1	1	1	1	1	1	1	1	1	1	1	1	1	1	1	1	1	1	1	1	1	1	1	1	1	1	1	1	1	1	1	45
OG0000416	1	1	1	1	1	1	1	1	1	1	1	1	1	1	1	1	1	1	1	1	1	1	1	1	1	1	1	1	1	1	1	1	1	1	1	1	1	1	1	1	1	1	1	1	1	45
OG0000417	1	1	1	1	1	1	1	1	1	1	1	1	1	1	1	1	1	1	1	1	1	1	1	1	1	1	1	1	1	1	1	1	1	1	1	1	1	1	1	1	1	1	1	1	1	45
OG0000418	1	1	1	1	1	1	1	1	1	1	1	1	1	1	1	1	1	1	1	1	1	1	1	1	1	1	1	1	1	1	1	1	1	1	1	1	1	1	1	1	1	1	1	1	1	45
OG0000419	1	1	1	1	1	1	1	1	1	1	1	1	1	1	1	1	1	1	1	1	1	1	1	1	1	1	1	1	1	1	0	1	1	1	1	1	1	1	1	2	1	1	1	1	1	45
OG0000420	1	1	1	1	1	1	1	1	1	1	1	1	1	1	1	1	1	1	1	1	1	1	1	1	1	1	1	1	1	1	0	1	1	1	1	1	1	1	1	2	1	1	1	1	1	45
OG0000421	1	1	1	1	1	1	1	1	1	1	1	1	1	1	1	1	1	1	1	1	1	1	1	1	1	1	1	1	1	1	1	1	1	1	1	1	1	1	1	1	1	1	1	1	1	45
OG0000422	1	1	1	1	1	1	1	1	1	1	1	1	1	1	1	1	1	1	1	1	1	1	1	1	1	1	1	1	1	1	1	1	1	1	1	1	1	1	1	1	1	1	1	1	1	45
OG0000423	1	1	1	1	1	1	1	1	1	1	1	1	1	1	1	1	1	1	1	1	1	1	1	1	1	1	1	1	1	1	1	1	1	1	1	1	1	1	1	1	1	1	1	1	1	45
OG0000424	1	1	1	1	1	1	1	1	1	1	1	1	1	1	1	1	1	1	1	1	1	1	1	1	1	1	1	1	1	1	1	1	1	1	1	1	1	1	1	1	1	1	1	1	1	45
OG0000425	1	1	1	1	1	1	1	1	1	1	1	1	1	1	1	1	1	1	1	1	1	1	1	1	1	1	1	1	1	1	1	1	1	1	1	1	1	1	1	1	1	1	1	1	1	45
OG0000426	1	1	1	1	1	1	1	1	1	1	1	1	1	1	1	1	1	1	1	1	1	1	1	1	1	1	1	1	1	1	1	1	1	1	1	1	1	1	1	1	1	1	1	1	1	45
OG0000427	1	1	1	1	1	1	1	1	1	1	1	1	1	1	1	1	1	1	1	1	1	1	1	1	1	1	1	1	1	1	1	1	1	1	1	1	1	1	1	1	1	1	1	1	1	45
OG0000428	1	1	1	1	1	1	1	1	1	1	1	1	1	1	1	1	1	1	1	1	1	1	1	1	1	1	1	1	1	1	1	1	1	1	1	1	1	1	1	1	1	1	1	1	1	45
OG0000429	1	1	1	1	1	1	1	1	1	1	1	1	1	1	1	1	1	1	1	1	1	1	1	1	1	1	1	1	1	1	1	1	1	1	1	1	1	1	1	1	1	1	1	1	1	45
OG0000430	1	1	1	1	1	1	1	1	1	1	1	1	1	1	1	1	1	1	1	1	1	1	1	1	1	1	1	1	1	1	1	1	1	1	1	1	1	1	1	1	1	1	1	1	1	45
OG0000431	1	1	1	1	1	1	1	1	1	1	1	1	1	1	1	1	1	1	1	1	1	1	1	1	1	1	1	1	1	1	1	1	1	1	1	1	1	1	1	1	1	1	1	1	1	45
OG0000432	1	1	1	1	1	1	1	1	1	1	1	1	1	1	1	1	1	1	1	1	1	1	1	1	1	1	1	1	1	1	1	1	1	1	1	1	1	1	1	1	1	1	1	1	1	45
OG0000433	1	1	1	1	1	1	1	1	1	1	1	1	1	1	1	1	1	1	1	1	1	1	1	1	1	1	1	1	1	1	1	1	1	1	1	1	1	1	1	1	1	1	1	1	1	45
OG0000434	1	1	1	1	1	1	1	1	1	1	1	1	1	1	1	1	1	1	1	1	1	1	1	1	1	1	1	1	1	1	1	1	1	1	1	1	1	1	1	1	1	1	1	1	1	45
OG0000435	1	1	1	1	1	1	1	1	1	1	1	1	1	1	1	1	1	1	1	1	1	1	1	1	1	1	1	1	1	1	1	1	1	1	1	1	1	1	1	1	1	1	1	1	1	45
OG0000436	1	1	1	1	1	1	1	1	1	1	1	1	1	1	1	1	1	1	1	1	1	1	1	1	1	1	1	1	1	1	1	1	1	1	1	1	1	1	1	1	1	1	1	1	1	45
OG0000437	1	1	1	1	1	1	1	1	1	1	1	1	1	1	1	1	1	1	1	1	1	1	1	1	1	1	1	1	1	1	1	1	1	1	1	1	1	1	1	1	1	1	1	1	1	45
OG0000438	1	1	1	1	1	1	1	1	1	1	1	1	1	1	1	1	1	1	1	1	1	1	1	1	1	1	1	1	1	1	1	1	1	1	1	1	1	1	1	1	1	1	1	1	1	45
OG0000439	1	1	1	1	1	1	1	1	1	1	1	1	1	1	1	1	1	1	1	1	1	1	1	1	1	1	1	1	1	1	1	1	1	1	1	1	1	1	1	1	1	1	1	1	1	45
OG0000440	1	1	1	1	1	1	1	1	1	1	1	1	1	1	1	1	1	1	1	1	1	1	1	1	1	1	1	1	1	1	1	1	1	1	1	1	1	1	1	1	1	1	1	1	1	45
OG0000441	1	1	1	1	1	1	1	1	1	1	1	1	1	1	1	1	1	1	1	1	1	1	1	1	1	1	1	1	1	1	1	1	1	1	1	1	1	1	1	1	1	1	1	1	1	45
OG0000442	1	1	1	1	1	1	1	1	1	1	1	1	1	1	1	1	1	1	1	1	1	1	1	1	1	1	1	1	1	1	1	1	1	1	1	1	1	1	1	1	1	1	1	1	1	45
OG0000443	1	1	1	1	1	1	1	1	1	1	1	1	1	1	1	1	1	1	1	1	1	1	1	1	1	1	1	1	1	1	1	1	1	1	1	1	1	1	1	1	1	1	1	1	1	45
OG0000444	1	1	1	1	1	1	1	1	1	1	1	1	1	1	1	1	1	1	1	1	1	1	1	1	1	1	1	1	1	1	1	1	1	1	1	1	1	1	1	1	1	1	1	1	1	45
OG0000445	1	1	1	1	1	1	1	1	1	1	1	1	1	1	1	1	1	1	1	1	1	1	1	1	1	1	1	1	1	1	1	1	1	1	1	1	1	1	1	1	1	1	1	1	1	45
OG0000446	1	1	1	1	1	1	1	1	1	1	1	1	1	1	1	1	1	1	1	1	1	1	1	1	1	1	1	1	1	1	1	1	1	1	1	1	1	1	1	1	1	1	1	1	1	45
OG0000447	1	1	1	1	1	1	1	1	1	1	1	1	1	1	1	1	1	1	1	1	1	1	1	1	1	1	1	1	1	1	1	1	1	1	1	1	1	1	1	1	1	1	1	1	1	45
OG0000448	1	1	1	1	1	1	1	1	1	1	1	1	1	1	1	1	1	1	1	1	1	1	1	1	1	1	1	1	1	1	1	1	1	1	1	1	1	1	1	1	1	1	1	1	1	45
OG0000449	1	1	1	1	1	1	1	1	1	1	1	1	1	1	1	1	1	1	1	1	1	1	1	1	1	1	1	1	1	1	1	1	1	1	1	1	1	1	1	1	1	1	1	1	1	45
OG0000450	1	1	1	1	1	1	1	1	1	1	1	1	1	1	1	1	1	1	1	1	1	1	1	1	1	1	1	1	1	1	1	1	1	1	1	1	1	1	1	1	1	1	1	1	1	45
OG0000451	1	1	1	1	2	1	1	1	1	1	1	1	1	1	1	1	1	0	1	1	1	1	1	1	1	1	1	1	1	1	1	1	1	1	1	1	1	1	1	1	1	1	1	1	1	45
OG0000452	1	1	1	1	1	1	1	1	1	1	1	1	1	1	1	1	1	1	1	1	1	1	1	1	1	1	1	1	1	1	1	1	1	1	1	1	1	1	1	1	1	1	1	1	1	45
OG0000453	1	1	1	1	1	1	1	1	1	1	1	1	1	1	1	1	1	1	1	1	1	1	1	1	1	1	1	1	1	1	1	1	1	1	1	1	1	1	1	1	1	1	1	1	1	45
OG0000454	1	1	1	1	1	1	1	1	1	1	1	1	1	0	1	1	1	1	1	1	1	1	1	1	1	1	1	1	1	1	1	1	1	1	1	1	1	1	1	2	1	1	1	1	1	45
OG0000455	1	1	1	1	1	1	1	1	1	1	1	1	1	0	1	1	1	1	1	1	1	1	1	1	1	1	1	1	1	1	1	1	1	1	1	1	1	1	1	2	1	1	1	1	1	45
OG0000456	1	1	1	1	1	1	1	1	1	1	1	1	1	0	1	1	1	1	1	1	1	1	1	1	1	1	1	1	1	1	1	1	1	1	1	1	1	1	1	2	1	1	1	1	1	45
OG0000457	1	1	1	1	1	1	1	1	1	1	1	1	1	1	1	1	1	1	1	1	1	1	1	1	1	1	1	0	1	1	1	1	1	1	1	1	1	1	1	1	1	1	1	2	1	45
OG0000458	1	1	1	1	1	1	1	1	1	1	1	1	1	1	1	1	1	1	1	1	1	1	1	1	1	1	1	0	1	1	1	1	1	1	1	1	1	1	1	1	1	1	1	2	1	45
OG0000459	1	1	1	1	1	1	1	1	1	1	1	1	1	1	1	1	1	1	1	1	1	1	1	1	1	1	1	1	1	1	1	1	1	1	1	1	1	1	1	1	1	1	1	1	1	45
OG0000460	1	1	1	1	1	1	1	1	1	2	1	1	1	1	1	1	0	1	1	1	1	1	1	1	1	1	1	1	1	1	1	1	1	1	0	1	1	1	2	1	1	1	1	1	1	45
OG0000461	1	1	1	1	1	1	1	1	1	1	1	1	0	1	1	1	1	1	1	1	1	1	1	1	1	1	1	1	1	1	1	1	1	1	1	1	1	1	2	1	1	1	1	1	1	45
OG0000462	1	1	1	1	1	1	1	1	1	1	1	1	1	1	0	1	1	1	1	1	1	1	1	1	1	1	1	1	1	1	1	1	1	1	1	1	1	1	1	1	2	1	1	1	1	45
OG0000463	1	1	1	1	1	1	1	1	1	1	1	1	1	1	1	1	1	1	1	1	1	1	1	1	1	1	1	1	1	1	1	1	1	1	1	1	1	1	1	1	1	1	1	1	1	45
OG0000464	1	1	1	1	1	1	1	1	1	1	1	1	1	1	1	1	1	1	1	1	1	1	1	1	1	1	1	1	1	1	1	1	1	1	1	1	1	1	1	1	1	1	1	1	1	45
OG0000465	1	1	1	1	1	1	1	1	1	1	1	1	1	1	1	1	1	1	1	1	1	1	1	1	1	1	1	1	1	1	1	1	1	1	1	1	1	1	1	1	1	1	1	1	1	45
OG0000466	1	1	1	1	1	1	1	1	1	1	1	1	1	1	1	1	1	1	1	1	1	1	1	1	1	1	1	1	1	1	1	1	1	1	1	1	1	1	1	1	1	1	1	1	1	45
OG0000467	1	1	1	1	1	1	1	1	1	1	1	1	1	1	1	1	1	1	1	1	1	1	1	1	1	1	1	1	1	1	1	1	1	1	1	1	1	1	1	1	1	1	1	1	1	45
OG0000468	1	1	1	1	1	1	1	1	1	1	1	1	1	1	1	1	1	1	1	1	1	1	1	1	1	1	1	1	1	1	1	1	1	1	1	1	1	1	1	1	1	1	1	2	0	45
OG0000469	1	1	1	1	1	1	1	1	1	1	1	1	1	1	1	1	1	1	1	1	1	1	1	1	1	1	1	1	1	1	1	1	1	1	1	1	1	1	1	1	1	1	1	2	0	45
OG0000470	1	1	1	1	1	1	1	1	1	1	1	1	0	1	1	1	1	2	1	1	1	1	1	1	1	1	1	1	1	1	1	1	1	1	1	1	1	1	1	1	1	1	1	2	0	45
OG0000471	1	1	1	1	1	1	1	1	1	1	1	1	1	1	1	1	1	1	1	1	1	1	1	1	1	1	1	1	1	1	1	1	1	1	1	1	1	1	1	1	1	1	1	1	1	45
OG0000472	1	1	1	1	1	1	1	1	1	1	1	1	1	1	1	1	1	1	1	1	1	1	1	1	1	1	1	1	1	1	1	1	1	1	1	1	1	1	1	1	1	1	1	1	1	45
OG0000473	1	1	1	1	1	1	1	1	1	1	1	1	1	1	1	1	1	1	1	1	1	1	1	1	1	1	1	1	1	0	1	1	1	1	1	1	1	1	1	2	1	1	1	1	1	45
OG0000474	1	1	1	1	1	1	1	1	1	1	1	1	1	1	1	1	1	1	1	1	1	1	1	1	1	1	1	1	1	1	1	1	1	1	1	1	1	1	1	1	1	1	1	1	1	45
OG0000475	1	1	1	1	1	1	1	1	1	1	1	1	1	1	1	1	1	1	1	1	1	1	1	1	1	1	1	1	1	1	1	1	1	1	1	1	1	1	1	1	1	1	1	1	1	45
OG0000476	1	1	1	1	1	1	1	1	1	1	1	1	1	1	1	1	1	1	1	1	1	1	1	1	1	1	1	1	1	1	1	1	1	1	1	1	1	1	1	1	1	1	1	1	1	45
OG0000477	1	1	1	1	1	1	1	1	1	1	1	1	1	1	1	1	1	1	1	1	1	1	1	1	1	1	1	1	1	1	1	1	1	1	1	1	1	1	1	1	1	1	1	1	1	45
OG0000478	1	1	1	1	1	1	1	1	1	1	1	1	1	1	1	1	1	1	1	1	1	1	1	1	1	1	1	1	1	1	1	1	1	1	1	1	1	1	1	1	1	1	1	1	1	45
OG0000479	1	1	1	1	1	1	1	1	1	1	1	1	1	1	1	1	1	1	1	1	1	1	1	1	1	1	1	1	1	1	1	1	1	1	1	1	1	1	1	1	1	1	1	1	1	45
OG0000480	1	1	1	1	1	1	1	1	1	1	1	1	1	1	1	1	1	1	1	1	1	1	1	1	1	1	1	1	1	1	1	1	1	1	1	1	1	1	1	1	1	1	1	1	1	45
OG0000481	1	1	1	1	1	1	1	1	1	1	1	1	1	1	1	1	1	1	1	1	1	1	1	1	1	1	1	1	1	1	1	1	1	1	1	1	1	1	1	1	1	1	1	1	1	45
OG0000482	1	1	1	1	1	1	1	1	1	1	1	1	1	1	1	1	1	1	1	1	1	1	1	1	1	1	1	1	1	1	1	1	1	1	1	1	1	1	1	1	1	1	1	1	1	45
OG0000483	1	1	1	1	1	1	1	1	1	1	1	1	1	1	1	1	1	1	1	1	1	1	1	1	1	1	1	1	1	1	1	1	1	1	1	1	1	1	1	1	1	1	1	1	1	45
OG0000484	1	1	1	1	1	1	1	1	1	1	1	1	1	1	1	1	1	1	1	1	1	1	1	1	1	1	1	1	1	1	1	1	1	1	1	1	1	1	1	1	1	1	1	1	1	45
OG0000485	1	1	1	1	1	1	1	1	1	1	1	1	1	1	1	1	1	1	1	1	1	1	1	1	1	1	1	1	1	1	1	1	1	1	1	1	1	1	1	1	1	1	1	1	1	45
OG0000486	1	1	1	1	1	1	1	1	1	1	1	1	1	1	1	1	1	1	1	1	1	1	1	2	0	1	1	1	1	1	1	1	1	1	1	1	1	1	1	1	1	1	1	1	1	45
OG0000487	1	1	1	1	1	1	1	1	1	2	1	1	1	1	1	1	1	0	1	1	1	1	1	1	1	1	1	1	1	1	1	1	1	1	1	1	1	1	1	1	1	1	1	1	1	45
OG0000488	1	1	1	1	1	1	1	1	1	2	1	1	1	1	1	1	1	0	1	1	1	1	1	1	1	1	1	1	1	1	1	1	1	1	1	1	1	1	1	1	1	1	1	1	1	45
OG0000489	1	1	1	1	1	1	1	1	1	2	1	1	1	1	1	1	1	0	1	1	1	1	1	1	1	1	1	1	1	1	1	1	1	1	1	1	1	1	1	1	1	1	1	1	1	45
OG0000490	1	1	1	1	1	1	1	1	1	1	1	1	1	1	1	1	1	1	1	1	1	1	1	1	1	1	1	1	1	1	1	1	1	1	1	1	1	1	1	1	1	1	1	1	1	45
OG0000491	1	2	1	1	1	1	1	1	1	1	1	1	0	1	1	1	1	1	1	1	1	1	1	1	1	1	1	1	1	1	1	1	1	1	1	1	1	1	1	1	1	1	1	1	1	45
OG0000492	1	1	1	1	2	1	1	1	1	1	1	1	0	1	1	1	1	1	1	1	1	1	1	1	1	1	1	1	0	1	1	1	1	1	1	1	1	1	1	1	1	1	1	2	1	45
OG0000493	1	1	1	1	1	1	1	1	1	1	1	1	1	1	1	1	1	1	1	1	1	1	1	1	1	1	1	1	1	1	1	1	1	1	1	1	1	1	1	1	1	1	1	1	1	45
OG0000494	1	1	1	1	1	1	1	1	1	1	1	1	1	1	1	1	1	1	1	1	1	1	1	1	1	1	1	1	1	1	1	1	1	1	1	1	1	1	1	1	1	1	1	1	1	45
OG0000495	1	1	1	1	1	1	1	1	1	1	1	1	1	1	1	1	1	1	1	1	1	1	1	1	1	1	1	1	1	1	1	1	1	1	1	1	1	1	1	1	1	1	1	1	1	45
OG0000496	1	1	1	1	1	1	1	1	1	1	1	1	1	1	1	1	1	1	1	1	1	1	1	1	1	1	1	1	1	1	1	1	1	1	1	1	1	1	1	1	1	1	1	1	1	45
OG0000497	1	1	1	1	1	1	1	1	1	1	1	1	1	1	1	1	1	1	1	1	1	1	1	1	1	1	1	1	1	1	1	1	1	1	1	1	1	1	1	1	1	1	1	1	1	45
OG0000498	1	1	1	1	1	1	1	1	1	1	1	1	1	1	1	1	1	1	1	1	1	1	1	1	1	1	1	1	1	1	1	1	1	1	1	1	1	1	1	1	1	1	1	1	1	45
OG0000499	1	1	1	1	2	1	1	1	1	0	1	1	1	1	1	1	1	1	1	1	1	1	1	1	1	1	1	1	1	1	1	1	1	1	1	1	1	1	1	1	1	1	1	1	1	45
OG0000500	1	1	1	1	2	1	1	1	1	0	1	1	1	1	1	1	1	1	1	1	1	1	1	1	1	1	1	1	1	1	1	1	1	1	1	1	1	1	1	1	1	1	1	1	1	45
OG0000501	1	1	1	1	2	1	1	1	1	1	1	1	1	1	1	1	1	1	1	1	1	1	1	1	1	1	1	1	1	1	1	1	1	1	1	1	1	1	1	1	0	1	1	1	1	45
OG0000502	1	1	1	1	2	1	1	1	1	1	1	1	1	1	1	1	1	1	1	1	1	1	1	1	1	1	1	1	1	1	1	1	1	1	1	1	1	1	1	1	0	1	1	1	1	45
OG0000503	1	1	1	1	1	1	1	1	1	1	1	1	1	1	1	1	1	1	1	1	1	1	1	1	1	1	1	1	1	1	1	1	1	1	1	1	1	1	1	1	1	1	1	1	1	45
OG0000504	1	1	1	1	1	1	1	1	1	1	1	1	1	1	1	1	1	1	1	1	1	1	1	1	1	1	1	1	1	1	1	1	1	1	1	1	1	1	1	1	1	1	1	1	1	45
OG0000505	1	1	1	1	1	1	1	1	1	1	1	1	1	1	1	1	1	1	1	1	1	1	1	1	1	1	1	1	1	1	1	1	1	1	1	1	1	1	1	1	1	1	1	1	1	45
OG0000506	1	1	1	1	1	1	1	1	1	1	1	1	1	1	1	1	1	1	1	1	1	1	1	1	1	1	1	1	1	1	1	1	1	1	1	1	1	1	1	1	1	1	1	1	1	45
OG0000507	1	1	1	1	1	1	1	1	1	1	1	1	1	1	1	1	1	1	1	1	1	1	1	1	1	1	1	1	1	1	1	1	1	1	1	1	1	1	1	1	1	1	1	1	1	45
OG0000508	1	1	1	1	1	1	1	1	1	1	1	1	1	1	1	1	1	1	1	1	1	1	1	1	1	1	1	1	1	1	1	1	1	1	1	1	1	1	1	1	1	1	1	1	1	45
OG0000509	1	1	1	1	1	1	1	1	1	1	1	1	1	1	1	1	1	1	1	1	1	1	1	1	1	1	1	1	1	1	1	1	1	1	1	1	1	1	1	1	1	1	1	1	1	45
OG0000510	1	1	1	1	1	1	1	1	1	1	1	1	1	1	1	1	1	1	1	1	1	1	1	1	1	1	1	1	1	1	1	1	1	1	1	1	1	1	1	1	1	1	1	1	1	45
OG0000511	1	1	1	1	1	1	1	0	2	1	1	1	1	1	1	1	1	1	1	1	1	1	1	1	1	1	1	1	1	1	1	1	1	1	1	1	1	1	1	1	1	1	1	1	1	45
OG0000512	1	1	1	1	1	1	1	1	1	1	1	1	1	1	1	1	1	1	1	1	1	1	1	1	1	1	1	1	1	1	1	1	1	1	1	1	1	1	1	1	1	1	1	1	1	45
OG0000513	1	1	1	1	1	1	1	1	1	1	1	1	1	1	1	1	1	1	1	1	1	1	1	1	1	1	1	1	1	1	1	1	1	1	1	1	1	1	1	1	1	1	1	1	1	45
OG0000514	1	1	1	1	1	1	1	1	1	1	1	1	1	1	1	1	1	1	1	1	1	1	1	1	1	1	1	1	1	1	1	1	1	1	1	1	1	1	1	1	1	1	1	1	1	45
OG0000515	1	1	1	1	1	1	1	1	1	1	1	1	1	1	1	1	1	1	1	1	1	1	1	1	1	1	1	1	1	1	1	1	1	1	1	1	1	1	1	1	1	1	1	1	1	45
OG0000516	1	1	1	1	1	1	1	1	1	1	1	1	1	1	1	1	1	1	1	1	1	1	1	1	1	1	1	1	1	1	1	1	1	1	1	1	1	1	1	1	1	1	1	1	1	45
OG0000517	1	1	1	1	1	1	1	1	1	1	1	1	1	1	1	1	1	1	1	1	1	1	1	1	1	1	1	1	1	1	1	1	1	1	1	1	1	1	1	1	1	1	1	1	1	45
OG0000518	1	1	1	1	1	1	1	1	1	1	1	1	1	1	1	1	1	1	1	1	1	1	1	1	1	1	1	1	1	1	1	1	1	1	1	1	1	1	1	1	1	1	1	1	1	45
OG0000519	1	1	1	1	1	1	1	1	1	1	1	1	1	1	1	1	1	1	1	1	1	1	1	1	1	1	1	1	1	1	1	1	1	1	1	1	1	1	1	1	1	1	1	1	1	45
OG0000520	1	1	1	1	1	1	1	1	1	1	1	1	1	1	1	1	1	1	1	1	1	1	1	1	1	1	1	1	1	1	1	1	1	1	1	1	1	1	1	1	1	1	1	1	1	45
OG0000521	1	1	1	1	1	1	1	1	1	1	1	1	1	1	1	1	1	1	1	1	1	1	1	1	1	1	1	1	1	1	1	1	1	1	1	1	1	1	1	1	1	1	1	1	1	45
OG0000522	1	1	1	1	1	1	1	1	1	1	1	1	1	1	1	1	1	1	1	1	1	1	1	1	1	1	1	1	1	1	1	1	1	1	1	1	1	1	1	1	1	1	1	1	1	45
OG0000523	1	1	1	1	1	1	1	1	1	1	1	1	1	1	1	1	1	1	1	1	1	1	1	1	1	1	1	1	1	1	1	1	1	1	1	1	1	1	1	1	1	1	1	1	1	45
OG0000524	1	1	1	1	1	1	1	1	1	1	1	1	1	1	1	1	1	1	1	1	1	1	1	1	1	1	1	1	1	1	1	1	1	1	1	1	1	1	1	1	1	1	1	1	1	45
OG0000525	1	1	1	1	1	1	1	1	1	1	1	1	1	1	1	1	1	1	1	1	1	1	1	1	1	1	1	1	1	1	1	1	1	1	1	1	1	1	1	1	1	1	1	1	1	45
OG0000526	1	1	1	1	1	1	1	1	1	1	1	1	1	1	1	1	1	1	1	1	1	1	1	1	1	1	1	1	1	1	1	1	1	1	1	1	1	1	1	1	1	1	1	1	1	45
OG0000527	1	1	1	1	1	1	1	1	1	1	1	1	1	1	1	1	1	1	1	1	1	1	1	1	1	1	1	1	1	1	1	1	1	1	1	1	1	1	1	1	1	1	1	1	1	45
OG0000528	1	1	1	1	1	1	1	1	1	1	1	1	1	1	1	1	1	1	1	1	1	1	1	1	1	1	1	1	1	1	1	1	1	1	1	1	1	1	1	1	1	1	1	1	1	45
OG0000529	1	1	1	1	1	1	1	1	1	1	1	1	1	1	1	1	1	1	1	1	1	1	1	1	1	1	1	1	1	1	1	1	1	1	1	1	1	1	1	1	1	1	1	1	1	45
OG0000530	1	1	1	1	1	1	1	1	1	1	1	1	1	1	1	1	1	1	1	1	1	1	1	1	1	1	1	1	1	1	1	1	1	1	1	1	1	1	1	1	1	1	1	1	1	45
OG0000531	1	1	1	1	1	1	1	1	1	1	1	1	1	1	1	1	1	1	1	1	1	1	1	1	1	1	1	1	1	1	1	1	1	1	1	1	1	1	1	1	1	1	1	1	1	45
OG0000532	1	1	1	1	1	1	1	1	1	1	1	1	1	1	1	1	1	1	1	1	1	1	1	1	1	1	1	1	1	1	1	1	1	1	1	1	1	1	1	1	1	1	1	1	1	45
OG0000533	1	1	1	1	1	1	1	1	1	1	1	1	1	1	1	1	1	1	1	1	1	1	1	1	1	1	1	1	1	1	1	1	1	1	1	1	1	1	1	1	1	1	1	1	1	45
OG0000534	1	1	1	1	1	1	1	1	1	1	1	1	1	1	1	1	1	1	1	1	1	1	1	1	1	1	1	1	1	1	1	1	1	1	1	1	1	1	1	1	1	1	1	1	1	45
OG0000535	1	1	1	1	1	1	1	1	1	1	1	1	0	1	1	1	1	1	1	1	1	1	1	1	1	1	1	1	1	1	1	1	1	1	1	1	1	1	2	1	1	1	1	1	1	45
OG0000536	1	1	1	0	1	1	1	1	1	1	1	1	1	1	1	1	1	1	1	1	1	1	1	1	1	1	1	1	1	1	1	1	1	1	1	1	1	1	2	1	1	1	1	1	1	45
OG0000537	1	1	1	1	1	1	1	1	1	1	1	1	0	1	1	1	1	1	1	1	1	1	1	1	1	1	1	2	1	1	1	1	1	1	1	1	1	1	1	1	1	1	1	1	1	45
OG0000538	1	1	1	1	1	1	1	1	1	1	1	1	1	1	1	1	1	1	1	1	1	1	1	1	1	1	1	1	1	1	1	1	1	1	1	1	1	1	1	1	1	1	1	1	1	45
OG0000539	1	1	1	0	1	1	1	1	1	1	1	1	1	0	1	1	1	1	1	1	1	1	1	1	1	1	1	1	1	1	1	1	1	1	1	1	1	1	2	1	2	1	1	1	1	45
OG0000540	1	1	1	0	1	1	1	1	1	1	1	1	1	1	1	1	1	0	1	1	1	1	1	1	1	1	1	1	1	1	1	1	1	1	1	1	1	1	2	1	2	1	1	1	1	45
OG0000541	1	1	1	0	1	1	1	1	1	1	1	1	1	1	1	1	1	1	1	1	1	1	1	1	1	1	1	1	1	1	1	1	1	1	1	1	1	1	2	1	2	1	1	1	0	45
OG0000542	1	1	1	1	1	1	1	1	1	1	1	1	1	1	1	1	1	1	1	1	1	1	1	1	1	1	1	1	1	1	1	1	1	1	1	1	1	1	1	1	1	1	1	1	1	45
OG0000543	1	1	1	1	1	1	1	1	1	1	1	1	1	1	1	1	1	1	1	1	1	1	1	1	1	1	1	1	1	1	1	1	1	1	1	1	1	1	1	1	1	1	1	1	1	45
OG0000544	1	1	1	1	1	1	1	1	1	1	1	1	1	1	1	1	1	1	1	1	1	1	1	1	1	1	1	1	1	1	1	1	1	1	1	1	1	1	1	1	1	1	1	1	1	45
OG0000545	1	1	1	1	1	1	1	1	1	1	1	1	1	1	2	1	1	1	1	1	1	1	1	1	1	1	1	1	1	1	1	1	1	1	1	1	1	1	1	1	1	1	1	1	0	45
OG0000546	1	1	1	1	1	1	1	1	1	1	1	1	1	1	1	1	1	1	1	1	1	1	1	1	1	1	1	1	1	1	1	1	1	1	1	1	1	1	1	1	1	1	1	1	1	45
OG0000547	1	1	1	1	1	1	1	1	1	1	1	1	1	1	1	1	1	1	1	1	1	1	1	1	1	1	1	1	1	1	1	1	1	1	1	1	1	1	1	1	1	1	1	1	1	45
OG0000548	1	1	1	1	1	1	1	1	1	1	1	1	1	1	1	1	1	1	1	1	1	1	1	1	1	1	1	1	1	1	1	1	1	1	1	1	1	1	1	1	1	1	1	1	1	45
OG0000549	1	1	1	1	1	1	1	1	1	1	1	1	1	1	1	1	1	1	1	1	1	1	1	1	1	1	1	1	1	1	1	1	1	1	1	1	1	1	1	1	1	1	1	1	1	45
OG0000550	1	1	1	1	1	1	1	1	1	1	1	1	1	1	1	1	1	1	1	1	1	1	1	1	1	1	1	1	1	1	1	1	1	1	1	1	1	1	1	1	1	1	1	1	1	45
OG0000551	1	1	1	1	1	1	1	1	1	1	1	1	1	1	1	1	1	1	1	1	1	1	1	1	1	1	1	1	1	1	1	1	1	1	1	1	1	1	1	1	1	1	1	1	1	45
OG0000552	1	1	1	1	1	1	1	1	1	1	1	1	1	1	1	1	1	1	1	1	1	1	1	1	1	1	1	1	1	1	1	1	1	1	1	1	1	1	1	1	1	1	1	1	1	45
OG0000553	1	1	1	1	1	1	1	1	1	1	1	1	1	1	1	1	1	1	1	1	1	1	1	1	1	1	1	1	1	1	1	1	1	1	1	1	1	1	1	1	1	1	1	1	1	45
OG0000554	1	1	1	1	1	1	1	1	1	1	1	1	1	1	1	1	1	1	1	1	1	1	1	1	1	1	1	1	1	1	1	1	1	1	1	1	1	1	1	1	1	1	1	1	1	45
OG0000555	1	1	1	1	1	1	1	1	1	1	1	1	1	1	1	1	1	1	1	1	1	1	1	1	1	1	1	1	1	1	1	1	1	1	1	1	1	1	1	1	1	1	1	1	1	45
OG0000556	1	1	1	1	1	1	1	1	1	1	1	1	1	1	1	1	1	1	1	1	1	1	1	1	1	1	1	1	1	1	1	1	1	1	1	1	1	1	1	1	1	1	1	1	1	45
OG0000557	1	1	1	1	1	1	1	1	1	1	1	1	1	1	1	1	1	1	1	1	1	1	1	1	1	1	1	1	1	1	1	1	1	1	1	1	1	1	1	1	1	1	1	1	1	45
OG0000558	1	1	1	1	1	1	1	1	1	1	1	1	1	1	1	1	1	1	1	1	1	1	1	1	1	1	1	1	1	1	1	1	1	1	1	1	1	1	1	1	1	1	1	1	1	45
OG0000559	1	1	1	1	1	1	1	1	1	1	1	1	1	1	1	1	1	1	1	1	1	1	1	1	1	1	1	1	1	1	1	1	1	1	1	1	1	1	1	1	1	1	1	1	1	45
OG0000560	1	1	1	1	1	1	1	1	1	1	1	1	1	1	1	1	1	1	1	1	1	1	1	1	1	1	1	1	1	1	1	1	1	1	1	1	1	1	1	1	1	1	1	1	1	45
OG0000561	1	1	1	1	1	1	1	1	1	1	1	1	1	1	1	1	1	1	1	1	1	1	1	1	1	1	1	1	1	1	1	1	1	1	1	1	1	1	1	1	1	1	1	1	1	45
OG0000562	1	1	1	1	1	1	1	1	1	1	1	1	1	1	1	1	1	1	1	1	1	1	1	1	1	1	1	1	1	1	1	1	1	1	1	1	1	1	1	1	1	1	1	1	1	45
OG0000563	1	1	1	1	1	1	1	1	1	1	1	1	1	1	1	1	1	1	1	1	1	1	1	1	1	1	1	1	1	1	1	1	1	1	1	1	1	1	1	1	1	1	1	1	1	45
OG0000564	0	2	1	1	1	1	1	1	1	1	1	1	1	0	1	2	1	1	1	1	1	1	1	2	0	1	1	1	0	1	1	1	1	1	1	1	1	1	1	1	1	2	1	1	1	45
OG0000565	0	1	1	1	3	1	1	1	1	1	1	0	1	0	0	1	2	1	0	1	1	1	1	1	1	1	1	1	0	1	1	1	1	1	1	1	2	1	1	2	1	1	1	2	1	45
OG0000566	0	0	31	0	1	0	0	0	8	0	0	0	0	0	1	0	0	1	0	0	0	0	0	0	0	0	0	0	0	0	0	0	0	0	0	0	1	0	0	0	0	0	0	0	2	45
OG0000567	0	0	1	5	0	2	1	1	2	2	2	0	0	0	2	1	1	2	0	2	1	1	1	1	0	2	1	1	0	1	2	1	2	1	0	1	0	0	1	0	3	0	0	0	1	45
OG0000568	1	1	1	1	1	1	1	1	1	1	1	1	0	1	1	1	1	1	1	1	1	1	1	1	1	1	1	1	1	1	1	1	1	1	1	1	1	1	1	1	1	1	1	1	1	44
OG0000569	1	1	1	1	1	1	1	1	1	1	1	1	1	1	1	1	1	1	1	1	1	1	1	1	1	1	1	1	1	1	1	1	1	1	1	1	1	1	1	1	0	1	1	1	1	44
OG0000570	1	1	1	1	1	1	1	1	1	1	1	1	1	1	1	1	1	1	1	1	1	1	1	1	1	1	1	1	1	0	1	1	1	1	1	1	1	1	1	1	1	1	1	1	1	44
OG0000571	1	1	1	1	1	1	1	1	1	1	1	1	1	1	1	1	1	1	1	1	1	1	1	1	1	1	1	1	1	1	1	1	1	1	1	1	1	1	1	0	1	1	1	1	1	44
OG0000572	1	1	1	1	1	1	1	1	1	1	1	1	1	1	1	1	1	1	0	1	1	1	1	1	1	1	1	1	1	1	1	1	1	1	1	1	1	1	1	1	1	1	1	1	1	44
OG0000573	1	1	1	1	1	1	1	1	0	1	1	1	1	1	1	2	0	1	1	1	1	1	1	1	1	1	1	1	1	1	1	1	1	1	1	1	1	1	1	1	1	1	1	1	1	44
OG0000574	1	1	1	1	1	1	1	1	0	1	1	1	1	1	1	2	0	1	0	1	1	1	1	1	1	1	1	1	1	1	1	1	1	1	1	1	1	1	1	2	1	1	1	1	1	44
OG0000575	1	1	1	1	1	1	1	1	1	1	1	1	1	1	1	1	1	1	1	1	1	1	0	1	1	1	1	1	1	1	1	1	1	1	1	1	1	1	1	1	1	1	1	1	1	44
OG0000576	1	1	1	1	1	1	1	1	1	1	1	1	1	1	1	1	1	0	1	1	1	1	1	1	1	1	1	1	1	1	1	1	1	1	1	1	1	1	1	1	1	1	1	1	1	44
OG0000577	1	1	1	1	1	1	1	1	1	1	1	1	1	1	1	1	1	1	1	1	1	1	1	1	1	1	1	1	1	1	1	1	1	1	0	1	1	1	1	1	1	1	1	1	1	44
OG0000578	1	1	1	1	1	1	1	1	1	0	1	1	1	1	1	1	1	1	1	1	1	1	1	1	1	1	1	1	1	1	1	1	1	1	1	1	1	1	1	1	1	1	1	1	1	44
OG0000579	1	1	1	1	1	1	1	1	1	1	1	1	1	1	1	1	1	0	1	1	1	1	1	1	1	1	1	1	1	1	1	1	1	1	1	1	1	1	1	1	1	1	1	1	1	44
OG0000580	1	1	1	1	1	1	1	1	1	1	1	1	1	1	1	1	1	0	1	1	1	1	1	1	1	1	1	1	1	1	1	1	1	1	1	1	1	1	1	1	1	1	1	1	1	44
OG0000581	1	1	1	1	1	1	1	1	1	1	1	1	1	1	1	1	0	1	1	1	1	1	1	1	1	1	1	1	1	1	1	1	1	1	1	1	1	1	1	1	1	1	1	1	1	44
OG0000582	1	1	1	1	1	1	1	1	1	1	1	1	1	1	1	1	1	1	0	1	1	1	1	1	1	1	1	1	1	1	1	1	1	1	1	1	1	1	1	1	1	1	1	1	1	44
OG0000583	1	1	1	1	1	1	1	1	1	1	1	1	1	1	1	1	1	1	0	1	1	1	1	1	1	1	1	1	1	1	1	1	1	1	1	1	1	1	1	1	1	1	1	1	1	44
OG0000584	1	1	1	1	1	1	1	1	1	1	1	1	1	1	1	0	1	1	1	1	1	1	1	1	1	1	1	1	1	1	1	1	1	1	1	1	1	1	1	1	1	1	1	1	1	44
OG0000585	1	1	1	1	1	1	1	1	1	1	1	1	1	1	1	0	1	1	1	1	1	1	1	1	1	1	1	1	1	1	1	1	1	1	1	1	1	1	1	1	1	1	1	1	1	44
OG0000586	1	1	1	1	1	1	1	1	1	1	1	1	1	1	1	0	1	1	1	1	1	1	1	1	1	1	1	1	1	1	1	1	1	1	1	1	1	1	1	1	1	1	1	1	1	44
OG0000587	1	1	1	1	1	1	1	0	1	1	1	1	0	1	1	1	1	1	1	1	1	1	1	1	1	1	1	1	1	1	1	1	1	1	1	1	1	1	2	1	1	1	1	1	1	44
OG0000588	1	1	1	1	1	1	1	0	1	1	1	1	0	1	1	1	1	1	1	1	1	1	1	1	1	1	1	1	1	1	1	1	1	1	1	1	1	1	1	2	1	1	1	1	1	44
OG0000589	1	1	1	1	1	1	1	0	1	1	1	1	1	1	1	1	1	1	1	1	1	1	1	1	1	1	0	1	1	1	1	1	1	1	1	1	1	1	1	2	1	1	1	1	1	44
OG0000590	1	1	1	1	1	1	1	0	1	1	1	1	1	1	1	1	1	0	1	1	1	1	1	1	1	1	1	1	1	1	1	1	1	1	1	1	1	1	1	2	1	1	1	1	1	44
OG0000591	1	1	1	1	1	1	1	1	1	1	1	1	1	1	1	1	1	1	1	1	0	1	1	1	1	1	1	1	1	1	1	1	1	1	1	1	1	1	1	1	1	1	1	1	1	44
OG0000592	1	1	1	1	1	1	1	1	1	1	1	1	1	1	1	1	1	1	1	1	1	1	1	1	1	1	1	1	1	1	1	0	1	1	1	1	1	1	1	1	1	1	1	1	1	44
OG0000593	1	1	1	1	1	1	1	1	1	1	1	1	1	1	1	1	1	1	1	1	1	1	1	1	1	1	1	1	1	1	1	1	1	1	1	0	1	1	1	1	1	1	1	1	1	44
OG0000594	1	1	1	1	1	1	1	1	1	1	1	1	1	1	1	1	1	1	1	1	1	1	1	1	1	1	1	1	1	1	1	1	1	1	1	1	1	1	1	1	1	0	1	1	1	44
OG0000595	1	1	1	1	1	1	1	1	1	1	1	1	1	1	1	1	1	1	1	1	1	1	1	1	1	1	1	1	1	1	1	1	1	1	1	1	1	1	1	1	1	0	1	1	1	44
OG0000596	1	1	1	0	1	1	1	1	1	1	1	1	1	1	1	1	1	1	1	1	1	1	1	1	1	1	1	1	1	1	1	1	1	1	1	1	1	1	1	1	1	1	1	1	1	44
OG0000597	1	1	1	1	1	1	1	1	1	1	1	1	1	0	1	1	1	1	1	1	1	1	1	1	1	1	1	1	1	1	1	1	1	1	1	1	1	1	1	1	1	1	1	1	1	44
OG0000598	1	1	1	1	1	1	1	1	1	1	1	1	1	0	1	1	1	1	1	1	1	1	1	1	1	1	1	1	1	1	1	1	1	1	1	1	1	1	1	1	1	1	1	1	1	44
OG0000599	1	1	1	1	1	1	1	1	1	1	1	1	1	0	1	1	1	1	1	1	1	1	1	1	1	1	1	1	1	1	1	1	1	1	1	1	1	1	1	1	1	1	1	1	1	44
OG0000600	1	1	1	1	1	0	1	1	1	1	1	1	1	1	1	1	1	1	1	1	1	1	1	1	1	1	1	1	1	1	1	1	1	1	1	1	1	1	1	1	1	1	1	1	1	44
OG0000601	1	1	1	1	1	0	1	1	1	1	1	1	1	1	1	1	1	1	1	1	1	1	1	1	1	1	1	1	1	1	1	1	1	1	1	1	1	1	1	1	1	1	1	1	1	44
OG0000602	1	1	1	1	1	1	1	0	1	1	1	1	1	1	1	1	1	1	1	1	1	1	1	1	1	1	1	1	1	1	1	1	1	1	1	1	1	1	1	1	1	1	1	1	1	44
OG0000603	1	1	1	1	1	1	1	0	1	1	1	1	1	1	1	1	1	1	1	1	1	1	1	1	1	1	1	1	1	1	1	1	1	1	1	1	1	1	1	1	1	1	1	1	1	44
OG0000604	1	1	1	1	1	1	1	1	0	1	1	1	1	1	1	1	1	1	1	1	1	1	1	1	1	1	1	1	1	1	1	1	1	1	1	1	1	1	1	1	1	1	1	1	1	44
OG0000605	1	1	1	1	1	1	1	1	1	1	1	1	1	0	1	1	1	1	1	1	1	1	1	1	1	1	1	1	1	1	1	1	1	1	1	1	1	1	1	1	1	1	1	1	1	44
OG0000606	1	1	1	1	0	1	1	1	1	1	1	1	1	1	1	1	1	1	1	1	1	1	1	1	1	1	1	1	1	1	1	1	1	1	1	1	1	1	1	1	1	1	1	1	1	44
OG0000607	1	1	1	1	1	1	1	1	1	1	1	1	1	1	1	1	1	1	1	1	1	1	1	1	1	1	1	1	0	1	1	1	1	1	1	1	1	1	1	1	1	1	1	1	1	44
OG0000608	1	1	1	1	1	1	1	1	1	1	1	1	1	1	1	1	1	1	1	1	1	1	1	1	1	1	1	1	1	1	1	1	1	1	1	1	1	1	1	1	1	1	1	1	0	44
OG0000609	1	1	1	1	1	1	1	1	1	1	1	1	1	1	1	1	1	1	1	1	1	1	1	1	1	1	1	1	1	1	1	1	1	1	1	1	1	1	1	1	1	1	1	1	0	44
OG0000610	1	1	1	1	1	1	1	1	1	1	1	1	1	1	1	1	1	1	1	1	1	1	1	1	1	1	1	1	1	1	1	1	1	1	1	1	1	1	1	1	1	1	1	0	1	44
OG0000611	1	1	1	1	1	1	1	1	1	1	1	1	0	1	1	1	1	1	1	1	1	1	1	1	1	1	1	1	1	1	1	1	1	1	1	1	1	1	1	1	1	1	1	1	1	44
OG0000612	1	1	1	1	1	1	1	1	1	1	1	1	1	1	1	1	1	1	1	1	1	1	1	1	1	1	1	1	1	1	1	1	1	1	1	1	1	1	1	1	1	1	1	1	0	44
OG0000613	1	1	1	1	1	1	1	1	1	1	1	1	1	1	1	1	1	0	1	1	1	1	1	1	1	1	1	1	1	1	1	1	1	1	1	1	1	1	1	1	1	1	1	1	1	44
OG0000614	1	1	1	2	1	1	1	1	1	1	1	1	1	1	1	1	1	1	1	1	1	1	0	1	0	1	1	1	1	1	1	1	1	1	1	1	1	1	1	1	1	1	1	1	1	44
OG0000615	1	1	1	1	1	0	1	1	1	2	1	1	1	1	1	1	1	1	1	1	1	1	1	1	1	1	1	0	1	1	1	1	1	1	1	1	1	1	1	1	1	1	1	1	1	44
OG0000616	1	1	1	1	1	1	1	1	1	1	1	1	0	1	1	1	1	1	1	1	1	1	1	1	1	1	1	1	1	1	1	1	1	1	1	1	1	1	1	1	1	1	1	1	1	44
OG0000617	1	1	1	1	1	1	1	1	1	1	1	1	1	1	1	1	1	1	1	1	1	1	1	1	1	1	1	1	0	1	1	1	1	1	1	1	1	1	1	1	1	1	1	1	1	44
OG0000618	1	1	1	1	1	1	1	1	1	1	1	1	1	1	1	1	1	1	1	1	1	1	1	1	1	1	1	1	0	1	1	1	1	1	1	1	1	1	1	1	1	1	1	1	1	44
OG0000619	1	1	1	1	1	1	1	1	1	1	1	1	1	1	1	1	1	1	1	1	1	1	1	1	1	1	1	1	1	1	1	0	1	1	1	1	1	1	1	1	1	1	1	1	1	44
OG0000620	1	1	1	1	1	1	1	1	1	1	1	1	1	1	1	1	1	1	0	1	1	1	1	1	1	1	1	1	1	1	1	1	1	1	0	1	1	1	1	2	1	1	1	1	1	44
OG0000621	1	1	1	1	1	1	1	1	1	1	1	1	0	1	1	1	1	1	1	1	1	1	1	1	1	1	1	1	1	1	1	1	1	1	1	1	1	1	1	1	1	1	1	1	1	44
OG0000622	1	1	1	1	1	1	1	1	1	1	1	1	1	1	1	1	1	1	1	1	1	1	0	1	1	1	1	0	1	1	1	1	1	1	1	1	1	1	1	0	2	1	1	1	2	44
OG0000623	1	1	1	1	1	1	1	1	1	1	1	1	1	1	1	1	1	1	1	1	1	1	1	1	1	1	1	1	1	1	1	1	1	1	0	1	1	1	1	0	2	1	1	1	1	44
OG0000624	1	1	1	1	1	1	1	1	1	1	1	1	1	1	1	1	1	0	1	1	1	1	1	1	1	1	1	1	1	1	1	1	1	1	1	1	1	1	1	0	2	1	1	1	1	44
OG0000625	1	1	1	1	1	1	1	1	0	1	1	1	1	1	1	1	1	1	1	1	1	1	1	1	1	1	1	1	1	1	1	1	1	1	1	1	1	1	1	0	2	1	1	1	1	44
OG0000626	1	1	1	1	1	1	1	1	1	1	1	1	0	1	1	1	1	1	1	1	1	1	1	1	1	1	1	1	1	1	1	1	1	1	1	1	1	1	1	0	2	1	1	1	1	44
OG0000627	1	1	0	1	1	1	1	1	1	1	1	1	1	1	1	1	1	1	1	1	1	1	1	1	1	1	1	1	1	1	1	1	1	1	1	1	1	1	1	1	1	1	1	1	1	44
OG0000628	1	1	1	0	1	1	0	1	1	1	1	1	1	1	1	1	1	1	1	1	1	1	1	1	1	1	1	2	1	1	1	1	1	1	1	0	1	1	2	1	1	1	1	1	1	44
OG0000629	1	1	1	1	1	1	1	1	1	1	1	1	1	1	1	1	1	0	1	1	1	1	1	1	1	1	1	1	1	1	1	1	1	1	1	1	1	1	1	1	1	1	1	1	1	44
OG0000630	1	1	1	1	1	1	1	1	1	1	1	1	1	1	1	1	1	0	1	1	1	1	1	1	1	1	1	1	1	1	1	1	1	1	1	1	1	1	1	1	1	1	1	1	1	44
OG0000631	1	1	1	1	1	1	1	1	1	1	1	1	1	1	1	1	1	0	0	1	1	1	1	1	1	1	1	1	1	1	1	1	1	1	1	1	1	1	1	2	1	1	1	1	1	44
OG0000632	1	0	1	1	1	1	1	1	1	1	1	1	0	1	1	1	1	1	0	1	1	1	1	1	1	1	1	1	1	1	1	1	1	1	1	1	1	1	1	2	1	1	1	2	1	44
OG0000633	1	1	1	1	1	1	1	1	1	1	1	1	1	1	1	1	1	0	0	1	1	1	1	1	1	1	1	1	1	1	1	1	1	1	1	1	1	1	1	1	1	1	1	2	1	44
OG0000634	1	1	1	1	1	1	1	1	1	1	1	1	1	1	1	1	1	1	1	1	1	1	1	1	1	1	1	1	1	1	1	1	1	1	1	1	1	1	1	0	1	1	1	1	1	44
OG0000635	1	1	1	1	1	1	1	1	1	1	1	1	1	1	1	1	1	1	1	1	1	1	1	1	1	1	1	1	1	1	1	1	1	1	1	1	1	1	1	1	1	1	1	1	0	44
OG0000636	1	1	1	1	1	1	1	2	1	1	1	1	1	1	1	1	1	0	1	1	1	1	1	1	1	1	1	1	1	1	1	1	1	1	1	1	1	1	1	1	1	1	1	1	0	44
OG0000637	1	0	1	1	2	1	1	1	1	1	1	1	1	1	1	1	0	1	1	1	1	1	1	1	1	1	1	1	1	1	1	1	1	1	1	1	1	1	1	1	1	1	1	1	1	44
OG0000638	1	1	1	1	1	1	1	1	1	1	1	1	1	1	1	1	0	1	1	1	1	1	1	1	1	1	1	1	1	1	1	1	1	1	1	1	1	1	1	1	1	1	1	1	1	44
OG0000639	1	1	1	1	1	1	1	1	1	1	1	1	1	1	1	1	1	1	0	1	1	1	1	1	1	1	1	1	1	1	1	1	1	1	1	1	1	1	1	1	1	1	1	1	1	44
OG0000640	1	1	1	1	1	1	1	0	1	1	1	1	1	1	1	1	1	1	1	1	1	1	1	1	1	1	1	1	1	1	1	1	1	1	1	1	1	1	1	1	1	1	1	1	1	44
OG0000641	1	1	1	1	1	1	1	0	1	1	1	1	1	1	1	1	1	1	1	1	1	1	1	1	1	1	1	1	1	1	1	1	1	1	1	1	1	1	1	1	1	1	1	1	1	44
OG0000642	1	1	1	2	1	0	1	0	1	2	1	1	1	1	1	1	1	1	1	1	1	1	1	1	1	1	1	1	1	1	1	0	1	1	1	1	1	1	1	1	1	1	1	1	1	44
OG0000643	1	1	1	1	1	1	1	1	1	1	1	1	1	1	1	1	1	1	1	1	1	1	1	1	1	1	1	1	1	1	1	1	1	1	1	1	1	0	1	1	1	1	1	1	1	44
OG0000644	1	1	1	1	1	1	1	1	1	1	1	1	1	1	1	1	1	1	1	1	1	1	1	1	1	1	1	1	1	1	1	1	1	1	1	1	1	0	1	1	1	1	1	1	1	44
OG0000645	1	1	1	1	1	1	1	1	1	1	1	1	1	1	1	2	1	1	0	1	1	1	1	1	1	1	1	1	1	1	1	1	1	1	1	1	1	0	1	1	1	1	1	1	1	44
OG0000646	1	1	1	1	1	1	1	0	1	1	1	1	1	1	1	1	1	1	1	1	1	1	1	1	1	1	1	2	1	1	1	1	1	1	1	1	1	1	0	1	1	1	1	1	1	44
OG0000647	1	0	1	1	1	1	1	1	1	1	1	1	1	1	1	1	1	1	1	1	1	1	1	1	1	1	1	1	1	1	1	1	1	1	1	1	1	1	1	1	1	1	1	1	1	44
OG0000648	1	1	1	1	1	1	1	1	1	1	1	1	1	1	1	1	1	0	1	1	1	1	1	1	1	1	1	1	1	1	1	1	1	1	1	1	1	1	1	1	1	1	1	1	1	44
OG0000649	1	1	1	1	1	1	1	1	1	1	1	1	1	1	1	1	0	1	1	1	1	1	1	1	1	1	1	1	1	1	1	1	1	1	1	1	1	1	1	1	1	1	1	1	1	44
OG0000650	1	1	1	1	1	1	1	1	0	1	1	1	1	1	1	1	1	1	1	1	0	1	1	1	1	1	1	2	1	1	1	1	1	1	1	1	1	1	1	1	1	1	1	1	1	44
OG0000651	1	1	1	1	1	1	1	1	0	1	1	1	1	1	1	1	1	1	1	1	0	1	1	1	1	1	1	2	1	1	1	1	1	1	1	1	1	1	1	1	1	1	1	1	1	44
OG0000652	1	1	1	1	1	1	1	1	0	1	1	1	1	1	1	1	1	1	1	1	1	1	1	1	1	1	1	1	1	1	1	1	1	1	1	1	1	1	1	1	1	1	1	1	1	44
OG0000653	1	1	1	2	1	1	1	1	0	1	1	1	1	1	1	0	1	1	1	1	1	1	1	1	1	1	1	1	1	1	1	1	1	1	1	1	1	1	1	1	1	1	1	1	1	44
OG0000654	1	1	1	2	1	1	1	1	0	1	1	1	1	1	1	0	1	1	1	1	1	1	1	1	1	1	1	1	1	1	1	1	1	1	1	1	1	1	1	1	1	1	1	1	1	44
OG0000655	1	1	1	2	1	1	1	1	0	1	1	1	1	1	1	0	1	1	1	1	1	1	1	1	1	1	1	1	1	1	1	1	1	1	1	1	1	1	1	1	1	1	1	1	1	44
OG0000656	1	0	1	1	1	1	1	1	1	1	1	1	1	1	1	1	1	1	1	1	1	1	1	1	1	1	1	1	1	1	1	1	1	1	1	1	1	1	1	1	1	1	1	1	1	44
OG0000657	1	1	1	1	1	1	1	1	1	1	1	1	0	1	1	1	1	1	1	1	1	1	1	1	1	1	1	1	1	1	1	1	1	1	1	1	1	1	1	1	1	1	1	1	1	44
OG0000658	1	1	1	1	1	1	1	1	1	1	1	1	1	1	1	1	0	1	1	1	1	1	1	1	1	1	1	1	1	1	1	1	1	1	1	1	1	1	1	1	1	1	1	1	1	44
OG0000659	1	1	1	1	1	1	1	1	1	1	1	1	1	1	0	1	1	1	1	1	1	1	1	1	1	1	1	1	1	1	1	1	1	1	1	1	1	1	1	1	1	1	1	1	1	44
OG0000660	1	1	1	1	1	1	1	1	1	1	1	1	1	1	1	1	1	1	1	1	0	1	1	1	1	1	1	1	1	1	1	1	1	1	1	1	1	1	0	1	1	1	2	1	1	44
OG0000661	1	1	1	1	1	1	1	1	1	1	1	1	1	1	1	1	1	1	1	1	1	1	1	1	1	1	1	1	1	1	1	1	1	1	0	1	1	1	1	1	1	1	1	1	1	44
OG0000662	1	1	1	1	1	1	1	1	1	1	1	1	1	1	1	1	1	1	1	1	1	1	1	1	1	1	1	1	1	1	1	1	1	1	0	1	1	1	1	1	1	1	1	1	1	44
OG0000663	1	1	1	1	1	1	1	1	1	1	1	1	0	1	1	1	1	1	1	1	1	1	1	1	1	1	1	1	1	1	1	1	1	1	1	1	1	1	1	1	1	1	1	1	1	44
OG0000664	1	1	1	1	1	1	2	1	1	1	1	1	1	1	1	1	1	0	1	1	1	1	1	1	1	1	1	1	1	1	1	1	1	1	1	1	1	1	1	1	1	1	1	1	0	44
OG0000665	1	1	1	1	1	1	2	1	1	1	1	1	1	1	1	1	0	1	1	1	1	1	1	1	1	1	1	1	1	1	1	1	1	1	1	1	1	1	1	1	1	1	1	1	0	44
OG0000666	1	1	1	1	1	1	1	1	1	1	1	1	1	1	1	1	1	1	1	1	1	1	1	1	1	1	1	1	1	1	1	1	1	1	1	1	1	1	0	1	1	1	1	1	1	44
OG0000667	1	1	1	1	1	1	1	1	1	1	1	1	1	1	1	1	1	0	1	1	1	1	1	1	1	1	1	1	1	1	1	1	1	1	1	1	1	1	1	1	1	1	1	1	1	44
OG0000668	1	1	1	1	1	1	1	1	0	1	1	1	1	1	1	1	1	1	1	1	1	1	1	1	1	1	1	1	1	1	1	1	1	1	1	1	1	1	1	1	1	1	1	1	1	44
OG0000669	1	1	1	1	1	1	1	1	1	1	1	0	1	1	1	1	1	1	1	1	1	1	1	1	1	1	1	1	1	1	1	1	1	1	1	1	1	1	1	1	1	1	1	1	1	44
OG0000670	1	1	1	1	1	1	1	1	1	1	1	1	0	1	1	1	1	1	1	1	1	1	1	1	1	1	1	1	1	1	1	1	1	1	1	1	1	1	1	1	1	1	1	1	1	44
OG0000671	1	1	1	1	1	1	1	1	1	1	1	1	1	1	1	1	1	1	0	1	1	1	1	1	1	1	1	1	1	1	1	1	1	1	1	1	1	1	1	1	1	1	1	1	1	44
OG0000672	1	1	1	1	1	1	1	1	1	1	1	1	0	1	1	1	1	1	1	1	1	1	1	1	1	1	1	1	1	1	1	1	1	1	1	1	1	1	1	1	1	1	1	1	1	44
OG0000673	1	1	1	1	1	1	1	1	1	1	1	1	0	1	1	1	1	1	1	1	1	1	1	1	1	1	1	1	1	1	1	1	1	1	1	1	1	1	1	1	1	1	1	1	1	44
OG0000674	1	1	1	1	1	2	1	1	1	1	1	1	1	1	1	1	1	1	1	0	1	1	1	1	1	0	1	1	1	1	1	1	1	1	1	1	1	1	1	1	1	1	1	1	1	44
OG0000675	1	1	1	1	1	1	1	1	1	1	1	1	1	1	1	1	1	0	0	1	1	1	1	1	1	1	1	1	1	1	1	1	1	1	1	1	1	1	1	2	1	1	1	1	1	44
OG0000676	1	1	1	1	1	1	1	1	1	1	1	1	1	1	1	1	1	0	1	1	1	1	1	1	1	1	1	1	1	1	1	1	1	1	1	1	1	1	1	1	1	1	1	1	1	44
OG0000677	1	1	1	1	1	1	1	1	1	1	1	1	1	1	1	1	1	0	1	1	1	1	1	1	1	1	1	1	1	1	1	1	1	1	1	1	1	1	1	1	1	1	1	1	1	44
OG0000678	1	1	1	0	1	1	1	1	1	1	1	1	1	1	1	1	1	1	1	1	1	1	1	2	0	1	1	1	1	1	1	1	1	1	1	1	1	1	1	1	1	1	1	1	1	44
OG0000679	1	1	1	1	1	1	1	1	1	0	1	1	1	1	1	1	1	1	1	1	1	1	1	1	1	1	1	1	1	1	1	1	1	1	1	1	1	1	1	1	1	1	1	1	1	44
OG0000680	1	1	1	1	1	1	1	1	1	1	1	1	1	1	0	1	1	1	1	1	1	1	1	1	1	1	1	1	1	1	1	1	1	1	1	1	1	1	1	1	1	1	1	1	1	44
OG0000681	1	1	1	1	1	1	1	1	1	1	1	1	1	1	1	1	1	0	1	1	1	1	1	1	1	1	1	1	1	1	1	1	1	1	1	1	1	1	1	1	1	1	1	1	1	44
OG0000682	1	1	1	1	1	1	1	1	1	1	1	1	1	1	1	1	1	1	1	1	1	1	1	1	1	1	1	1	1	0	1	1	1	1	1	1	1	1	1	1	1	1	1	1	1	44
OG0000683	1	1	1	1	1	1	1	1	1	1	1	1	0	1	1	1	1	1	1	1	1	1	1	1	1	1	1	1	1	1	1	1	1	1	1	1	1	1	1	1	1	1	1	1	1	44
OG0000684	1	1	1	1	1	1	1	1	1	1	1	1	1	1	1	1	1	1	0	1	1	1	1	1	1	1	1	1	1	1	1	1	1	1	1	1	1	1	1	1	1	1	1	1	1	44
OG0000685	1	1	1	1	1	1	1	1	1	1	1	1	1	1	1	1	1	1	1	1	1	1	1	1	1	1	1	1	1	0	1	1	1	1	1	1	1	1	1	1	1	1	1	1	1	44
OG0000686	1	1	1	1	1	1	1	1	1	1	1	1	1	1	0	0	1	1	1	1	1	1	1	1	1	1	1	1	1	1	1	1	1	1	1	1	1	1	1	2	1	1	1	1	1	44
OG0000687	1	1	1	1	1	1	1	1	1	1	1	1	1	1	1	1	0	1	1	1	1	1	1	1	1	1	1	1	1	1	1	1	1	1	1	1	1	1	1	1	1	1	1	1	1	44
OG0000688	2	1	1	1	1	1	1	1	1	1	1	1	1	1	1	1	1	0	0	1	1	1	1	1	1	0	1	1	2	1	1	1	1	1	1	1	1	1	1	1	1	1	1	1	1	44
OG0000689	1	1	1	1	1	1	1	0	1	1	1	1	1	1	1	1	1	1	1	1	1	1	1	1	1	1	1	1	1	1	1	1	1	1	1	1	1	1	1	1	1	1	1	1	1	44
OG0000690	1	1	1	0	1	1	1	1	1	1	1	1	1	1	1	1	1	1	1	1	1	1	1	1	1	1	1	1	1	1	1	1	1	1	1	1	1	1	1	1	1	1	1	1	1	44
OG0000691	1	1	1	1	1	1	1	1	1	1	1	1	0	1	1	1	1	1	1	1	1	1	1	1	1	1	1	1	1	1	1	1	1	1	1	1	1	1	1	1	1	1	1	1	1	44
OG0000692	1	1	1	1	1	1	1	1	1	1	1	0	1	1	1	1	1	1	1	1	1	1	1	1	1	1	1	1	1	1	1	1	1	1	1	1	1	1	1	1	1	1	1	1	1	44
OG0000693	1	1	1	1	1	1	1	1	1	1	1	0	1	1	1	1	1	1	1	1	1	1	1	1	1	1	1	1	1	1	1	1	1	1	1	1	1	1	1	1	1	1	1	1	1	44
OG0000694	1	1	1	1	1	1	1	1	1	1	1	0	1	1	1	1	1	1	1	1	1	1	1	1	1	1	1	1	1	1	1	1	1	1	1	1	1	1	1	1	1	1	1	1	1	44
OG0000695	1	2	1	1	1	1	1	1	1	1	1	1	0	1	1	1	1	1	1	1	1	1	0	1	1	1	1	1	1	1	1	1	1	1	1	1	1	1	1	1	1	1	1	1	1	44
OG0000696	1	1	1	1	1	1	1	1	1	1	1	1	1	1	1	1	1	1	1	1	0	1	1	1	1	1	1	1	1	1	1	1	1	1	1	1	1	1	1	1	1	1	1	1	1	44
OG0000697	1	1	1	1	1	1	1	1	1	1	1	1	1	1	1	1	1	1	1	1	1	1	1	1	1	1	1	1	1	1	1	1	1	1	0	1	1	1	1	1	1	1	1	1	1	44
OG0000698	1	1	1	1	1	1	1	1	1	1	1	1	1	1	1	1	1	1	1	1	1	1	1	1	1	1	1	1	1	1	1	1	1	1	0	1	1	1	1	1	1	1	1	1	1	44
OG0000699	1	1	1	1	2	1	1	1	1	1	1	1	1	1	1	1	0	1	0	1	1	1	1	1	1	1	1	1	1	1	1	1	1	1	1	1	1	1	1	1	1	1	1	1	1	44
OG0000700	1	1	1	1	2	1	1	1	1	1	1	1	1	1	1	1	1	1	1	0	1	1	1	1	1	0	1	1	1	1	1	1	1	1	1	1	1	1	1	1	1	1	1	1	1	44
OG0000701	1	1	1	1	1	1	1	1	1	1	1	1	0	1	1	1	1	1	1	1	1	1	1	1	1	1	1	1	1	1	1	1	1	1	1	1	1	1	1	1	1	1	1	1	1	44
OG0000702	1	1	1	1	1	1	1	1	1	1	1	1	1	1	1	1	1	1	1	1	1	1	1	1	1	1	1	1	1	1	1	1	1	1	1	1	1	1	0	1	1	1	1	1	1	44
OG0000703	1	1	1	1	1	1	1	1	1	1	1	1	0	1	1	1	1	1	1	1	1	1	1	1	1	1	1	1	1	1	1	1	1	1	1	1	1	1	1	1	1	1	1	1	1	44
OG0000704	1	1	1	1	1	1	1	1	1	1	1	1	1	1	1	1	1	1	1	0	1	1	1	1	1	1	1	1	1	1	1	1	1	1	1	1	1	1	1	1	1	1	1	1	1	44
OG0000705	1	1	1	1	1	1	1	1	1	1	1	1	1	1	1	1	1	1	0	1	1	1	1	1	1	1	1	1	1	1	1	1	1	1	1	1	1	1	1	1	1	1	1	1	1	44
OG0000706	1	1	1	1	1	1	1	1	1	1	1	1	1	1	1	1	1	0	1	1	1	1	1	1	1	1	1	1	1	1	1	1	1	1	1	1	1	1	1	1	1	1	1	1	1	44
OG0000707	1	1	1	1	1	1	1	1	1	1	1	1	1	1	1	1	1	1	1	1	1	1	1	1	1	1	1	1	1	1	1	1	1	1	1	1	1	1	1	1	1	1	1	1	0	44
OG0000708	1	1	1	1	1	1	1	1	1	1	1	1	1	1	1	0	1	1	1	1	1	1	1	1	1	1	1	1	1	1	1	1	1	1	1	1	1	1	1	1	1	1	1	1	1	44
OG0000709	1	1	1	1	1	1	1	1	1	1	1	1	0	1	1	1	1	1	1	1	1	1	1	1	1	1	1	1	1	1	1	1	1	1	1	1	1	1	1	1	1	1	1	1	1	44
OG0000710	1	1	1	1	1	0	1	1	1	1	1	1	1	1	1	1	1	1	1	1	1	1	1	1	1	1	1	1	1	1	1	1	1	1	1	1	1	1	1	1	1	1	1	1	1	44
OG0000711	1	1	1	1	1	0	1	1	1	1	1	1	1	1	1	1	1	1	1	1	1	1	1	1	1	1	1	1	1	1	1	1	1	1	1	1	1	1	1	1	0	1	1	2	1	44
OG0000712	1	1	1	1	1	1	1	1	1	1	1	1	1	1	1	1	1	1	1	1	1	1	1	1	1	1	1	1	1	1	1	1	1	1	1	1	1	1	1	1	1	1	1	1	0	44
OG0000713	1	1	1	1	1	1	1	1	1	1	1	1	1	1	1	1	0	1	1	1	1	1	1	1	1	1	1	1	1	1	1	1	1	1	1	1	1	1	1	1	1	1	1	1	1	44
OG0000714	1	1	1	1	1	1	1	1	1	1	1	1	1	1	1	1	0	1	1	1	1	1	1	1	1	1	1	1	1	1	1	1	1	1	1	1	1	1	1	1	1	1	1	1	1	44
OG0000715	1	1	1	1	1	1	1	1	1	1	1	1	1	1	1	1	0	1	1	1	1	1	1	1	1	1	1	1	1	1	1	1	1	1	1	1	1	1	1	1	1	1	1	1	1	44
OG0000716	1	1	1	1	1	1	1	1	1	1	1	1	1	1	1	1	0	1	1	1	1	1	1	1	1	1	1	1	1	1	1	1	1	1	1	1	1	1	1	1	1	1	1	1	1	44
OG0000717	1	1	1	1	2	1	1	1	1	1	1	1	0	1	1	1	1	1	0	1	1	1	1	1	1	1	1	1	1	1	1	1	1	1	1	1	1	1	1	1	1	1	1	1	1	44
OG0000718	1	1	1	1	1	1	1	1	1	1	1	1	1	1	1	1	1	1	1	1	1	1	1	1	1	1	1	1	1	1	0	1	1	1	1	1	1	1	1	1	1	1	1	1	1	44
OG0000719	1	1	1	1	1	1	1	1	1	1	1	1	1	1	1	1	1	1	1	1	1	1	1	1	1	1	1	1	1	0	1	1	1	1	1	1	1	1	1	1	1	1	1	1	1	44
OG0000720	1	1	1	1	1	1	1	1	1	1	1	1	1	1	1	1	1	0	1	1	1	1	1	1	1	1	1	1	1	1	1	1	1	1	1	1	1	1	1	1	1	1	1	1	1	44
OG0000721	1	1	1	1	1	1	1	1	1	1	1	1	1	1	1	1	1	0	1	1	1	1	1	1	1	1	1	1	1	1	1	1	1	1	1	1	1	1	1	1	1	1	1	1	1	44
OG0000722	1	1	1	1	1	1	1	1	1	1	1	1	1	1	1	1	1	0	1	1	1	1	1	1	1	1	1	1	1	1	1	1	1	1	1	1	1	1	1	1	1	1	1	1	1	44
OG0000723	1	1	1	1	1	1	1	1	1	1	1	1	1	1	1	1	1	0	1	1	1	1	1	1	1	1	1	1	1	1	1	1	1	1	1	1	1	1	1	1	1	1	1	1	1	44
OG0000724	1	1	1	1	1	1	1	1	1	1	1	1	1	1	1	1	1	0	1	1	1	1	1	1	1	1	1	1	1	1	1	1	1	1	1	1	1	1	1	1	1	1	1	1	1	44
OG0000725	1	1	1	1	1	1	1	1	1	1	1	1	1	1	1	1	1	0	1	1	1	1	1	1	1	1	1	1	1	1	1	1	1	1	1	1	1	1	1	1	1	1	1	1	1	44
OG0000726	1	1	1	1	1	1	1	1	1	1	1	1	1	1	1	1	1	0	1	1	1	1	1	1	1	1	1	1	1	1	1	1	1	1	1	1	1	1	1	1	1	1	1	1	1	44
OG0000727	1	1	1	1	1	1	1	1	1	1	1	1	1	1	1	1	0	1	1	1	1	1	1	1	1	1	1	1	1	1	1	1	1	1	1	1	1	1	1	1	1	1	1	1	1	44
OG0000728	1	1	1	1	1	1	1	1	1	0	1	1	1	1	1	1	1	1	0	1	1	1	1	1	1	1	1	1	1	1	1	1	1	1	1	1	1	1	1	2	1	1	1	1	1	44
OG0000729	1	1	0	1	1	1	1	1	1	1	1	1	1	1	1	1	1	1	1	1	1	1	1	1	1	1	1	1	1	1	1	1	1	1	1	1	1	1	1	1	1	1	1	1	1	44
OG0000730	1	1	1	1	1	1	1	1	1	1	1	1	1	1	1	1	1	1	1	1	1	1	1	1	1	1	1	1	1	1	1	1	1	1	1	1	1	1	1	0	1	1	1	1	1	44
OG0000731	1	1	1	1	1	1	1	1	1	1	1	1	0	1	1	1	1	1	1	1	1	1	1	1	1	1	1	1	1	1	1	1	1	1	1	1	1	1	1	1	1	1	1	1	1	44
OG0000732	1	1	1	1	1	1	1	1	1	1	1	1	1	1	1	0	1	1	1	1	1	1	1	1	1	1	1	1	1	1	1	1	1	1	1	1	1	1	1	1	1	1	1	1	1	44
OG0000733	1	0	1	1	1	1	1	1	1	1	1	1	1	1	1	1	1	1	1	1	1	1	1	1	1	1	1	1	1	1	1	1	1	1	1	1	1	1	1	1	1	1	1	1	1	44
OG0000734	1	1	1	1	1	1	1	1	1	1	1	1	1	1	0	1	1	1	1	1	1	1	1	1	1	1	1	1	1	1	1	1	1	1	1	1	1	1	1	1	1	1	1	1	1	44
OG0000735	1	1	1	1	1	1	1	1	1	0	1	1	1	1	1	1	1	1	1	1	1	1	1	1	1	1	1	1	1	1	1	1	1	1	1	1	1	1	1	1	1	1	1	1	1	44
OG0000736	1	1	1	1	1	1	1	1	1	0	1	1	1	1	1	1	1	1	1	1	1	1	1	1	1	1	1	1	1	1	1	1	1	1	1	1	1	1	1	1	1	1	1	1	1	44
OG0000737	1	1	1	1	1	1	1	1	1	0	1	1	1	1	1	1	1	1	1	1	1	1	1	1	1	1	1	1	1	1	1	1	1	1	1	1	1	1	1	1	1	1	1	1	1	44
OG0000738	1	1	1	1	1	1	1	1	1	0	1	1	1	1	1	1	1	1	1	1	1	1	1	1	1	1	1	1	1	1	1	1	1	1	1	1	1	1	1	1	1	1	1	1	1	44
OG0000739	1	1	1	1	0	2	1	1	1	1	1	1	1	1	1	1	1	1	1	1	1	1	1	1	1	1	1	1	1	1	1	1	1	1	1	1	1	1	1	1	1	1	0	1	1	44
OG0000740	1	1	1	1	0	1	1	1	1	1	1	1	1	1	1	1	1	1	1	1	1	1	1	1	1	1	1	1	1	1	1	1	1	1	1	1	1	1	1	1	1	1	1	1	1	44
OG0000741	1	1	1	1	0	1	1	1	1	1	1	1	1	1	1	1	1	1	1	1	1	1	1	1	1	1	1	1	1	1	1	1	1	1	1	1	1	1	1	1	1	1	1	1	1	44
OG0000742	1	1	1	1	1	1	1	1	1	1	1	1	1	1	1	1	1	1	0	1	1	1	0	1	1	1	1	1	1	1	1	1	1	1	1	1	1	1	1	2	1	1	1	1	1	44
OG0000743	1	1	1	1	1	1	1	1	1	1	1	1	1	1	1	1	1	0	1	1	1	1	1	1	1	1	1	1	1	1	1	1	1	1	1	1	1	1	1	1	1	1	1	1	1	44
OG0000744	1	1	1	1	1	1	1	1	1	1	1	0	1	1	1	1	1	1	1	1	1	1	1	1	1	1	1	1	1	1	1	1	1	1	1	1	1	1	1	1	1	1	1	1	1	44
OG0000745	1	1	1	1	1	1	1	1	1	1	1	1	0	1	1	1	1	1	1	1	1	1	1	1	1	1	1	1	1	1	1	1	1	1	1	1	1	1	1	1	1	1	1	1	1	44
OG0000746	1	1	1	1	1	1	1	1	1	1	1	1	1	1	1	1	1	1	1	1	1	1	1	1	1	1	1	1	1	0	1	1	1	1	1	1	1	1	1	1	1	1	1	1	1	44
OG0000747	1	1	1	1	1	1	1	1	1	1	1	1	0	1	1	1	1	1	1	1	1	1	1	1	1	1	1	1	1	1	1	1	1	1	1	1	1	1	1	1	1	1	1	1	1	44
OG0000748	1	1	1	1	1	1	1	1	1	1	1	1	0	1	1	1	1	1	1	1	1	1	1	1	1	1	1	1	1	1	1	1	1	1	1	1	1	1	1	0	2	1	1	1	1	44
OG0000749	1	1	1	1	1	1	1	1	1	1	1	1	1	1	1	1	0	1	1	1	1	1	1	1	1	1	1	1	1	1	1	1	1	1	1	1	1	1	1	1	1	1	1	1	1	44
OG0000750	1	1	1	1	1	1	1	1	1	1	1	1	0	1	1	1	1	1	1	1	1	1	1	1	1	1	1	1	1	1	1	1	1	1	1	1	1	1	1	1	1	1	1	1	1	44
OG0000751	1	1	1	1	1	1	1	1	1	1	1	1	1	1	1	1	1	1	0	1	1	1	1	1	1	1	1	1	1	1	1	1	1	1	1	1	1	1	1	1	1	1	1	1	1	44
OG0000752	1	1	1	2	1	1	1	1	1	1	1	1	1	1	1	1	1	1	1	1	1	1	0	1	0	1	1	1	1	1	1	1	1	1	1	1	1	1	1	1	1	1	1	1	1	44
OG0000753	1	1	1	2	1	1	1	1	1	1	1	1	0	1	1	1	1	1	1	1	1	1	1	1	1	1	1	1	0	1	1	1	1	1	1	1	1	1	1	1	1	1	1	1	1	44
OG0000754	1	1	1	1	1	0	1	1	1	1	1	1	1	1	1	1	1	1	1	1	1	1	1	1	1	1	1	1	1	1	1	1	1	1	1	1	1	1	1	1	1	1	1	1	1	44
OG0000755	1	1	1	1	1	1	1	1	1	1	1	1	1	1	1	1	0	1	1	1	1	1	1	1	1	1	1	1	1	1	1	1	1	1	1	1	1	1	1	1	1	1	1	1	1	44
OG0000756	1	1	1	1	1	1	1	1	1	1	1	1	1	1	1	1	1	1	1	1	1	1	1	1	1	1	1	1	0	1	1	1	1	1	1	1	1	1	1	1	1	1	1	1	1	44
OG0000757	1	1	1	1	1	1	1	1	1	1	1	1	1	1	1	1	1	1	1	1	0	1	1	1	1	1	1	1	1	1	1	1	1	1	1	1	1	1	1	1	1	1	1	1	1	44
OG0000758	1	1	1	1	1	1	1	1	1	1	1	1	1	1	1	1	0	1	1	1	1	1	1	1	1	1	1	1	1	1	1	1	1	1	1	1	1	1	1	1	1	1	1	1	1	44
OG0000759	1	1	1	1	1	1	1	1	1	1	1	1	1	1	1	1	1	0	1	1	1	1	1	1	1	1	1	1	1	1	1	1	1	1	1	1	1	1	1	1	1	1	1	1	1	44
OG0000760	1	1	1	1	1	1	1	0	1	1	1	1	1	1	0	1	1	1	1	1	1	1	1	1	2	1	0	1	1	1	1	1	1	1	1	1	1	1	2	1	1	1	1	1	1	44
OG0000761	1	1	1	1	1	1	1	1	1	1	1	1	1	1	1	1	1	1	1	1	0	1	1	1	1	1	1	1	1	1	1	1	1	1	1	1	1	1	1	1	1	1	1	1	1	44
OG0000762	1	1	1	1	1	0	1	1	1	1	1	1	1	1	1	2	1	1	1	1	1	1	1	1	1	1	1	1	1	1	1	0	1	1	1	1	1	1	1	1	1	1	1	1	1	44
OG0000763	1	1	1	1	1	0	1	1	1	1	1	1	1	1	1	2	1	1	1	1	1	1	1	1	1	1	1	1	1	1	1	0	1	1	1	1	1	1	1	1	1	1	1	1	1	44
OG0000764	1	1	1	1	1	0	1	1	1	1	1	1	1	1	1	2	1	1	1	1	1	1	1	1	1	1	1	1	1	1	1	0	1	1	1	1	1	1	1	1	1	1	1	1	1	44
OG0000765	1	0	1	1	1	1	1	1	1	1	1	1	1	1	0	1	1	1	1	1	1	1	1	1	1	1	1	1	1	1	1	1	1	1	1	1	1	1	1	1	1	1	1	1	2	44
OG0000766	1	1	1	1	1	1	1	1	1	1	1	1	1	1	1	1	1	1	1	1	0	1	1	1	1	1	1	1	1	1	1	1	1	1	1	1	1	1	1	1	1	1	1	1	1	44
OG0000767	1	1	1	1	2	1	1	1	1	1	1	1	1	1	1	1	0	1	0	1	1	1	1	1	1	1	1	1	1	1	1	1	1	1	1	1	1	1	1	1	1	1	1	1	1	44
OG0000768	1	1	1	1	1	1	1	1	1	1	1	1	1	1	1	1	0	1	1	1	1	1	1	1	1	1	1	1	1	1	1	1	1	1	1	1	1	1	1	1	1	1	1	1	1	44
OG0000769	1	1	1	1	1	1	1	1	1	1	1	1	1	1	0	1	1	1	1	1	1	1	1	1	1	1	1	1	1	1	1	1	1	1	1	1	1	1	1	1	1	1	1	1	1	44
OG0000770	1	1	1	1	1	1	1	1	1	1	1	1	1	1	0	1	1	1	1	1	1	1	1	1	1	1	1	1	1	1	1	1	1	1	1	1	1	1	1	1	1	1	1	1	1	44
OG0000771	1	1	1	1	1	1	1	1	1	1	1	1	1	1	1	1	1	1	1	1	1	1	1	1	1	1	1	1	1	1	1	1	1	1	1	1	1	1	1	1	1	1	1	1	0	44
OG0000772	1	1	1	1	1	1	1	1	1	0	1	1	1	1	1	1	1	1	0	1	1	1	1	1	1	1	1	1	1	1	1	1	1	1	1	1	1	1	1	2	1	1	1	1	1	44
OG0000773	1	1	1	1	1	1	1	1	1	1	1	1	1	1	1	1	1	1	1	1	1	1	1	1	1	1	1	1	1	1	1	1	1	1	1	1	1	1	1	1	1	1	1	1	0	44
OG0000774	1	1	1	1	1	1	1	1	1	1	1	1	1	1	0	1	1	1	1	1	1	1	1	1	1	1	1	1	1	1	1	1	1	1	1	1	1	1	1	1	1	1	1	1	1	44
OG0000775	1	1	1	1	1	1	1	1	1	1	1	1	1	1	1	1	1	0	1	1	1	1	1	1	1	1	0	0	1	1	1	1	1	1	1	1	1	1	1	2	1	2	1	1	1	44
OG0000776	1	1	1	1	1	1	1	1	1	1	1	1	1	1	1	1	0	1	1	1	1	1	1	1	1	1	1	1	1	1	1	1	1	1	1	1	1	1	1	1	1	1	1	1	1	44
OG0000777	1	1	1	1	1	1	1	1	1	1	1	1	1	1	1	1	0	1	1	1	1	1	1	1	1	1	1	1	1	1	1	1	1	1	1	1	1	1	1	1	1	1	1	1	1	44
OG0000778	1	1	1	1	1	1	1	1	1	1	1	1	1	1	1	1	0	1	1	1	1	1	1	1	1	1	1	1	1	1	1	1	1	1	1	1	1	1	1	1	1	1	1	1	1	44
OG0000779	1	1	1	1	1	1	1	1	1	1	1	1	1	1	1	1	1	1	1	1	1	1	0	1	1	1	1	1	1	1	1	1	1	1	1	1	1	1	1	1	1	1	1	1	1	44
OG0000780	1	1	1	1	1	1	1	1	0	1	1	1	1	1	1	1	1	1	1	1	1	1	1	1	1	1	1	1	1	1	1	1	1	1	1	1	1	1	1	1	1	1	1	1	1	44
OG0000781	1	1	1	1	1	1	1	1	0	1	1	1	1	1	1	1	1	1	1	1	1	1	1	1	1	1	1	1	1	1	1	1	1	1	1	1	1	1	1	1	1	1	1	1	1	44
OG0000782	1	1	1	1	1	1	1	1	0	1	1	1	1	1	1	1	1	1	1	1	1	1	1	1	1	1	1	1	1	1	1	1	1	1	1	1	1	1	1	1	1	1	1	1	1	44
OG0000783	1	1	1	1	1	0	1	1	1	1	1	1	1	1	1	1	1	1	1	1	1	1	1	1	1	1	1	1	1	1	1	1	1	1	1	1	1	1	1	1	1	1	1	1	1	44
OG0000784	1	1	1	1	1	0	1	1	1	1	1	1	1	1	1	1	1	1	1	1	1	1	1	1	1	1	1	1	1	1	1	1	1	1	1	1	1	1	1	1	1	1	1	1	1	44
OG0000785	1	1	1	1	1	1	1	1	1	1	1	1	1	1	1	0	1	1	1	1	1	1	1	1	1	1	1	1	1	1	1	1	1	1	1	1	1	1	1	1	1	1	1	1	1	44
OG0000786	1	1	1	1	1	1	1	1	1	1	1	1	1	1	1	0	1	1	1	1	1	1	1	1	1	1	1	1	1	1	1	1	1	1	1	1	1	1	1	1	1	1	1	1	1	44
OG0000787	1	1	1	1	1	0	1	0	1	1	1	1	1	1	1	2	1	1	1	1	1	1	1	1	1	1	1	1	1	1	1	1	1	1	1	1	1	1	1	1	1	1	1	1	1	44
OG0000788	1	1	1	1	1	2	1	0	1	1	1	1	1	1	1	0	1	1	1	1	1	1	1	1	1	1	1	1	1	1	1	1	1	1	1	1	1	1	1	1	1	1	1	1	1	44
OG0000789	1	1	1	1	1	1	1	1	1	1	0	1	1	1	1	1	1	1	1	1	1	1	1	1	1	1	1	1	1	1	1	1	1	1	1	1	1	1	1	1	1	1	1	1	1	44
OG0000790	1	1	1	1	1	1	1	1	1	1	0	1	1	1	1	1	1	1	1	1	1	1	1	1	1	1	1	1	1	1	1	1	1	1	1	1	1	1	1	1	1	1	1	1	1	44
OG0000791	1	1	1	1	1	1	1	1	1	1	0	1	1	1	1	1	1	1	1	1	1	1	1	1	1	1	1	1	1	1	1	1	1	1	1	1	1	1	1	1	1	1	1	1	1	44
OG0000792	1	1	1	1	1	1	1	1	1	1	1	1	1	1	1	1	0	1	1	1	1	1	1	1	1	1	1	1	1	1	1	1	1	1	1	1	1	1	1	1	1	1	1	1	1	44
OG0000793	1	0	2	1	1	1	1	1	0	1	1	1	1	1	1	1	1	1	1	1	1	1	1	1	1	1	1	1	1	1	1	1	1	1	1	1	1	1	0	2	1	1	1	1	1	44
OG0000794	1	1	1	1	1	1	1	1	1	1	1	1	1	1	1	1	1	1	1	1	1	1	1	1	1	1	1	1	1	1	1	1	1	1	1	1	1	1	0	1	1	1	1	1	1	44
OG0000795	1	1	1	1	1	1	1	1	1	1	1	1	1	1	1	1	1	1	1	1	1	1	1	1	1	1	1	0	1	1	1	1	1	1	1	1	1	1	1	1	1	1	1	1	1	44
OG0000796	1	1	1	1	1	1	1	1	1	1	1	1	1	1	1	1	1	0	1	1	1	1	1	1	1	1	1	1	1	1	1	1	1	1	1	1	1	1	1	1	1	1	1	1	1	44
OG0000797	1	1	1	0	1	1	1	1	1	1	1	1	1	1	1	1	1	1	1	1	1	1	1	1	1	1	1	1	1	1	1	1	1	1	1	1	1	1	1	1	1	1	1	1	1	44
OG0000798	1	1	1	1	1	1	1	1	1	1	1	1	1	1	1	1	1	1	1	1	1	1	1	1	1	1	1	1	1	1	1	1	1	1	0	1	1	1	1	1	1	1	1	1	1	44
OG0000799	1	1	1	1	1	1	1	1	1	1	0	1	1	1	1	1	1	1	1	1	1	1	1	1	1	1	1	1	1	1	1	1	1	1	1	1	1	1	1	1	1	1	1	1	1	44
OG0000800	1	1	1	1	1	1	1	1	1	1	1	1	1	1	1	1	1	1	1	1	1	1	1	1	1	1	1	1	1	1	1	1	1	1	0	1	1	1	1	1	1	1	1	1	1	44
OG0000801	1	1	1	1	1	1	1	1	1	1	1	1	1	1	1	1	1	1	0	1	1	1	1	1	1	1	1	1	1	1	1	1	1	1	1	1	1	1	1	1	1	1	1	1	1	44
OG0000802	1	1	1	1	1	1	1	1	1	1	1	1	0	1	1	1	1	1	1	1	1	1	1	1	1	1	1	1	1	1	1	1	1	1	1	1	1	1	1	1	1	1	1	1	1	44
OG0000803	1	1	1	1	1	1	1	1	1	1	1	1	1	1	1	1	1	1	1	1	0	1	1	1	1	1	1	1	1	1	1	1	1	1	1	1	1	1	1	1	1	1	1	1	1	44
OG0000804	1	1	1	1	1	1	1	1	1	1	1	1	1	1	1	1	1	1	1	1	0	1	1	1	1	1	1	1	1	1	1	1	1	1	1	1	1	1	1	1	1	1	1	1	1	44
OG0000805	1	1	1	1	1	1	1	1	0	1	1	1	1	1	1	1	1	1	1	1	1	1	1	1	1	1	1	1	1	1	1	1	1	1	1	1	1	1	1	1	1	1	1	2	0	44
OG0000806	1	1	0	1	1	1	1	1	1	1	1	1	1	1	1	0	1	1	1	1	1	1	1	1	1	1	1	1	1	1	1	1	1	1	1	1	1	1	1	1	1	1	1	2	1	44
OG0000807	1	1	1	1	1	0	1	1	1	1	1	1	1	1	1	1	1	1	1	1	1	1	1	1	1	1	1	1	1	1	1	1	1	1	1	1	1	1	1	1	1	1	1	1	1	44
OG0000808	1	1	1	1	1	0	1	1	1	1	1	1	1	1	1	1	1	1	1	1	1	1	1	1	1	1	1	1	1	1	1	1	1	1	1	1	1	1	1	1	1	1	1	1	1	44
OG0000809	1	1	1	1	1	0	1	1	1	1	1	1	1	1	1	1	1	1	1	1	1	1	1	1	1	1	1	1	1	1	1	1	1	1	1	1	1	1	1	1	1	1	1	1	1	44
OG0000810	1	1	1	1	1	0	1	1	1	1	1	1	1	1	1	1	1	1	1	1	1	1	1	1	1	1	1	1	1	1	1	1	1	1	1	1	1	1	1	1	1	1	1	1	1	44
OG0000811	1	1	1	1	1	0	1	1	1	1	1	1	1	1	1	1	1	1	1	1	1	1	1	1	1	1	1	1	1	1	1	1	1	1	1	1	1	1	1	1	1	1	1	1	1	44
OG0000812	1	1	1	1	1	1	1	1	0	1	1	1	1	1	1	1	1	1	1	1	1	1	1	1	1	1	1	1	1	1	1	1	1	1	1	1	1	1	1	1	1	1	1	1	1	44
OG0000813	1	1	1	1	1	1	1	1	1	1	1	1	1	1	1	1	1	0	1	1	1	1	1	1	1	1	1	1	1	1	1	1	1	1	1	1	1	1	1	1	1	1	1	1	1	44
OG0000814	1	1	1	1	1	1	0	1	1	1	1	1	1	1	1	1	1	1	1	1	1	1	1	1	1	1	1	1	1	1	1	1	1	1	1	1	1	1	1	1	1	1	1	1	1	44
OG0000815	1	1	1	0	1	1	1	1	1	1	1	1	1	1	1	1	1	1	1	1	1	1	1	1	1	1	1	1	1	1	1	1	1	1	1	1	1	1	1	1	1	1	1	1	1	44
OG0000816	1	1	1	0	1	1	1	1	1	1	1	1	1	1	1	1	1	1	1	1	1	1	1	1	1	1	1	1	1	1	1	1	1	1	1	1	1	1	1	1	1	1	1	1	1	44
OG0000817	1	1	1	1	1	1	1	1	1	1	1	1	1	1	1	1	0	1	1	1	1	1	1	1	1	1	1	1	1	1	1	1	1	1	1	1	1	1	1	1	1	1	1	1	1	44
OG0000818	1	1	0	1	1	1	1	1	1	1	1	1	1	1	1	1	1	1	1	1	1	1	1	1	1	1	1	1	1	1	1	1	1	1	1	1	1	1	1	1	1	1	1	1	1	44
OG0000819	1	1	1	1	1	1	1	0	1	1	1	1	1	1	1	1	1	1	1	1	1	1	1	1	1	1	1	1	1	1	1	1	1	1	1	1	1	1	1	1	1	1	1	1	1	44
OG0000820	1	1	1	1	1	1	1	1	0	1	1	1	1	1	1	1	1	1	1	1	1	1	1	1	1	1	1	1	1	1	1	1	1	1	1	1	1	1	1	1	1	1	1	1	1	44
OG0000821	1	1	1	1	1	1	1	1	1	1	1	1	1	1	1	1	1	1	0	1	1	1	1	1	1	1	1	1	1	1	1	1	1	1	1	1	1	1	1	1	1	1	1	1	1	44
OG0000822	1	1	1	1	1	1	1	1	1	1	1	1	1	1	1	1	1	0	1	1	1	1	1	1	1	1	1	1	1	1	1	1	1	1	1	1	1	1	1	1	1	1	1	1	1	44
OG0000823	1	1	1	1	1	1	1	1	1	1	1	0	1	1	1	1	1	1	1	1	1	1	1	1	1	1	1	1	1	1	1	1	1	1	1	1	1	1	1	1	1	1	1	1	1	44
OG0000824	1	1	1	1	1	1	1	1	1	1	1	0	1	1	1	1	1	1	1	1	1	1	1	1	1	1	1	1	1	1	1	1	1	1	1	1	1	1	1	1	1	1	1	1	1	44
OG0000825	1	1	1	1	1	1	1	1	1	1	1	1	1	1	1	1	1	1	1	1	1	1	1	1	1	1	1	1	1	0	1	1	1	1	1	1	1	1	1	1	1	1	1	1	1	44
OG0000826	1	1	1	1	1	1	1	1	1	1	1	1	1	1	1	1	0	1	1	1	1	1	1	1	1	1	1	1	1	1	1	1	1	1	1	1	1	1	1	1	1	1	1	1	1	44
OG0000827	1	1	1	1	1	1	1	1	1	1	1	1	1	1	1	1	1	1	1	1	1	1	0	2	0	1	1	1	1	1	1	1	1	1	1	1	1	1	1	1	1	1	1	1	1	44
OG0000828	1	1	1	1	1	1	1	1	1	1	1	1	1	1	1	1	1	0	1	1	1	1	1	1	1	1	1	1	1	1	1	1	1	1	1	1	1	1	1	1	1	1	1	1	1	44
OG0000829	1	1	0	1	1	1	1	1	1	1	1	1	1	1	1	1	1	1	1	1	1	1	1	1	1	1	1	1	1	1	1	1	1	1	1	1	1	1	1	1	1	1	1	1	1	44
OG0000830	1	1	1	1	1	1	1	1	1	1	1	1	1	1	1	1	1	0	1	1	1	1	1	1	1	1	1	1	1	1	1	1	1	1	1	1	1	1	1	1	1	1	1	1	1	44
OG0000831	1	1	1	1	1	1	1	1	1	2	1	1	1	1	1	1	1	1	1	1	0	1	1	1	1	1	1	1	1	1	1	1	1	1	1	1	1	1	1	1	1	1	1	1	0	44
OG0000832	1	1	1	1	1	1	1	1	1	2	1	1	1	1	1	1	1	1	1	1	0	1	1	1	1	1	1	1	1	1	1	1	1	1	1	1	1	1	1	1	1	1	1	1	0	44
OG0000833	1	1	1	1	2	1	1	1	1	1	1	1	1	1	1	0	0	1	1	1	1	1	1	1	1	1	1	1	1	1	1	1	1	1	0	1	1	1	1	1	1	1	1	2	1	44
OG0000834	1	0	1	1	1	1	1	1	1	1	1	1	1	1	1	1	0	1	1	1	1	1	1	1	1	1	1	1	1	1	1	1	1	1	1	1	1	1	2	1	1	1	1	1	1	44
OG0000835	1	0	1	1	1	1	1	1	1	1	1	1	1	1	1	1	1	1	1	1	1	1	1	1	1	1	1	1	1	1	1	1	1	1	1	1	1	1	1	1	1	1	1	1	1	44
OG0000836	1	1	1	1	1	1	1	1	1	0	1	1	1	1	1	1	1	1	1	1	1	1	1	1	1	1	1	1	1	1	1	1	1	1	1	1	1	1	1	1	1	1	1	1	1	44
OG0000837	1	1	1	1	2	1	1	1	0	0	1	1	1	1	1	1	1	1	1	1	1	1	1	1	1	1	1	1	1	1	1	1	1	1	1	1	1	1	1	1	1	1	1	1	1	44
OG0000838	1	1	1	1	2	1	1	1	1	0	1	1	1	1	1	1	1	1	1	1	1	1	1	1	1	1	1	1	1	1	1	1	1	1	1	1	1	1	1	1	0	1	1	1	1	44
OG0000839	1	1	1	1	1	1	1	1	1	1	1	1	0	1	1	1	1	1	1	1	1	1	1	1	1	1	1	1	1	1	1	1	1	1	1	1	1	1	1	1	1	1	1	1	1	44
OG0000840	1	2	1	1	1	1	1	1	0	1	1	1	1	1	1	0	1	1	1	1	1	1	1	1	1	1	1	1	1	1	1	1	1	1	1	1	1	1	1	1	1	1	1	1	1	44
OG0000841	1	1	1	1	1	1	1	1	1	1	1	1	1	1	1	1	1	1	1	1	1	1	1	1	1	1	1	1	1	1	1	1	1	1	0	1	1	1	1	1	1	1	1	1	1	44
OG0000842	1	1	1	1	1	1	1	1	1	1	1	1	1	1	1	0	1	1	1	1	1	1	1	1	1	1	1	1	1	1	1	1	1	1	1	1	1	1	1	1	1	1	1	1	1	44
OG0000843	1	1	1	1	0	1	1	1	0	1	1	1	1	1	1	1	1	1	1	1	1	1	1	1	1	1	1	1	1	1	1	1	1	1	1	1	1	1	2	1	1	1	1	1	1	44
OG0000844	1	1	1	1	1	1	1	1	1	1	1	1	1	1	1	1	1	1	1	1	1	1	1	1	1	1	1	1	1	1	1	1	1	1	0	1	1	1	1	1	1	1	1	1	1	44
OG0000845	1	1	1	1	1	1	1	1	1	1	0	1	1	1	1	1	1	1	1	1	1	1	1	1	1	1	1	1	1	1	1	1	1	1	1	1	1	1	1	1	1	1	1	1	1	44
OG0000846	1	1	1	1	1	1	1	0	1	1	1	1	1	1	1	1	1	1	1	1	1	1	1	1	1	1	1	1	1	1	1	1	1	1	1	1	1	1	1	1	1	1	1	1	1	44
OG0000847	1	1	1	1	1	1	1	1	0	1	1	1	1	1	1	1	1	1	1	1	1	1	1	1	1	1	1	1	1	1	1	1	1	1	1	1	1	1	1	1	1	1	1	1	1	44
OG0000848	1	1	1	1	1	1	1	1	1	1	1	1	1	1	1	1	1	1	1	1	1	1	1	1	1	1	1	1	0	1	1	1	1	1	1	1	1	1	1	1	1	1	1	1	1	44
OG0000849	1	1	0	1	1	1	1	1	1	1	1	1	1	1	1	1	1	1	1	1	1	1	1	1	1	1	1	1	1	1	1	1	1	1	1	1	1	1	1	1	1	1	1	1	1	44
OG0000850	1	1	1	1	1	1	1	1	1	1	1	1	1	1	1	1	1	1	0	1	1	1	1	1	1	1	1	1	1	1	1	1	1	1	1	1	1	1	1	1	1	1	1	1	1	44
OG0000851	1	1	0	1	1	1	1	1	1	1	1	1	1	1	1	1	1	1	1	1	1	1	1	1	1	1	1	1	1	1	1	1	1	1	1	1	1	1	1	1	1	1	1	1	1	44
OG0000852	1	1	0	1	1	1	1	1	1	1	1	1	1	1	1	1	1	1	1	1	1	1	1	1	1	1	1	1	1	1	1	1	1	1	1	1	1	1	1	1	1	1	1	1	1	44
OG0000853	1	1	1	1	1	1	1	1	0	1	1	1	1	1	1	1	1	1	1	1	1	1	1	1	1	1	1	1	1	1	1	1	1	1	1	1	1	1	1	1	1	1	1	1	1	44
OG0000854	1	1	1	1	1	1	1	1	1	1	1	1	1	1	1	1	1	1	1	1	1	1	1	1	1	1	1	1	1	1	1	1	1	1	1	1	1	1	1	1	1	1	1	1	0	44
OG0000855	1	1	1	1	1	1	1	1	1	1	1	1	1	1	1	1	1	1	1	1	1	1	1	1	1	1	1	1	1	1	1	1	1	1	1	1	1	1	1	1	1	1	1	1	0	44
OG0000856	1	1	1	1	1	1	1	1	1	1	1	1	1	1	1	1	1	1	1	1	1	1	1	1	1	1	1	1	1	1	1	1	1	1	1	1	1	1	1	1	1	1	1	1	0	44
OG0000857	1	1	1	1	1	1	1	1	1	1	1	1	1	1	1	1	1	1	1	1	1	1	1	1	1	1	1	1	1	1	1	1	1	1	1	1	1	1	1	1	1	1	1	1	0	44
OG0000858	1	1	1	1	1	1	1	1	1	1	1	1	1	1	1	1	1	1	1	1	1	1	1	1	1	1	1	1	1	1	1	1	1	1	1	1	1	1	1	1	1	1	1	1	0	44
OG0000859	1	1	1	0	1	1	1	1	1	1	1	1	1	1	1	1	1	0	1	1	1	1	1	1	1	1	1	1	1	1	1	0	1	1	1	1	1	1	2	1	2	1	1	1	1	44
OG0000860	1	1	1	1	1	1	1	1	0	1	1	1	1	1	1	1	1	0	2	1	1	1	1	2	0	1	1	1	1	1	1	1	1	1	1	1	1	1	1	1	1	1	1	1	1	44
OG0000861	1	1	1	1	1	1	1	1	1	1	1	1	1	1	1	1	1	1	1	1	1	1	1	1	1	1	0	1	1	1	1	1	1	1	1	1	1	1	1	1	1	1	1	1	1	44
OG0000862	1	1	1	1	1	1	1	0	1	1	1	1	1	1	1	1	1	1	1	1	1	1	1	1	1	1	1	1	1	1	1	1	1	1	1	1	1	1	1	1	1	1	1	1	1	44
OG0000863	1	1	1	1	1	1	1	1	1	1	1	1	1	1	1	1	0	1	1	1	1	1	1	1	1	1	1	1	1	1	1	1	1	1	1	1	1	1	1	1	1	1	1	1	1	44
OG0000864	1	1	1	1	1	1	1	1	1	1	1	1	1	1	1	1	1	1	1	1	1	1	1	1	1	1	1	1	1	1	1	1	1	1	1	1	1	1	1	1	1	1	1	1	0	44
OG0000865	1	1	1	1	1	1	1	1	1	1	1	0	1	1	2	1	1	1	1	1	1	1	1	1	1	1	1	1	1	1	1	1	1	1	1	1	1	1	1	1	1	1	1	1	0	44
OG0000866	1	1	1	1	1	1	1	1	1	1	0	1	1	1	2	1	1	1	1	1	1	1	1	1	1	1	0	1	1	1	1	1	1	1	1	1	1	1	1	1	1	1	1	1	1	44
OG0000867	1	1	1	1	1	1	1	1	1	1	1	1	1	1	1	1	1	1	1	1	1	1	1	1	1	1	1	1	1	1	1	1	1	1	1	1	1	1	1	0	1	1	1	1	1	44
OG0000868	1	1	1	1	1	1	1	1	1	1	1	1	1	1	1	1	1	1	1	1	1	1	1	1	1	1	1	1	1	1	1	1	1	1	1	1	1	1	1	0	1	1	1	1	1	44
OG0000869	1	1	1	1	1	1	1	1	1	1	1	1	1	1	1	1	1	1	0	1	1	1	1	1	1	1	1	1	1	1	1	1	1	1	1	1	1	1	1	1	1	1	1	1	1	44
OG0000870	1	1	1	1	1	1	1	1	1	1	1	1	1	1	1	0	1	1	1	1	1	1	1	1	1	1	1	1	1	1	1	1	1	1	1	1	1	1	1	1	1	1	1	1	1	44
OG0000871	1	1	1	1	1	1	1	1	1	1	1	1	0	1	1	1	1	1	1	1	1	1	1	1	1	1	1	1	1	1	1	1	1	1	1	1	1	1	1	1	1	1	1	1	1	44
OG0000872	1	1	1	1	1	1	1	1	1	1	1	1	1	1	1	1	1	1	1	1	1	1	1	1	1	1	1	1	1	1	1	1	1	1	0	1	1	1	1	1	1	1	1	1	1	44
OG0000873	1	1	1	1	1	1	1	1	1	1	1	1	1	1	1	1	1	1	1	1	1	1	1	1	1	1	1	1	1	1	1	1	1	1	0	1	1	1	1	1	1	1	1	1	1	44
OG0000874	1	1	1	1	1	2	1	1	1	0	1	1	0	1	1	1	1	1	1	1	1	1	1	1	1	1	1	1	1	1	1	1	1	1	1	1	1	1	1	1	1	1	1	1	1	44
OG0000875	1	1	1	1	1	1	1	1	1	1	1	1	1	1	1	0	1	1	1	1	1	1	1	1	1	1	1	1	1	1	1	1	1	1	1	1	1	1	1	1	1	1	1	1	1	44
OG0000876	1	1	1	1	1	1	1	1	1	1	1	1	1	1	1	1	1	1	1	1	1	1	1	1	1	1	1	1	1	1	1	1	1	1	1	1	1	1	1	1	1	1	1	1	0	44
OG0000877	1	1	1	1	1	1	1	1	1	1	1	1	1	1	1	1	1	1	1	1	1	1	0	1	1	1	1	1	1	1	1	1	1	1	1	1	1	1	1	1	1	1	1	1	1	44
OG0000878	1	1	1	1	1	1	1	1	1	1	1	1	1	1	1	1	1	1	1	1	1	1	0	1	1	1	1	1	1	1	1	1	1	1	1	1	1	1	1	1	1	1	1	1	1	44
OG0000879	1	1	1	1	1	1	1	1	1	1	1	1	1	0	1	1	1	1	1	1	1	1	1	1	1	1	1	1	1	1	1	1	1	1	1	1	1	1	1	1	1	1	1	1	1	44
OG0000880	1	1	1	1	1	1	1	1	1	1	1	1	1	0	1	1	1	1	1	1	1	1	1	1	1	1	1	1	1	1	1	1	1	1	1	1	1	1	1	1	1	1	1	1	1	44
OG0000881	1	1	1	1	1	1	1	1	1	2	1	1	1	1	1	1	1	1	1	0	1	1	1	1	1	0	1	1	1	1	1	1	1	1	1	1	1	1	1	1	1	1	1	1	1	44
OG0000882	0	1	1	1	1	1	1	1	2	1	1	1	1	0	1	1	1	1	1	1	1	1	1	1	1	1	1	1	0	1	1	1	1	1	1	1	1	1	1	2	1	1	1	1	1	44
OG0000883	0	1	0	2	0	1	2	1	1	1	1	1	1	0	2	0	1	1	1	1	1	1	1	0	1	1	1	1	0	1	1	1	1	1	1	2	1	1	1	1	1	1	2	1	2	44
OG0000884	0	1	1	1	1	1	1	1	1	1	1	1	1	1	1	1	1	1	1	1	1	1	1	1	1	1	1	1	1	1	1	1	1	1	1	1	1	1	1	1	1	1	1	1	1	44
OG0000885	0	1	1	1	2	1	1	1	1	1	1	1	1	0	1	1	1	1	1	1	1	1	1	1	1	1	1	1	0	1	1	1	1	1	1	1	1	1	1	1	1	1	1	2	1	44
OG0000886	0	1	1	1	1	1	1	1	1	1	1	1	2	0	1	1	0	1	0	1	1	1	0	1	0	1	1	1	0	1	1	1	1	1	3	1	2	1	1	2	1	1	1	2	1	44
OG0000887	0	1	2	1	1	1	1	1	1	0	1	1	1	1	1	1	1	1	1	1	1	1	1	1	1	1	1	1	1	1	1	1	1	1	1	1	1	1	1	1	1	1	1	1	1	44
OG0000888	0	1	1	1	2	1	1	1	1	1	1	1	1	0	1	1	1	1	1	1	1	1	1	1	1	1	1	1	0	1	1	1	1	1	1	1	1	1	2	1	1	1	1	1	1	44
OG0000889	0	1	1	1	2	1	1	1	1	1	1	1	1	0	1	1	1	1	1	1	1	1	1	1	1	1	1	1	0	1	1	1	1	1	2	1	1	1	1	1	1	1	1	1	1	44
OG0000890	1	1	1	0	1	1	1	0	1	1	1	1	1	1	1	1	1	1	1	1	1	1	1	1	1	1	1	1	1	1	1	1	1	1	1	1	1	1	1	1	1	1	1	1	1	43
OG0000891	1	1	1	0	1	1	1	0	1	1	1	1	1	1	1	1	1	1	1	1	1	1	1	1	1	1	1	1	1	1	1	1	1	1	1	1	1	1	1	1	1	1	1	1	1	43
OG0000892	1	1	1	1	1	1	1	1	1	1	1	1	1	1	1	1	1	1	1	0	1	1	1	1	1	0	1	1	1	1	1	1	1	1	1	1	1	1	1	1	1	1	1	1	1	43
OG0000893	1	1	1	1	1	1	1	1	1	1	1	1	1	1	1	1	1	1	1	0	1	1	1	1	1	0	1	1	1	1	1	1	1	1	1	1	1	1	1	1	1	1	1	1	1	43
OG0000894	1	1	1	1	1	1	1	1	0	1	1	1	1	1	1	1	0	1	1	1	1	1	1	1	1	1	1	1	1	1	1	1	1	1	1	1	1	1	1	1	1	1	1	1	1	43
OG0000895	1	1	1	1	1	1	1	1	1	1	1	1	1	2	1	0	1	1	1	1	1	1	1	1	1	1	1	1	1	1	1	1	1	1	0	1	1	1	1	1	1	1	1	1	0	43
OG0000896	1	1	1	1	1	1	1	1	1	1	1	1	1	1	1	0	1	0	1	1	1	1	1	1	1	1	1	1	1	1	1	1	1	1	1	1	1	1	1	1	1	1	1	1	1	43
OG0000897	1	1	1	1	1	1	1	1	1	1	1	1	1	1	1	1	1	0	1	1	1	1	0	1	1	1	1	1	1	1	1	1	1	1	1	1	1	1	1	1	1	1	1	1	1	43
OG0000898	1	1	1	1	1	1	1	1	1	1	1	1	1	1	1	1	1	0	1	1	1	1	0	1	1	1	1	1	1	1	1	1	1	1	1	1	1	1	1	1	1	1	1	1	1	43
OG0000899	1	1	1	0	1	1	1	1	1	1	1	1	0	1	1	1	1	1	1	1	1	1	1	1	1	1	1	1	1	1	1	1	1	1	1	1	1	1	1	1	1	1	1	1	1	43
OG0000900	1	1	1	1	1	1	1	1	1	1	1	1	1	1	1	1	0	0	1	1	1	1	1	1	1	1	1	1	1	1	1	1	1	1	1	1	1	1	1	1	1	1	1	1	1	43
OG0000901	1	1	1	1	1	1	1	1	1	0	1	1	1	1	1	0	1	1	1	1	1	1	1	1	1	1	1	1	1	1	1	1	1	1	1	1	1	1	1	1	1	1	1	1	1	43
OG0000902	1	1	1	1	1	1	1	1	1	1	1	1	1	1	1	0	1	0	1	1	1	1	1	1	1	1	1	1	1	1	1	1	1	1	1	1	1	1	1	1	1	1	1	1	1	43
OG0000903	1	1	1	1	1	1	1	1	0	1	1	1	1	1	1	0	1	1	1	1	1	1	1	1	1	1	1	1	1	1	1	1	1	1	1	1	1	1	1	1	1	1	1	1	1	43
OG0000904	1	1	1	1	1	1	1	1	1	1	1	1	1	1	1	0	1	0	1	1	1	1	1	1	1	1	1	1	1	1	1	1	1	1	1	1	1	1	1	1	1	1	1	1	1	43
OG0000905	1	1	1	1	1	1	1	1	1	0	1	1	1	1	1	0	1	1	1	1	1	1	1	1	1	1	1	1	1	1	1	1	1	1	1	1	1	1	1	1	1	1	1	1	1	43
OG0000906	1	1	1	1	1	1	1	1	1	1	1	1	1	1	1	1	1	1	1	1	0	1	1	1	1	1	1	1	1	0	1	1	1	1	1	1	1	1	1	1	1	1	1	1	1	43
OG0000907	1	1	1	1	1	1	0	1	1	1	1	1	1	0	1	1	1	1	1	1	1	1	1	1	1	1	1	1	1	1	1	1	1	1	1	1	1	1	1	1	1	1	1	1	1	43
OG0000908	1	1	1	0	1	1	1	1	1	1	1	1	1	1	1	1	1	1	1	1	1	1	1	1	1	1	1	1	1	1	1	1	1	1	1	1	1	1	1	1	1	0	1	1	1	43
OG0000909	1	1	1	1	1	1	1	1	1	0	1	1	1	1	1	1	1	1	1	1	1	1	1	1	1	1	1	0	1	1	1	1	1	1	1	1	1	1	1	1	1	1	1	1	1	43
OG0000910	1	1	1	1	1	1	1	0	1	1	1	1	1	1	1	1	0	1	1	1	1	1	1	1	1	1	1	1	1	1	1	1	1	1	1	1	1	1	1	1	1	1	1	1	1	43
OG0000911	1	1	1	1	1	1	1	0	1	1	1	1	1	1	1	1	1	1	1	1	1	1	1	1	1	1	1	1	1	1	1	1	1	1	1	1	1	1	1	1	1	1	1	0	1	43
OG0000912	1	1	1	1	1	1	1	1	1	1	1	1	1	1	1	1	1	1	1	1	0	1	1	1	1	1	1	0	1	1	1	1	1	1	1	1	1	1	1	1	1	1	1	1	1	43
OG0000913	1	1	1	1	1	1	1	1	1	1	1	1	1	1	1	1	1	1	1	1	0	1	1	1	1	1	1	1	1	1	1	1	1	0	1	1	1	1	1	1	1	1	1	1	1	43
OG0000914	1	1	1	1	1	1	1	1	1	1	1	1	1	1	1	1	1	1	1	1	0	1	1	1	1	1	1	1	1	0	1	1	1	1	1	1	1	1	1	1	1	1	1	1	1	43
OG0000915	1	1	1	1	1	1	1	1	1	1	1	1	1	1	1	1	1	1	1	1	1	1	1	1	1	1	1	0	1	1	1	1	1	1	1	1	1	1	1	1	0	1	1	1	1	43
OG0000916	1	1	1	1	1	1	1	1	1	1	1	1	1	1	1	1	1	1	1	0	1	1	1	1	1	0	1	1	1	1	1	1	1	1	1	1	1	1	1	1	1	1	1	1	1	43
OG0000917	1	1	1	1	1	1	1	1	0	0	1	1	1	1	1	1	1	1	1	1	1	1	1	1	1	1	1	1	1	1	1	1	1	1	1	1	1	1	1	1	1	1	1	1	1	43
OG0000918	1	1	1	1	1	1	1	1	1	1	1	1	1	1	1	0	1	1	1	1	1	1	1	1	1	1	1	1	1	1	1	1	1	1	1	1	1	1	1	1	1	1	1	1	0	43
OG0000919	1	1	1	1	1	1	1	1	1	1	1	1	1	1	1	1	1	0	1	1	1	1	1	1	1	1	1	1	1	1	1	1	1	1	1	1	1	1	1	1	1	1	1	1	0	43
OG0000920	1	1	1	1	1	0	1	1	1	1	1	1	1	1	1	1	1	1	1	1	1	1	1	1	1	1	1	0	1	1	1	1	1	1	1	1	1	1	1	1	1	1	1	1	1	43
OG0000921	1	1	1	1	1	1	1	1	0	1	1	1	1	1	1	1	1	0	1	1	1	1	1	1	1	1	1	1	1	1	1	1	1	1	1	1	1	1	1	1	1	1	1	1	1	43
OG0000922	1	1	1	2	0	1	1	1	1	1	1	1	1	0	1	1	0	1	1	1	1	1	1	1	1	1	1	1	1	1	1	1	1	1	1	1	1	1	1	1	1	1	1	1	1	43
OG0000923	1	1	1	1	1	1	1	0	1	1	1	1	1	1	1	0	1	1	1	1	1	1	1	1	1	1	1	1	1	1	1	1	1	1	1	1	1	1	1	1	1	1	1	1	1	43
OG0000924	1	1	1	1	1	1	1	0	1	1	1	1	1	1	1	1	1	1	1	1	1	1	1	1	1	1	1	1	1	1	1	1	1	1	0	1	1	1	1	1	1	1	1	1	1	43
OG0000925	1	1	1	1	1	1	1	1	1	1	1	1	1	1	1	1	1	1	1	1	1	1	0	1	0	1	1	1	1	1	1	1	1	1	1	1	1	1	1	1	1	1	1	1	1	43
OG0000926	1	1	1	1	1	1	1	1	1	1	1	1	1	1	1	1	1	0	1	1	1	1	1	1	1	1	1	1	1	1	1	1	1	1	1	1	1	1	1	0	1	1	1	1	1	43
OG0000927	1	1	1	1	1	1	1	0	1	1	1	1	1	1	1	1	1	0	1	1	1	1	1	1	1	1	1	1	1	1	1	1	1	1	1	1	1	1	1	1	1	1	1	1	1	43
OG0000928	1	1	1	1	1	1	1	1	1	1	1	1	1	1	1	0	1	1	0	1	1	1	1	1	1	1	1	1	1	1	1	1	1	1	1	1	1	1	1	1	1	1	1	1	1	43
OG0000929	1	1	0	1	1	1	1	1	1	1	1	1	1	1	1	1	1	1	0	1	1	1	1	1	1	1	1	1	1	1	1	1	1	1	1	0	1	1	1	1	1	1	1	2	1	43
OG0000930	1	1	1	1	1	1	1	1	0	1	1	1	0	1	1	1	1	1	0	1	1	1	1	1	1	1	1	1	1	1	1	1	1	1	1	1	1	1	1	1	1	1	1	2	1	43
OG0000931	1	1	1	1	1	1	1	1	1	1	1	1	1	1	1	1	1	1	1	1	1	1	0	1	0	1	1	1	1	1	1	1	1	1	1	1	1	1	1	1	1	1	1	1	1	43
OG0000932	1	1	1	1	2	1	1	1	1	1	1	1	1	1	1	1	1	1	1	0	1	1	1	1	1	0	1	1	0	1	1	1	1	1	1	1	1	1	1	1	1	1	1	1	1	43
OG0000933	1	1	1	1	1	1	1	1	1	1	1	1	1	1	1	1	1	0	1	1	1	1	1	1	1	1	1	1	1	1	1	1	1	1	1	1	1	0	1	1	1	1	1	1	1	43
OG0000934	1	1	1	1	1	1	1	1	1	1	1	1	1	1	1	1	1	0	1	1	1	1	1	1	1	1	1	1	1	1	1	1	1	1	1	1	1	0	1	1	1	1	1	1	1	43
OG0000935	1	1	1	1	1	1	1	1	1	1	1	1	1	1	0	1	1	1	1	1	1	1	1	1	1	1	1	1	1	1	1	1	1	1	1	1	1	0	1	1	1	1	1	1	1	43
OG0000936	1	1	1	1	1	1	1	1	1	1	1	1	1	1	0	1	1	1	1	1	1	1	1	1	1	1	1	1	1	1	1	1	1	1	1	1	1	0	1	1	1	1	1	1	1	43
OG0000937	1	1	1	1	1	1	1	1	1	1	1	1	1	1	1	1	1	1	1	1	1	1	1	1	1	1	1	1	1	1	1	1	1	1	1	1	1	0	1	1	1	1	0	1	1	43
OG0000938	1	1	1	2	1	1	1	1	0	1	1	1	1	1	1	0	1	1	1	1	1	1	1	1	1	1	1	1	1	1	1	1	1	1	0	1	1	1	1	1	1	1	1	1	1	43
OG0000939	1	1	1	1	1	1	1	1	1	0	1	1	1	1	1	1	1	1	1	1	1	1	1	1	1	1	1	1	1	1	1	1	1	1	0	1	1	1	1	1	1	1	1	1	1	43
OG0000940	1	2	1	1	1	1	1	1	1	1	1	1	1	1	1	0	0	1	1	1	1	1	1	1	1	1	1	1	1	1	1	1	1	1	1	1	1	1	0	1	1	1	2	1	0	43
OG0000941	1	1	1	1	1	1	1	1	1	0	1	1	1	1	1	1	1	0	1	1	1	1	1	1	1	1	1	1	1	1	1	1	1	1	1	1	1	1	0	1	1	1	2	1	1	43
OG0000942	1	1	0	1	1	1	1	1	1	1	1	1	1	1	1	0	1	1	1	1	1	1	1	1	1	1	1	1	1	1	1	1	1	1	1	1	1	1	0	1	1	1	2	1	1	43
OG0000943	1	1	1	1	1	1	1	1	1	1	1	1	1	1	1	1	1	1	1	0	1	1	1	1	1	0	1	1	1	1	1	1	1	1	1	1	1	1	0	1	1	1	2	1	1	43
OG0000944	1	1	1	1	1	1	0	1	1	1	1	1	1	1	1	1	1	1	1	1	1	1	1	1	1	1	1	1	1	1	1	1	1	1	0	1	1	1	1	1	1	1	1	1	1	43
OG0000945	1	1	0	1	1	1	1	1	1	1	1	1	1	1	1	1	1	0	1	1	1	1	1	1	1	1	1	1	1	1	1	1	1	1	1	1	1	1	1	1	1	1	1	1	1	43
OG0000946	1	1	1	1	1	1	1	1	1	1	1	1	1	1	1	1	1	1	1	1	1	1	1	1	1	1	1	1	1	1	1	1	1	1	1	1	1	1	0	1	0	1	1	1	1	43
OG0000947	1	1	1	1	1	1	1	1	1	1	1	1	1	1	1	1	1	0	1	1	1	1	1	1	1	1	1	1	1	1	1	1	1	1	1	1	1	1	1	0	1	1	1	1	1	43
OG0000948	1	1	1	1	1	1	1	1	1	1	1	1	0	1	1	1	1	1	0	1	1	1	1	1	1	1	1	1	1	1	1	1	1	1	1	1	1	1	1	1	1	1	1	1	1	43
OG0000949	1	1	1	1	1	1	1	1	1	1	1	1	1	1	1	1	1	1	1	0	1	1	1	1	1	1	1	1	1	1	1	1	1	1	0	1	1	1	1	1	1	1	1	1	1	43
OG0000950	1	1	1	1	1	0	1	1	0	1	1	1	0	1	1	1	1	1	1	1	1	1	1	1	1	1	1	1	1	1	1	1	1	1	1	1	1	1	1	1	1	1	1	2	1	43
OG0000951	1	1	1	1	1	0	1	1	1	1	1	1	1	1	1	1	1	1	0	1	1	1	1	1	1	1	1	1	1	1	1	1	1	1	1	1	1	1	1	1	1	1	1	1	1	43
OG0000952	1	1	1	1	1	1	1	1	1	1	1	1	1	1	1	1	1	0	1	1	1	1	1	1	1	1	1	1	1	1	1	1	1	1	1	1	1	1	1	1	1	1	1	1	0	43
OG0000953	1	1	1	1	1	1	1	1	1	1	1	1	1	1	1	1	1	0	1	1	1	1	1	1	1	1	1	1	1	1	1	1	1	1	1	1	1	1	1	1	1	1	1	1	0	43
OG0000954	1	1	1	1	1	1	1	1	1	1	1	1	1	1	1	1	1	0	1	1	1	1	1	1	1	1	1	1	1	1	1	1	1	1	1	1	1	1	1	1	1	1	1	1	0	43
OG0000955	1	1	1	1	1	1	1	1	1	1	1	1	1	0	0	1	1	1	1	1	1	1	1	1	1	1	1	1	1	1	1	1	1	1	1	1	1	0	2	1	1	1	1	1	1	43
OG0000956	1	1	1	1	1	1	1	1	1	1	0	1	1	1	1	1	1	0	1	1	1	1	1	1	1	1	1	1	1	1	1	1	1	1	1	1	1	1	1	1	1	1	1	1	1	43
OG0000957	1	1	1	1	1	1	0	1	1	1	1	1	1	1	1	1	1	1	0	1	1	1	1	1	1	1	1	1	1	1	1	1	1	1	1	1	1	1	1	1	1	1	1	1	1	43
OG0000958	1	1	1	1	1	1	1	1	1	1	2	1	0	1	1	1	1	1	1	0	1	1	1	1	1	0	1	1	1	1	1	1	1	1	1	1	1	1	1	1	1	1	1	1	1	43
OG0000959	1	1	1	1	1	1	1	1	1	1	1	1	1	1	1	1	1	1	1	0	1	1	1	1	1	0	1	1	1	1	1	1	1	1	1	1	1	1	1	1	1	1	1	1	1	43
OG0000960	1	1	1	1	1	1	1	1	1	1	1	1	1	1	1	1	1	1	1	1	0	1	1	1	1	1	1	0	1	1	1	1	1	1	1	1	1	1	1	1	1	1	1	1	1	43
OG0000961	1	1	1	1	1	1	1	1	1	1	1	1	1	0	1	1	1	1	1	1	0	1	1	1	1	1	1	1	1	1	1	1	1	1	1	1	1	1	1	1	1	1	1	1	1	43
OG0000962	1	1	1	1	1	1	1	1	1	1	1	1	1	1	1	1	0	0	1	1	1	1	1	1	1	1	1	1	1	1	1	1	1	1	1	1	1	1	1	1	1	1	1	1	1	43
OG0000963	1	1	1	0	1	1	1	1	1	1	1	1	1	1	1	1	1	1	1	1	1	1	1	1	1	1	1	1	0	1	1	1	1	1	1	1	1	1	1	1	1	1	1	1	1	43
OG0000964	1	1	1	1	1	1	1	1	1	1	1	0	1	1	1	1	1	1	1	1	1	1	1	1	1	1	1	1	1	1	1	1	1	1	0	1	1	1	1	1	1	1	1	1	1	43
OG0000965	1	1	1	1	1	1	1	1	1	1	1	0	1	1	1	1	1	0	1	1	1	1	1	1	1	1	1	1	1	1	1	1	1	1	1	1	1	1	1	1	1	1	1	1	1	43
OG0000966	1	1	1	1	1	1	1	1	1	1	1	1	1	1	1	1	1	1	1	0	1	1	1	1	1	0	1	1	1	1	1	1	1	1	1	1	1	1	1	1	1	1	1	1	1	43
OG0000967	1	1	1	1	1	1	1	1	1	1	1	1	1	1	1	0	0	1	1	1	1	1	1	1	1	1	1	1	1	1	1	1	1	1	1	1	1	1	1	1	1	1	1	1	1	43
OG0000968	1	1	1	1	1	1	1	1	1	1	1	1	1	1	1	0	1	0	1	1	1	1	1	1	1	1	1	1	1	1	1	1	1	1	1	1	1	1	1	1	1	1	1	1	1	43
OG0000969	1	1	1	1	1	1	1	1	1	1	1	1	1	1	1	1	1	1	1	0	1	1	1	1	1	0	1	1	1	1	1	1	1	1	1	1	1	1	1	1	1	1	1	1	1	43
OG0000970	1	1	1	1	2	1	1	1	1	1	1	1	0	1	1	1	1	1	1	0	1	1	1	1	1	0	1	1	1	1	1	1	1	1	1	1	1	1	1	1	1	1	1	1	1	43
OG0000971	1	1	1	1	2	1	1	1	1	1	1	1	0	1	1	1	1	1	1	0	1	1	1	1	1	0	1	1	1	1	1	1	1	1	1	1	1	1	1	1	1	1	1	1	1	43
OG0000972	1	1	1	0	1	1	1	1	0	1	1	1	1	1	1	1	1	1	1	1	1	1	1	1	1	1	1	1	1	1	1	1	1	1	1	1	1	1	1	1	1	1	1	1	1	43
OG0000973	1	1	1	1	1	1	1	1	1	1	1	0	1	1	1	1	0	1	1	1	1	1	1	1	1	1	1	1	1	1	1	1	1	1	1	1	1	1	1	1	1	1	1	1	1	43
OG0000974	1	1	1	1	1	1	1	1	0	1	1	1	1	1	1	1	1	1	1	1	0	1	1	1	1	1	1	1	1	1	1	1	1	1	1	1	1	1	1	1	1	1	1	1	1	43
OG0000975	1	0	1	1	1	1	1	1	0	1	1	1	1	1	1	1	1	1	1	1	1	1	1	1	1	1	1	1	1	1	1	1	1	1	1	1	1	1	1	1	1	1	1	1	1	43
OG0000976	1	1	1	1	1	1	1	1	1	1	1	1	1	1	1	1	1	0	1	1	0	1	1	1	1	1	1	1	1	1	1	1	1	1	1	1	1	1	1	1	1	1	1	1	1	43
OG0000977	1	1	1	1	1	1	1	0	1	1	1	1	1	1	1	1	1	0	1	1	0	1	1	1	1	1	1	1	1	1	1	1	1	1	1	1	1	2	1	1	1	1	1	1	1	43
OG0000978	1	1	1	1	1	0	1	1	1	1	1	1	1	1	1	1	1	1	1	1	1	1	1	1	1	1	1	1	1	1	1	1	1	1	1	1	1	1	1	1	0	1	1	1	1	43
OG0000979	1	1	1	1	1	0	1	1	1	1	1	1	1	1	1	1	1	1	1	1	1	1	1	1	1	1	1	1	0	1	1	1	1	1	1	1	1	1	1	1	0	1	1	2	1	43
OG0000980	1	1	1	1	1	1	1	1	1	1	1	1	1	1	1	1	0	1	1	1	1	1	1	1	1	1	1	1	1	1	1	1	1	1	1	1	1	1	1	1	1	1	1	1	0	43
OG0000981	1	1	1	1	1	1	1	1	1	1	1	1	1	1	1	1	0	1	1	1	1	1	1	1	1	1	1	1	1	1	1	1	1	1	1	1	1	1	1	1	1	1	1	1	0	43
OG0000982	1	1	1	1	1	1	1	1	1	1	1	1	1	1	1	1	0	1	1	1	1	1	1	1	1	1	1	1	1	1	1	1	1	1	1	1	1	1	1	1	1	1	1	1	0	43
OG0000983	1	1	1	1	1	1	1	1	1	1	1	1	1	1	1	1	0	1	1	1	1	1	1	1	1	1	1	1	1	1	1	1	1	1	1	1	1	1	1	1	1	1	1	1	0	43
OG0000984	1	1	1	1	1	0	1	1	0	1	1	1	1	1	1	1	1	1	1	1	1	1	1	1	1	1	1	1	1	1	1	1	1	1	1	1	1	1	1	1	1	1	1	1	1	43
OG0000985	1	1	1	1	1	0	1	1	0	1	1	1	1	1	1	1	1	1	1	1	1	1	1	1	1	1	1	1	1	1	1	1	1	1	1	1	1	1	1	1	1	1	1	1	1	43
OG0000986	1	1	1	1	1	0	1	1	0	1	1	1	1	1	1	1	1	1	1	1	1	1	1	1	1	1	1	1	1	1	1	1	1	1	1	1	1	1	1	1	1	1	1	1	1	43
OG0000987	1	1	1	1	1	1	1	1	0	1	1	1	1	1	1	1	1	0	1	1	1	1	1	1	1	1	1	1	1	1	1	1	1	1	1	1	1	1	1	1	1	1	1	1	1	43
OG0000988	1	1	1	1	1	1	1	1	0	0	1	1	1	1	1	1	1	1	1	1	1	1	1	1	1	1	1	1	1	1	1	1	1	1	1	1	1	1	1	1	1	1	1	1	1	43
OG0000989	1	1	1	1	1	1	1	1	0	0	1	1	1	1	1	1	1	1	1	1	1	1	1	1	1	1	1	1	1	1	1	1	1	1	1	1	1	1	1	1	1	1	1	1	1	43
OG0000990	1	1	1	1	2	2	1	0	1	1	1	1	1	1	1	1	1	1	1	0	0	1	1	1	0	0	1	1	1	1	1	1	1	1	1	1	1	1	2	1	1	1	1	1	1	43
OG0000991	1	1	1	1	1	1	1	1	0	1	1	1	1	1	1	1	0	1	1	1	1	1	1	1	1	1	1	1	1	1	1	1	1	1	1	1	1	1	1	1	1	1	1	1	1	43
OG0000992	1	1	1	1	2	1	1	1	1	1	1	1	0	1	1	1	1	1	1	0	1	1	1	1	1	0	1	1	1	1	1	1	1	1	1	1	1	1	1	1	1	1	1	1	1	43
OG0000993	1	1	1	1	1	1	1	1	1	1	1	1	1	1	1	1	1	0	1	1	1	1	1	1	1	1	1	1	1	1	1	1	1	1	0	1	1	1	1	1	1	1	1	1	1	43
OG0000994	1	1	1	1	1	1	1	1	1	1	1	1	0	1	1	1	1	0	1	1	1	1	1	1	1	1	1	1	1	1	1	1	1	1	1	1	1	1	1	1	1	1	1	1	1	43
OG0000995	1	1	1	1	1	1	1	1	1	1	1	1	1	1	1	1	1	1	1	0	1	1	1	1	1	1	1	1	1	1	0	1	1	1	1	1	1	1	1	1	1	1	1	1	1	43
OG0000996	1	1	1	1	1	1	1	1	1	1	1	1	1	1	1	0	1	1	1	1	1	1	1	1	1	1	1	1	1	0	1	1	1	1	1	1	1	1	1	1	1	1	1	1	1	43
OG0000997	1	1	1	1	1	1	1	1	1	0	1	1	1	1	1	1	1	1	1	1	1	1	1	1	1	1	1	1	1	1	1	1	1	1	0	1	1	1	1	1	1	1	1	1	1	43
OG0000998	1	1	1	1	1	1	1	1	1	0	1	1	1	1	1	1	1	1	1	1	1	1	1	1	1	1	1	1	1	1	1	1	1	1	0	1	1	1	1	1	1	1	1	1	1	43
OG0000999	1	1	1	1	1	1	1	1	1	1	1	1	1	1	1	1	1	0	0	1	1	1	1	1	1	1	1	1	1	1	1	1	1	1	1	1	1	1	1	1	1	1	1	1	1	43
OG0001000	1	1	1	1	1	1	1	1	1	1	1	0	1	1	1	1	1	0	1	1	1	1	1	1	1	1	1	1	1	1	1	1	1	1	1	1	1	1	1	1	1	1	1	1	1	43
OG0001001	1	1	1	1	1	1	1	1	1	1	1	1	1	1	1	1	1	1	1	1	1	1	1	1	1	1	1	1	1	0	1	1	1	1	1	1	1	1	1	1	1	1	0	1	1	43
OG0001002	1	1	1	1	1	1	1	1	0	1	1	1	1	1	1	1	1	1	1	1	1	1	1	1	1	1	1	1	1	1	1	1	1	1	1	1	1	1	1	1	1	1	0	1	1	43
OG0001003	1	1	1	1	1	1	1	0	1	1	1	1	1	1	1	0	1	1	1	1	1	1	1	1	1	1	1	1	1	1	1	1	1	1	1	1	1	1	1	1	1	1	1	1	1	43
OG0001004	1	1	1	1	1	1	1	1	1	1	1	1	1	1	1	1	1	1	1	1	1	1	1	1	1	1	1	1	1	0	1	1	1	1	0	1	1	1	1	1	1	1	1	1	1	43
OG0001005	1	1	1	1	1	1	1	1	1	1	1	1	1	1	1	1	1	1	1	1	1	1	0	1	0	1	1	1	1	1	1	1	1	1	1	1	1	1	1	1	1	1	1	1	1	43
OG0001006	1	1	1	1	1	1	1	1	1	1	1	1	1	1	1	1	0	0	1	1	1	1	1	1	1	1	1	1	1	1	1	1	1	1	1	1	1	1	1	1	1	1	1	1	1	43
OG0001007	1	1	1	1	1	1	1	1	1	1	1	1	1	1	1	1	1	1	1	1	1	1	1	1	1	1	1	1	1	1	1	1	1	1	0	1	1	1	1	1	1	1	1	1	0	43
OG0001008	1	1	1	1	1	1	1	1	1	0	1	1	1	1	1	1	0	1	1	1	1	1	1	1	1	1	1	1	1	1	1	1	1	1	1	1	1	1	1	1	1	1	1	1	1	43
OG0001009	1	1	1	1	1	1	1	1	1	0	1	1	1	1	1	1	1	1	0	1	1	1	1	1	1	1	1	1	1	1	1	0	1	1	1	1	1	1	1	2	1	1	1	1	1	43
OG0001010	1	1	1	1	0	1	1	1	1	1	1	1	1	0	1	1	1	1	1	1	1	1	1	1	1	1	1	1	0	1	1	1	1	1	1	1	1	1	2	1	1	1	1	1	1	43
OG0001011	1	1	1	1	0	1	1	1	1	1	1	1	1	0	1	1	1	1	1	1	1	1	1	1	0	1	1	1	1	1	1	1	1	1	1	1	1	1	2	1	1	1	1	1	1	43
OG0001012	1	1	1	1	1	1	1	0	1	1	1	1	1	1	1	1	1	1	1	1	1	1	1	1	1	1	1	1	1	1	1	0	1	1	1	1	1	1	1	1	1	1	1	1	1	43
OG0001013	1	1	1	1	1	0	1	1	1	2	1	1	1	1	1	1	0	1	1	1	1	1	1	1	1	1	1	0	1	1	1	1	1	1	1	1	1	1	1	1	1	1	1	1	1	43
OG0001014	1	1	1	0	0	1	1	1	1	1	1	1	1	1	1	1	1	1	1	1	1	1	1	1	1	1	1	1	1	1	1	1	1	1	1	1	1	1	1	1	1	1	1	1	1	43
OG0001015	1	1	1	0	1	0	1	1	1	1	1	1	1	1	1	2	1	1	1	1	1	1	1	1	1	1	1	0	1	1	1	1	1	1	1	0	1	1	1	1	1	2	1	1	1	43
OG0001016	1	1	1	1	1	1	1	0	1	1	1	1	1	1	1	1	1	1	1	1	1	1	1	1	1	1	1	1	1	1	1	1	1	1	0	1	1	1	1	1	1	1	1	1	1	43
OG0001017	1	0	1	1	1	1	1	1	1	1	1	0	1	1	1	1	1	1	1	1	1	1	1	1	1	1	1	1	1	1	1	1	1	1	1	1	1	1	1	1	1	1	1	1	1	43
OG0001018	1	1	1	1	1	1	1	1	0	1	1	1	0	1	1	1	1	1	1	1	1	1	1	1	1	1	1	1	1	1	1	1	1	1	1	1	1	1	1	1	1	1	1	1	1	43
OG0001019	1	1	1	1	1	0	1	1	1	1	1	1	1	1	1	1	1	1	1	1	1	1	1	1	1	1	1	1	1	1	1	1	1	1	1	1	1	1	1	1	1	1	0	1	1	43
OG0001020	1	1	1	1	1	0	1	1	1	1	1	1	1	1	0	1	1	1	1	1	1	1	1	1	1	1	1	1	1	1	1	1	1	1	1	1	1	1	1	1	1	1	1	1	1	43
OG0001021	1	1	1	1	1	0	1	1	1	1	1	1	1	1	1	1	1	0	1	1	1	1	1	1	1	1	1	1	1	1	1	1	1	1	1	1	1	1	1	1	1	1	1	1	1	43
OG0001022	1	1	1	1	1	1	1	1	1	0	1	1	1	1	1	1	1	1	1	1	1	1	1	1	1	1	1	1	1	1	1	1	1	1	1	1	1	0	1	1	1	1	1	1	1	43
OG0001023	1	1	1	1	1	1	1	1	0	1	1	1	1	1	1	1	1	1	1	0	1	1	1	1	1	1	1	1	1	1	1	1	1	1	1	1	1	1	1	1	1	1	1	1	1	43
OG0001024	1	1	1	1	1	1	1	1	1	1	0	1	1	1	1	1	0	1	1	1	1	1	1	1	1	1	1	1	1	1	1	1	1	1	1	1	1	1	1	1	1	1	1	1	1	43
OG0001025	1	0	1	1	1	1	1	1	1	1	0	1	1	1	1	1	1	1	1	1	1	1	1	1	1	1	1	1	1	1	1	1	1	1	1	1	1	1	1	1	1	1	1	1	1	43
OG0001026	1	1	1	1	1	1	1	1	1	1	1	1	1	1	1	1	0	1	1	1	1	1	1	1	1	1	1	1	1	1	1	1	1	1	1	1	1	1	1	1	1	1	1	1	0	43
OG0001027	1	1	1	1	1	1	1	1	1	1	1	1	1	1	1	1	0	1	1	1	1	1	1	1	1	1	1	0	1	1	1	1	1	1	1	1	1	1	1	1	1	1	1	1	1	43
OG0001028	1	1	1	1	1	1	1	1	1	1	1	1	0	1	1	1	0	1	1	1	1	1	1	1	1	1	1	1	1	1	1	1	1	1	1	1	1	1	1	1	1	1	1	1	1	43
OG0001029	1	1	1	1	1	1	1	1	1	1	1	1	1	1	1	1	1	1	1	1	1	1	1	1	1	1	1	1	1	1	1	0	1	1	1	1	1	1	1	0	1	1	1	1	1	43
OG0001030	1	1	1	1	1	1	0	1	1	1	1	1	0	1	1	1	1	1	1	1	1	1	1	1	1	1	1	1	1	1	1	1	1	1	1	1	1	1	1	1	1	1	1	1	1	43
OG0001031	1	1	1	1	1	1	1	0	1	1	1	1	1	1	1	1	1	1	1	1	1	1	1	1	1	1	1	1	1	1	1	0	1	1	1	1	1	1	1	1	1	1	1	1	1	43
OG0001032	1	1	1	1	1	1	1	1	1	1	1	1	0	1	1	1	1	0	1	1	1	1	1	1	1	1	1	1	1	1	1	1	1	1	1	1	1	1	1	1	1	1	1	1	1	43
OG0001033	1	1	1	1	1	1	1	1	0	1	1	1	1	1	1	1	1	1	1	1	0	1	1	1	1	1	1	1	1	1	1	1	1	1	1	1	1	1	1	1	1	1	1	1	1	43
OG0001034	1	1	1	1	1	1	1	1	1	1	1	1	1	1	1	1	1	0	1	1	1	1	1	1	1	1	1	0	1	1	1	1	1	1	1	1	1	1	1	1	1	0	1	2	1	43
OG0001035	1	1	1	1	1	1	1	1	1	1	1	1	0	1	1	1	1	1	1	1	1	1	1	1	1	0	1	1	1	1	1	1	1	1	1	1	1	1	1	1	1	1	1	1	1	43
OG0001036	1	1	1	1	1	1	1	1	1	1	1	1	0	1	1	1	0	1	1	1	1	1	1	1	1	1	1	1	1	1	1	1	1	1	1	1	1	1	1	1	1	1	1	1	1	43
OG0001037	1	1	1	1	1	1	1	1	1	1	1	1	1	1	0	0	1	1	1	1	0	1	1	1	1	1	1	1	1	1	1	1	1	1	1	1	1	1	2	1	1	1	1	1	1	43
OG0001038	1	1	1	1	1	1	1	0	1	1	1	1	1	1	1	0	1	1	1	1	1	1	1	1	1	1	1	1	1	1	1	1	1	1	1	1	1	1	2	1	0	1	1	1	1	43
OG0001039	1	1	1	1	1	0	1	1	1	1	1	1	1	1	1	1	1	1	1	1	1	1	1	1	1	1	1	0	1	1	1	1	1	1	1	1	1	1	1	1	1	1	1	1	1	43
OG0001040	1	1	1	1	1	0	1	1	1	1	1	1	1	1	1	1	1	1	1	1	1	1	1	1	1	1	1	0	1	1	1	1	1	1	1	1	1	1	1	1	1	1	1	1	1	43
OG0001041	1	1	1	1	1	1	1	1	1	1	1	1	1	1	1	1	1	1	0	1	1	1	1	2	0	1	1	1	1	1	1	1	1	1	1	1	0	1	1	1	1	1	1	1	1	43
OG0001042	1	1	1	1	1	1	1	1	1	1	1	1	1	1	1	0	0	1	1	1	1	1	1	1	1	1	1	1	1	1	1	1	1	1	1	1	1	1	1	1	1	1	1	1	1	43
OG0001043	1	1	1	1	1	1	1	1	1	1	1	1	0	1	1	1	1	0	1	1	1	1	1	1	1	1	1	1	1	1	1	1	1	1	1	1	1	1	1	1	1	1	1	1	1	43
OG0001044	1	1	1	1	1	1	1	1	1	1	1	1	1	1	1	1	1	1	1	1	1	1	0	1	0	1	1	1	1	1	1	1	1	1	1	1	1	1	1	1	1	1	1	1	1	43
OG0001045	1	1	1	1	1	1	1	1	1	1	1	1	1	1	1	1	1	1	1	1	1	1	0	1	0	1	1	1	1	1	1	1	1	1	1	1	1	1	1	1	1	1	1	1	1	43
OG0001046	1	1	1	1	1	1	1	1	1	1	1	1	1	1	1	1	1	1	1	1	0	1	1	1	1	1	1	1	1	1	1	1	1	1	1	1	1	1	1	1	1	1	1	1	0	43
OG0001047	1	1	1	1	1	1	1	1	1	1	1	1	1	1	1	1	1	1	1	1	0	1	1	1	1	1	1	1	1	1	1	1	1	1	1	1	1	1	1	1	1	1	1	1	0	43
OG0001048	1	1	1	1	1	1	1	1	1	1	1	1	1	1	1	1	1	1	1	1	0	1	1	1	1	1	1	1	1	1	1	1	1	1	1	1	1	1	1	1	1	1	1	1	0	43
OG0001049	1	1	1	1	1	0	1	1	1	1	1	0	1	1	1	1	1	1	1	1	1	1	1	1	1	1	1	2	1	1	1	1	1	1	0	1	1	1	1	1	1	1	1	1	1	43
OG0001050	1	1	0	1	1	1	1	1	1	1	1	0	1	1	1	1	1	1	1	1	1	1	1	1	1	1	1	1	1	1	1	1	1	1	1	1	1	1	1	1	1	1	1	1	1	43
OG0001051	1	1	1	1	1	1	1	1	1	1	1	1	1	1	1	1	0	0	1	1	1	1	1	1	1	1	1	1	1	1	1	1	1	1	1	1	1	1	1	1	1	1	1	1	1	43
OG0001052	1	1	1	1	1	1	1	1	1	1	1	1	1	1	1	1	1	1	1	0	1	1	1	1	1	0	1	1	1	1	1	1	1	1	1	1	1	1	1	1	1	1	1	1	1	43
OG0001053	1	1	1	1	1	1	1	1	1	1	1	1	1	1	1	1	0	0	1	1	1	1	1	1	1	1	1	1	1	1	1	1	1	1	1	1	1	1	1	1	1	1	1	1	1	43
OG0001054	1	1	1	1	1	1	1	1	0	1	1	1	1	1	1	1	1	0	1	1	1	1	1	1	1	1	1	1	1	1	1	1	1	1	1	1	1	1	1	1	1	1	1	1	1	43
OG0001055	1	1	1	1	1	1	1	0	1	1	1	1	0	1	1	2	1	1	1	1	1	1	1	1	1	1	1	1	1	1	1	1	1	1	1	1	1	1	1	1	0	1	1	1	1	43
OG0001056	1	0	1	1	1	1	1	1	1	1	1	1	0	1	1	1	1	1	1	1	1	1	1	1	1	1	1	1	1	1	1	1	1	1	1	1	1	1	1	1	1	1	1	1	1	43
OG0001057	1	1	1	1	1	1	1	1	1	1	1	1	1	1	1	1	1	1	1	0	1	1	1	1	1	0	1	1	1	1	1	1	1	1	1	1	1	1	1	1	1	1	1	1	1	43
OG0001058	1	1	1	1	1	1	1	1	1	1	0	1	1	1	1	0	1	1	1	1	1	1	1	1	1	1	1	1	1	1	1	1	1	1	1	1	1	1	1	1	1	1	1	1	1	43
OG0001059	1	1	1	1	1	1	1	1	0	1	1	1	1	1	1	1	1	1	1	1	1	1	1	1	1	1	1	1	1	1	1	1	1	1	0	1	1	1	1	1	1	1	1	1	1	43
OG0001060	1	1	1	1	1	1	1	1	1	1	1	1	1	1	1	1	1	0	0	1	1	1	1	1	1	1	1	1	1	1	1	1	1	1	1	1	1	1	1	1	1	1	1	1	1	43
OG0001061	1	1	1	1	1	1	1	1	1	1	1	1	1	1	1	1	0	0	1	1	1	1	1	1	1	1	1	1	1	1	1	1	1	1	1	1	1	1	1	1	1	1	1	1	1	43
OG0001062	1	1	1	1	1	1	0	1	1	1	1	1	1	1	1	1	1	1	1	1	1	1	1	1	1	1	1	1	1	1	1	1	1	1	1	0	1	1	1	1	1	1	1	1	1	43
OG0001063	1	1	1	1	1	1	1	1	1	1	1	1	0	1	1	1	0	1	1	1	1	1	1	1	1	1	1	1	1	1	1	1	1	1	1	1	1	1	1	1	1	1	1	1	1	43
OG0001064	1	1	1	1	1	1	1	1	1	1	1	1	1	0	1	1	1	1	1	1	1	1	1	1	1	1	1	1	0	1	1	1	1	1	1	1	1	1	1	1	1	1	1	1	1	43
OG0001065	1	1	1	1	0	1	1	1	1	1	1	1	0	1	1	1	1	1	1	1	1	1	1	1	1	1	1	1	1	1	1	1	1	1	1	1	1	1	1	1	1	1	1	1	1	43
OG0001066	1	1	1	1	1	1	1	1	1	1	1	1	0	1	1	1	1	1	1	1	1	1	1	1	1	1	1	1	1	1	1	1	1	1	1	1	1	0	1	1	1	1	1	1	1	43
OG0001067	1	1	1	1	1	1	1	1	1	1	1	1	1	1	1	1	1	1	1	1	0	1	1	1	1	1	1	0	1	1	1	1	1	1	1	1	1	1	1	1	1	1	1	1	1	43
OG0001068	1	1	1	1	1	1	1	1	1	1	1	1	1	1	1	1	1	1	1	1	1	1	0	1	1	1	1	1	1	1	1	1	1	1	1	1	1	1	1	1	1	1	1	1	0	43
OG0001069	1	1	1	1	1	1	1	1	1	1	1	1	1	1	1	1	1	1	1	1	1	1	0	1	1	1	1	1	1	1	1	1	1	1	1	1	1	1	1	1	1	1	1	1	0	43
OG0001070	1	1	1	1	1	0	1	1	1	1	1	1	1	1	1	1	1	1	1	1	1	1	1	1	1	1	1	0	1	1	1	1	1	1	1	1	1	1	1	1	1	1	1	1	1	43
OG0001071	1	1	1	1	1	0	1	1	1	1	1	1	1	1	1	1	1	1	1	1	1	1	1	1	1	1	1	0	1	1	1	1	1	1	1	1	1	1	1	1	1	1	1	1	1	43
OG0001072	1	1	1	1	1	0	1	1	1	1	1	1	1	1	1	1	1	1	1	1	1	1	1	1	1	1	1	0	1	1	1	1	1	1	1	1	1	1	1	1	1	1	1	1	1	43
OG0001073	1	0	1	0	1	1	1	1	1	1	1	1	1	1	1	1	1	1	1	1	1	1	1	1	1	1	1	1	1	1	1	1	1	1	1	1	1	1	1	1	1	1	1	1	1	43
OG0001074	1	0	1	0	1	1	1	1	0	1	1	1	1	1	1	1	1	1	1	1	1	1	1	1	1	1	1	1	1	1	1	1	1	1	1	1	1	1	2	0	2	1	1	1	1	43
OG0001075	1	1	1	1	1	1	1	1	1	1	1	1	1	1	1	1	1	1	1	1	1	1	1	1	1	1	1	1	1	1	1	1	1	1	0	1	1	1	1	1	1	0	1	1	1	43
OG0001076	1	1	1	1	1	1	1	0	1	1	1	1	1	1	1	1	1	1	1	1	1	1	1	1	1	1	1	1	1	1	1	1	1	1	1	1	1	1	1	1	1	1	1	1	0	43
OG0001077	1	1	1	1	1	1	1	0	1	1	1	1	1	1	1	1	1	1	1	1	1	1	1	1	1	1	1	1	1	1	1	1	1	1	1	1	1	1	1	1	1	1	1	1	0	43
OG0001078	1	1	1	1	1	1	1	1	1	1	1	0	1	1	2	1	1	1	1	1	1	1	1	1	1	1	1	1	1	1	1	1	1	1	1	1	1	1	1	0	1	1	1	1	0	43
OG0001079	1	1	1	1	1	1	1	0	1	1	1	1	1	1	1	0	1	1	1	1	1	1	1	1	1	1	1	1	1	1	1	1	1	1	1	1	1	1	1	1	1	1	1	1	1	43
OG0001080	1	1	1	1	1	1	1	1	1	0	1	1	1	1	1	1	1	0	1	1	1	1	1	1	1	1	1	1	1	1	1	1	1	1	1	1	1	1	1	1	1	1	1	1	1	43
OG0001081	1	1	1	1	1	1	1	1	1	0	1	1	1	1	1	1	1	1	1	1	1	1	1	1	1	1	0	1	1	1	1	1	1	1	1	1	1	1	1	1	1	1	1	1	1	43
OG0001082	1	1	1	1	1	1	1	1	1	1	1	1	1	1	1	1	1	1	0	1	1	1	0	1	1	1	1	1	1	1	1	1	1	1	1	1	1	1	1	1	1	1	1	1	1	43
OG0001083	1	1	1	1	1	1	1	1	1	1	1	1	1	1	1	1	1	0	1	1	1	1	0	1	1	1	1	1	1	1	1	1	1	1	1	1	1	1	1	1	1	1	1	1	1	43
OG0001084	0	1	1	1	1	2	1	0	1	2	1	1	1	0	1	0	0	2	1	1	1	1	1	1	1	1	1	1	0	1	1	1	1	1	1	1	1	2	1	1	1	1	1	1	1	43
OG0001085	0	1	1	1	1	1	1	1	1	1	1	1	1	0	1	1	1	1	1	1	1	1	1	2	0	1	1	1	0	1	1	1	1	1	1	1	1	1	1	2	0	2	1	1	1	43
OG0001086	0	1	1	1	1	1	1	1	1	1	1	1	1	0	1	1	2	1	1	1	1	1	1	1	1	1	1	1	0	1	1	1	1	1	1	1	1	1	1	1	1	1	1	1	1	43
OG0001087	0	1	0	1	0	1	2	1	1	1	1	1	1	0	2	1	1	0	1	1	1	1	1	0	1	1	1	1	0	1	1	1	1	1	1	2	1	1	1	1	1	1	2	1	2	43
OG0001088	0	1	1	1	2	1	1	1	1	1	1	1	0	0	1	1	1	1	1	1	1	1	1	1	1	1	1	1	0	1	1	1	1	1	1	1	1	1	1	1	1	1	1	2	1	43
OG0001089	0	1	1	1	1	1	1	1	1	1	1	1	1	0	1	1	1	1	1	1	1	1	1	1	1	1	1	1	0	1	1	1	1	1	1	1	1	1	2	1	1	1	1	1	1	43
OG0001090	0	1	1	1	1	3	1	1	1	1	1	1	1	0	1	1	0	1	1	1	1	1	1	1	1	1	1	1	0	1	1	1	1	1	1	1	1	1	1	1	1	1	1	1	1	43
OG0001091	0	1	1	1	1	1	1	1	1	1	1	1	1	0	1	1	1	1	1	1	1	1	1	1	1	1	1	1	0	1	1	1	1	1	1	1	1	1	1	1	1	1	1	2	1	43
OG0001092	0	1	1	1	1	1	1	1	1	1	1	1	1	1	1	1	0	1	1	1	1	1	1	1	1	1	1	1	1	1	1	1	1	1	1	1	1	1	1	1	1	1	1	1	1	43
OG0001093	0	1	1	1	1	1	1	1	1	1	1	1	1	0	1	1	1	1	1	1	1	1	1	1	1	1	1	1	0	1	1	1	1	1	1	1	1	1	1	1	1	2	1	1	1	43
OG0001094	0	1	1	3	1	1	1	1	1	1	1	1	1	0	1	1	1	1	1	1	1	1	1	1	1	1	1	1	0	1	1	1	1	1	1	1	1	1	1	1	1	1	1	0	1	43
OG0001095	0	1	1	1	1	1	1	0	1	1	1	1	1	0	1	1	1	1	1	1	1	1	1	1	1	1	1	2	0	1	1	1	1	1	1	1	1	1	1	2	1	1	1	1	1	43
OG0001096	0	1	1	1	1	1	1	2	1	1	1	1	1	0	1	1	1	1	1	0	1	1	1	1	1	0	1	2	0	1	1	1	1	1	1	1	1	1	1	2	1	1	1	1	1	43
OG0001097	0	1	1	1	1	2	1	1	1	1	1	1	1	0	1	1	1	1	1	1	1	1	1	1	1	1	1	1	0	1	1	1	1	1	1	1	1	1	1	1	1	1	1	1	1	43
OG0001098	0	1	1	1	1	1	1	1	1	1	1	1	1	0	1	1	1	1	1	1	1	1	1	1	1	1	1	1	0	1	1	1	1	1	1	1	1	1	1	1	1	1	1	2	1	43
OG0001099	0	1	1	1	1	1	1	1	1	1	1	1	1	0	1	1	1	1	1	1	1	1	1	1	1	1	1	1	0	1	1	1	1	1	1	1	1	1	1	1	1	1	1	2	1	43
OG0001100	0	0	1	1	0	5	1	1	0	0	1	3	0	0	1	3	3	2	0	0	1	2	0	2	1	0	1	1	0	1	1	1	1	0	2	0	0	1	0	0	1	0	0	1	4	43
OG0001101	1	1	1	1	1	1	1	1	1	1	1	1	1	1	1	1	0	0	0	1	1	1	1	1	1	1	1	1	1	1	1	1	1	1	1	1	1	1	1	1	1	1	1	1	1	42
OG0001102	1	1	1	1	1	1	1	1	0	1	1	1	1	1	1	1	0	1	1	1	1	1	1	1	1	1	1	1	1	1	1	1	1	1	1	1	1	1	1	1	0	1	1	1	1	42
OG0001103	1	1	1	1	1	1	1	1	1	1	1	0	1	1	1	1	1	1	0	1	1	1	1	1	1	1	1	1	1	1	1	1	1	1	0	1	1	1	2	0	1	1	1	1	1	42
OG0001104	1	1	1	1	1	1	1	0	1	1	1	1	1	1	1	0	1	1	1	1	1	1	1	1	1	1	1	1	1	1	1	1	1	1	1	1	1	2	0	1	1	1	1	1	0	42
OG0001105	1	1	1	1	1	1	1	1	1	1	1	1	1	1	1	1	1	1	1	1	0	1	1	1	1	1	1	1	1	0	1	1	1	1	1	1	1	1	1	1	0	1	1	1	1	42
OG0001106	1	1	1	1	1	1	1	1	1	1	1	1	1	1	1	1	1	1	1	1	0	1	1	1	1	1	1	0	1	0	0	1	1	1	2	1	1	1	1	1	1	1	1	1	1	42
OG0001107	1	1	1	1	1	1	1	1	0	1	1	1	1	0	1	1	0	1	1	1	1	1	1	1	1	1	1	1	1	1	1	1	1	1	1	1	1	1	1	1	1	1	1	1	1	42
OG0001108	1	1	1	1	1	1	1	0	0	1	1	1	1	1	1	1	1	1	1	1	1	1	1	1	1	1	1	1	0	1	1	1	1	1	1	1	1	1	1	1	1	1	1	1	1	42
OG0001109	1	1	1	1	1	0	1	1	1	1	1	1	1	1	1	1	1	0	1	1	1	1	1	1	1	1	1	1	1	1	1	1	1	1	1	1	1	1	1	1	1	1	1	1	0	42
OG0001110	1	1	1	1	1	1	1	0	1	0	1	1	1	1	1	1	1	1	1	1	1	1	0	1	0	1	1	1	1	1	1	1	1	1	1	1	1	1	1	1	1	2	1	1	1	42
OG0001111	1	1	1	1	1	1	1	1	1	1	1	1	1	1	1	1	1	1	0	1	1	1	0	1	1	1	1	0	1	1	1	1	1	1	1	1	1	1	1	0	2	1	1	1	1	42
OG0001112	1	1	1	1	1	1	1	1	1	1	1	1	1	1	0	1	1	1	1	1	1	1	1	1	1	1	1	1	1	1	1	1	1	1	1	1	1	0	1	1	1	1	1	1	0	42
OG0001113	1	1	1	1	1	1	1	1	1	1	1	1	1	1	1	1	1	0	1	1	1	1	1	1	1	1	1	1	1	1	1	1	1	1	0	1	1	1	1	1	1	1	1	1	0	42
OG0001114	1	1	1	1	1	1	1	0	1	1	1	1	1	1	1	1	1	1	1	1	1	1	1	1	1	1	1	0	1	1	1	1	1	1	1	1	1	1	1	1	1	1	1	1	0	42
OG0001115	1	1	1	1	1	1	1	1	1	1	1	1	1	0	0	1	1	1	1	1	1	1	1	1	1	1	1	1	1	1	1	1	1	1	1	1	1	0	1	1	1	1	1	1	1	42
OG0001116	1	1	1	1	1	1	1	1	1	1	1	1	1	0	0	1	1	1	1	1	1	1	1	1	1	1	1	1	1	1	1	1	1	1	1	1	1	0	1	1	1	1	1	1	1	42
OG0001117	1	1	1	1	1	1	1	1	1	1	1	1	1	1	0	1	1	0	1	1	1	1	1	1	1	1	1	1	1	1	1	1	1	1	1	1	1	1	1	1	1	1	1	1	0	42
OG0001118	1	1	1	1	0	1	1	1	1	1	1	1	1	1	1	1	1	1	1	1	1	1	0	1	0	1	1	1	1	1	1	1	1	1	1	1	1	1	1	1	1	1	1	1	1	42
OG0001119	1	1	1	1	1	1	1	0	1	0	1	1	1	1	1	1	1	1	0	1	1	1	1	1	1	1	1	1	1	1	1	1	1	1	1	1	1	1	1	1	1	1	1	1	1	42
OG0001120	1	1	1	1	1	0	1	1	1	1	1	1	1	1	1	1	1	0	1	1	1	1	1	1	1	1	1	1	1	1	1	1	1	1	1	1	1	1	1	1	0	1	1	1	1	42
OG0001121	1	1	1	1	1	1	1	1	1	1	1	1	0	1	1	1	1	1	1	0	1	1	1	1	1	0	1	1	1	1	1	1	1	1	1	1	1	1	1	1	1	1	1	1	1	42
OG0001122	1	1	1	1	0	1	1	1	1	1	1	1	1	1	1	1	1	1	1	0	1	1	1	1	1	1	1	0	1	1	1	1	1	1	1	1	1	1	1	1	1	1	1	1	1	42
OG0001123	1	1	1	1	1	1	1	0	1	1	1	1	1	1	1	1	0	0	1	1	1	1	1	1	1	1	1	1	1	1	1	1	1	1	1	1	1	1	1	1	1	1	1	1	1	42
OG0001124	1	1	1	1	1	1	1	1	1	1	1	0	1	1	1	1	0	1	1	1	1	1	1	1	0	1	1	1	1	1	1	1	1	1	1	1	1	1	1	1	1	1	1	1	1	42
OG0001125	1	1	0	1	1	1	1	0	1	1	1	1	1	1	1	1	1	1	1	1	1	1	1	1	1	0	1	1	1	1	1	1	1	1	1	1	1	1	1	1	1	1	1	1	1	42
OG0001126	1	1	1	1	1	1	1	1	1	1	1	1	0	1	1	1	1	1	1	1	1	1	0	1	1	1	1	1	1	1	1	1	1	1	0	1	1	1	1	1	1	1	1	1	1	42
OG0001127	1	2	2	1	2	2	0	2	2	2	0	0	0	0	0	2	0	1	0	1	0	0	0	0	0	2	0	0	1	1	2	0	2	2	0	0	2	2	2	0	1	2	0	2	1	42
OG0001128	1	1	1	1	1	1	1	1	1	1	1	1	1	1	1	1	1	1	1	0	0	1	1	1	1	0	1	1	1	1	1	1	1	1	1	1	1	1	1	1	1	1	1	1	1	42
OG0001129	1	0	1	1	1	1	1	1	0	1	1	1	1	1	1	1	1	1	1	1	0	1	1	1	1	1	1	1	1	1	1	1	1	1	1	1	1	1	1	1	1	1	1	1	1	42
OG0001130	1	1	1	1	1	1	1	1	1	1	1	1	1	1	1	1	0	1	1	1	1	0	1	1	1	1	0	1	1	1	1	1	1	1	1	1	1	1	1	1	1	1	1	1	1	42
OG0001131	1	1	1	1	1	0	1	1	1	1	1	1	1	1	1	1	2	1	1	1	1	0	1	0	1	1	0	1	1	1	1	1	1	1	1	1	1	1	1	1	1	1	1	1	1	42
OG0001132	1	1	1	1	1	1	1	1	1	1	1	1	0	1	1	1	1	1	1	1	0	1	1	1	1	1	1	0	1	1	1	1	1	1	1	1	1	1	1	1	1	1	1	1	1	42
OG0001133	1	1	1	1	1	1	1	1	1	1	1	1	0	1	1	1	1	1	1	1	1	1	1	1	1	1	1	1	1	0	1	1	1	1	1	1	1	1	1	1	1	1	1	1	0	42
OG0001134	1	1	1	1	1	0	1	1	0	0	1	1	1	1	1	1	1	1	1	1	1	1	1	1	1	1	1	1	1	1	1	1	1	1	1	1	1	1	1	1	1	1	1	1	1	42
OG0001135	1	1	1	1	1	1	1	1	0	1	0	1	1	1	1	1	1	1	1	1	1	1	1	1	1	1	1	1	1	1	1	1	1	1	0	1	1	1	1	1	1	1	1	1	1	42
OG0001136	1	1	1	1	1	1	1	1	0	0	1	1	1	1	1	1	1	1	1	1	1	1	1	1	1	1	1	1	0	1	1	1	1	1	1	1	1	1	1	1	1	1	1	1	1	42
OG0001137	1	1	1	1	1	1	1	1	0	0	1	1	1	1	1	1	1	1	1	1	1	1	1	1	1	1	1	1	1	0	1	1	1	1	1	1	1	1	1	1	1	1	1	1	1	42
OG0001138	1	1	1	1	1	1	1	1	0	0	1	1	1	1	1	1	1	1	1	1	1	1	1	1	1	1	1	1	1	0	1	1	1	1	1	1	1	1	1	1	1	1	1	1	1	42
OG0001139	1	1	1	1	1	1	1	1	1	1	1	1	0	1	1	1	1	1	1	0	1	1	1	1	1	0	1	1	1	1	1	1	1	1	1	1	1	1	1	1	1	1	1	1	1	42
OG0001140	1	1	1	1	1	1	1	1	1	1	1	1	1	1	1	1	0	1	1	1	1	1	0	1	0	1	1	1	1	1	1	1	1	1	1	1	1	1	1	1	1	1	1	1	1	42
OG0001141	1	1	1	1	1	1	1	1	1	1	1	1	1	1	1	1	1	0	1	0	1	1	1	1	1	0	1	1	1	1	1	1	1	1	1	1	1	1	1	1	1	1	1	1	1	42
OG0001142	1	1	0	1	1	1	1	1	1	1	1	1	0	1	0	1	1	1	1	1	1	1	1	1	1	1	1	1	1	1	1	1	1	1	1	1	1	1	1	1	1	1	1	1	1	42
OG0001143	1	1	1	0	1	1	1	0	1	1	1	1	1	1	1	1	1	1	1	1	1	1	1	1	1	1	1	1	1	1	1	1	1	1	0	1	1	1	1	1	1	1	1	1	1	42
OG0001144	1	1	1	1	1	1	1	1	1	1	1	1	0	1	1	1	1	1	1	0	1	1	1	1	1	0	1	1	1	1	1	1	1	1	1	1	1	1	1	1	1	1	1	1	1	42
OG0001145	1	1	1	1	1	1	1	1	1	1	1	1	0	1	1	1	1	1	1	0	1	1	1	1	1	0	1	1	1	1	1	1	1	1	1	1	1	1	1	1	1	1	1	1	1	42
OG0001146	1	1	1	1	1	1	1	1	1	0	1	1	1	1	1	1	1	0	1	1	1	1	1	1	1	1	1	1	1	1	1	1	1	1	0	1	1	1	1	1	1	1	1	1	1	42
OG0001147	1	1	1	1	1	1	1	1	1	0	1	1	1	1	1	1	1	0	1	1	1	1	1	1	1	1	1	1	1	1	1	1	1	1	0	1	1	1	1	1	1	1	1	1	1	42
OG0001148	1	1	1	1	1	1	1	1	1	0	0	1	1	1	1	1	1	1	1	1	1	1	1	1	1	1	1	1	1	1	1	1	1	1	0	1	1	1	1	1	1	1	1	1	1	42
OG0001149	1	1	1	1	1	2	1	1	1	1	1	1	1	1	1	0	1	1	1	1	1	1	1	1	1	1	1	1	1	1	1	1	1	1	1	1	0	1	1	0	1	1	1	0	1	42
OG0001150	1	1	1	1	1	1	1	1	1	1	1	1	1	1	1	1	1	1	1	1	1	1	1	1	1	1	1	1	1	0	1	1	1	1	1	1	1	1	1	0	1	1	1	0	1	42
OG0001151	1	1	1	1	1	0	1	1	1	1	1	1	0	1	1	0	1	1	1	1	1	1	1	1	1	1	1	1	1	1	1	1	1	1	1	1	1	1	1	1	1	1	1	1	1	42
OG0001152	1	1	1	1	1	1	1	1	1	0	1	1	1	1	1	1	1	1	1	1	1	0	1	0	1	1	0	1	1	1	1	1	1	1	1	1	1	1	1	1	2	1	1	1	1	42
OG0001153	1	1	1	1	1	1	1	0	1	1	0	1	1	1	1	1	1	1	1	1	1	1	1	1	1	1	1	1	1	1	1	0	1	1	1	1	1	1	1	1	1	1	1	1	1	42
OG0001154	1	1	1	1	1	1	1	0	1	1	1	1	1	0	1	1	1	1	1	1	1	1	1	1	1	1	1	1	1	1	1	0	1	1	1	1	1	1	1	1	1	1	1	1	1	42
OG0001155	1	1	1	1	1	1	1	1	1	1	1	1	0	1	1	1	1	1	1	0	1	1	1	1	1	0	1	1	1	1	1	1	1	1	1	1	1	1	1	1	1	1	1	1	1	42
OG0001156	1	1	1	1	1	1	1	1	1	1	1	1	0	1	1	1	1	1	1	0	1	1	1	1	1	0	1	1	1	1	1	1	1	1	1	1	1	1	1	1	1	1	1	1	1	42
OG0001157	1	1	1	1	1	1	1	1	1	1	1	1	1	1	0	1	0	1	0	1	1	1	1	1	1	1	1	1	1	1	1	1	1	1	1	1	1	1	1	1	1	1	1	1	1	42
OG0001158	1	1	1	0	1	1	1	1	1	0	1	1	1	1	1	1	1	1	1	1	1	1	1	1	1	1	1	1	1	1	1	1	1	1	1	1	1	0	1	1	1	1	1	1	1	42
OG0001159	1	1	1	1	1	1	1	1	0	1	1	1	1	1	1	1	0	0	1	1	1	1	1	1	1	1	1	1	1	1	1	1	1	1	1	1	1	1	1	1	1	1	1	1	1	42
OG0001160	1	1	1	1	1	1	1	1	1	1	0	1	0	1	1	1	1	0	1	1	1	1	1	1	1	1	1	1	1	1	1	1	1	1	1	1	1	1	1	1	1	1	1	1	1	42
OG0001161	1	1	1	1	1	1	1	1	1	1	0	1	1	1	1	1	1	1	1	0	1	1	1	1	1	0	1	1	1	1	1	1	1	1	1	1	1	1	1	1	1	1	1	1	1	42
OG0001162	1	1	1	0	1	1	1	1	0	1	1	1	1	1	1	1	1	1	1	1	1	1	1	1	1	1	1	1	1	1	1	1	1	1	1	0	1	1	1	1	1	1	1	1	1	42
OG0001163	1	1	1	1	1	1	1	1	1	1	1	1	1	1	1	1	1	1	1	0	1	1	1	1	1	0	1	0	1	1	1	1	1	1	1	1	1	1	1	1	1	1	1	1	1	42
OG0001164	1	1	1	1	1	1	1	1	1	1	1	1	1	1	0	1	1	0	1	1	1	1	1	1	1	1	1	1	1	1	1	1	1	1	0	1	1	1	1	1	1	1	1	1	1	42
OG0001165	1	1	1	1	1	1	1	1	1	1	1	1	1	0	1	1	1	0	1	1	1	1	1	1	1	0	1	1	1	1	1	1	1	1	1	0	1	1	1	2	1	1	1	1	1	42
OG0001166	1	1	1	1	1	1	1	1	1	1	1	1	1	1	1	0	0	1	1	1	1	1	1	1	1	1	1	1	1	1	1	0	1	1	1	1	1	1	1	1	1	1	1	2	0	42
OG0001167	1	1	1	1	1	0	1	1	1	1	1	1	1	1	1	1	1	1	1	1	0	1	1	1	1	1	1	0	1	1	1	1	1	1	1	1	1	1	1	1	1	1	1	1	1	42
OG0001168	1	1	1	1	1	1	1	1	1	1	1	1	0	1	1	1	1	1	1	0	1	1	1	1	1	0	1	1	1	1	1	1	1	1	1	1	1	1	1	1	1	1	1	1	1	42
OG0001169	1	1	1	1	1	1	1	1	1	1	1	1	1	1	0	1	1	1	1	1	1	0	1	0	1	1	1	1	1	1	1	1	1	1	1	1	1	1	1	1	1	1	1	1	1	42
OG0001170	1	1	1	1	1	1	1	1	1	1	1	1	1	1	0	1	1	1	1	1	1	0	1	0	1	1	1	1	1	1	1	1	1	1	1	1	1	1	1	1	1	1	1	1	1	42
OG0001171	1	1	1	1	1	1	1	1	1	1	1	1	1	1	0	1	1	1	1	1	1	0	1	0	1	1	1	1	1	1	1	1	1	1	1	1	1	1	1	1	1	1	1	1	1	42
OG0001172	1	1	1	1	1	1	1	1	1	1	1	1	1	1	0	1	1	1	1	1	1	0	1	0	1	1	1	1	1	1	1	1	1	1	1	1	1	1	1	1	1	1	1	1	1	42
OG0001173	1	1	1	1	1	1	1	1	1	1	1	1	1	1	0	1	1	1	1	1	1	0	1	0	1	1	1	1	1	1	1	1	1	1	1	1	1	1	1	1	1	1	1	1	1	42
OG0001174	1	1	1	1	1	1	1	1	1	1	1	1	1	1	0	1	1	1	1	1	1	0	1	0	1	1	1	1	1	1	1	1	1	1	1	1	1	1	1	1	1	1	1	1	1	42
OG0001175	1	1	1	1	1	1	1	1	1	1	1	1	1	1	0	1	1	1	1	1	1	0	1	0	1	1	1	1	1	1	1	1	1	1	1	1	1	1	1	1	1	1	1	1	1	42
OG0001176	1	1	1	1	1	1	1	1	1	1	1	1	1	1	0	1	1	1	1	1	1	0	1	0	1	1	1	1	1	1	1	1	1	1	1	1	1	1	1	1	1	1	1	1	1	42
OG0001177	1	1	1	1	1	1	1	1	1	1	1	1	1	1	0	1	1	1	1	1	1	0	1	0	1	1	1	1	1	1	1	1	1	1	1	1	1	1	1	1	1	1	1	1	1	42
OG0001178	1	1	1	1	1	1	1	1	1	1	1	1	1	1	0	1	1	1	1	1	1	0	1	0	1	1	1	1	1	1	1	1	1	1	1	1	1	1	1	1	1	1	1	1	1	42
OG0001179	1	1	1	1	1	1	1	1	1	1	1	1	1	1	0	1	1	1	1	1	1	0	1	0	1	1	1	1	1	1	1	1	1	1	1	1	1	1	1	1	1	1	1	1	1	42
OG0001180	1	1	1	0	1	1	1	1	1	1	1	1	1	1	0	2	1	1	1	1	1	0	1	0	1	1	1	1	1	1	1	1	1	1	1	1	1	1	1	1	1	1	1	1	1	42
OG0001181	1	1	1	0	1	1	1	1	1	1	1	1	1	1	0	2	1	1	1	1	1	0	1	0	1	1	1	1	1	1	1	1	1	1	1	1	1	1	1	1	1	1	1	1	1	42
OG0001182	1	1	1	0	1	1	1	1	1	1	1	1	1	1	0	2	1	1	1	1	1	0	1	0	1	1	1	1	1	1	1	1	1	1	1	1	1	1	1	1	1	1	1	1	1	42
OG0001183	1	1	1	0	1	1	1	1	1	1	1	1	1	1	0	2	1	1	1	1	1	0	1	0	1	1	1	1	1	1	1	1	1	1	1	1	1	1	1	1	1	1	1	1	1	42
OG0001184	1	1	1	1	1	0	1	1	0	1	1	0	1	1	1	0	1	1	1	1	1	1	1	1	1	1	1	1	2	1	1	1	1	1	1	1	1	1	1	1	1	1	1	1	1	42
OG0001185	1	1	0	1	1	1	1	1	1	1	1	0	1	1	1	1	0	1	1	1	1	1	1	1	1	1	1	1	1	1	1	1	1	1	1	1	1	1	1	1	1	1	1	1	1	42
OG0001186	1	1	1	1	1	1	1	1	0	1	1	1	1	1	1	1	1	1	1	0	1	1	1	1	1	0	1	1	1	1	1	1	1	1	1	1	1	1	1	1	1	1	1	1	1	42
OG0001187	1	1	1	1	1	1	1	0	1	1	1	1	1	1	1	1	1	1	1	0	1	1	1	1	1	0	1	1	1	1	1	1	1	1	1	1	1	1	1	1	1	1	1	1	1	42
OG0001188	1	1	1	1	1	1	1	1	1	0	1	1	1	1	1	1	1	1	1	1	1	1	0	1	0	1	1	1	1	1	1	1	1	1	1	1	1	1	1	1	1	1	1	1	1	42
OG0001189	1	0	0	1	2	1	1	1	0	0	1	1	1	1	1	1	1	1	1	1	1	1	1	1	1	1	1	1	1	1	1	1	1	1	1	1	1	1	1	1	1	1	1	1	1	42
OG0001190	1	1	1	1	2	1	1	1	1	0	1	1	1	1	1	1	1	1	0	1	1	1	1	1	1	1	1	1	1	1	1	1	1	1	0	1	1	1	1	1	0	1	1	1	1	42
OG0001191	1	1	1	1	2	2	1	1	0	1	1	1	0	1	1	1	1	1	1	0	1	1	1	1	1	0	1	1	1	1	1	1	1	1	1	1	1	1	1	1	0	1	1	1	1	42
OG0001192	1	1	1	1	1	1	1	0	1	1	1	1	1	1	1	0	1	1	0	1	1	1	1	1	1	1	1	1	1	1	1	1	1	1	1	1	1	1	1	1	1	1	1	1	1	42
OG0001193	1	1	1	1	1	1	1	1	1	1	1	1	0	1	1	1	1	1	1	0	1	1	1	1	1	0	1	1	1	1	1	1	1	1	1	1	1	1	1	1	1	1	1	1	1	42
OG0001194	1	1	1	1	1	1	1	1	1	1	1	1	0	1	1	1	1	1	1	0	1	1	1	1	1	0	1	1	1	1	1	1	1	1	1	1	1	1	1	1	1	1	1	1	1	42
OG0001195	1	1	1	1	1	1	1	0	1	1	1	1	1	1	1	1	1	1	1	1	1	1	1	1	1	1	1	1	1	1	1	1	1	0	1	1	1	1	1	1	1	1	1	1	0	42
OG0001196	1	1	1	1	1	1	1	0	1	1	1	1	1	1	1	1	0	1	1	1	1	1	1	1	1	1	1	1	1	1	1	1	1	1	1	1	1	1	1	1	1	1	1	1	0	42
OG0001197	1	1	1	1	1	1	0	1	1	1	1	1	1	1	0	1	1	1	1	1	1	1	1	1	1	1	1	1	1	1	1	1	1	1	1	0	1	1	1	1	1	1	1	1	1	42
OG0001198	1	1	1	1	1	1	1	1	1	1	1	1	1	1	0	1	0	1	0	1	1	1	1	1	1	1	1	1	1	1	1	1	1	1	1	1	1	1	1	1	1	1	1	1	1	42
OG0001199	1	1	1	1	1	1	1	1	1	1	1	1	1	1	1	1	1	1	0	1	0	1	1	1	1	1	0	1	1	1	1	1	1	1	1	1	1	1	1	1	1	1	1	1	1	42
OG0001200	1	1	1	1	1	1	1	1	1	1	1	1	1	1	1	1	0	0	1	1	1	1	0	1	1	1	1	1	1	1	1	1	1	1	1	1	1	1	1	1	1	1	1	1	1	42
OG0001201	1	1	1	1	1	1	1	1	1	1	1	1	0	0	1	1	1	0	1	1	1	1	1	1	1	1	1	1	1	1	1	1	1	1	1	1	1	1	1	1	1	1	1	1	1	42
OG0001202	1	1	1	1	1	1	1	0	1	1	1	1	1	1	1	1	0	0	1	1	1	1	1	1	1	1	1	1	1	1	1	1	1	1	1	1	1	1	0	1	1	1	2	1	1	42
OG0001203	0	1	1	1	1	1	1	1	1	1	1	1	1	0	1	1	1	1	1	1	1	1	1	1	1	1	1	1	0	1	1	1	1	1	1	1	1	1	1	1	1	1	1	1	1	42
OG0001204	0	1	1	1	1	1	1	1	1	1	1	1	1	0	1	1	1	1	1	1	1	1	1	1	1	1	1	1	0	1	1	1	1	1	1	1	1	1	1	1	1	1	1	1	1	42
OG0001205	0	2	2	2	1	2	1	1	1	0	1	1	0	0	1	1	1	1	1	0	1	1	1	1	1	0	1	1	0	1	1	1	1	1	1	1	1	1	0	1	1	1	1	1	2	42
OG0001206	0	1	1	1	2	1	1	1	1	1	1	1	1	0	1	1	0	1	1	1	1	1	1	1	1	1	1	1	0	1	1	1	1	1	1	1	1	1	1	1	1	1	1	1	1	42
OG0001207	0	1	1	1	1	1	1	1	1	1	1	1	1	0	1	1	1	1	1	1	1	1	1	1	1	1	1	1	0	1	1	1	1	1	1	1	1	1	1	1	1	1	1	1	1	42
OG0001208	0	1	1	1	1	1	1	1	1	1	1	1	1	0	1	1	1	1	1	1	1	1	1	1	1	1	1	1	0	1	1	1	1	1	1	1	1	1	1	1	1	1	1	1	1	42
OG0001209	0	1	1	1	1	1	1	1	1	1	1	1	1	0	1	1	1	1	1	1	1	1	1	1	1	1	1	1	0	1	1	1	1	1	1	1	1	1	1	1	1	1	1	1	1	42
OG0001210	0	1	1	1	1	1	1	1	1	1	1	1	1	0	1	1	1	1	1	1	1	1	1	1	1	1	1	1	0	1	1	1	1	1	1	1	1	1	1	1	1	1	1	1	1	42
OG0001211	0	1	1	1	1	1	1	1	1	1	1	1	1	0	1	1	1	1	1	1	1	1	1	1	1	1	1	1	0	1	1	1	1	1	1	1	1	1	1	1	1	1	1	1	1	42
OG0001212	0	1	1	1	1	1	1	1	1	1	1	1	1	0	1	1	1	1	1	1	1	1	1	1	1	1	1	1	0	1	1	1	1	1	1	1	1	1	1	1	1	1	1	1	1	42
OG0001213	0	1	1	1	1	1	1	1	1	1	1	1	1	0	1	1	1	1	1	1	1	1	1	1	1	1	1	1	0	1	1	1	1	1	1	1	1	1	1	1	1	1	1	1	1	42
OG0001214	0	1	1	1	1	1	1	1	1	1	1	1	1	0	1	1	1	1	1	1	1	1	1	1	1	1	1	1	0	1	1	1	1	1	1	1	1	1	1	1	1	1	1	1	1	42
OG0001215	0	1	1	1	1	1	1	1	1	1	1	1	1	0	1	1	1	1	1	1	1	1	1	1	1	1	1	1	0	1	1	1	1	1	1	1	1	1	1	1	1	1	1	1	1	42
OG0001216	0	1	1	1	1	1	1	1	1	1	1	1	1	0	1	1	1	1	1	1	1	1	1	1	1	1	1	1	0	1	1	1	1	1	1	1	1	1	1	1	1	1	1	1	1	42
OG0001217	0	1	1	1	1	1	1	1	1	1	1	1	1	0	1	1	1	1	1	1	1	1	1	1	1	1	1	1	0	1	1	1	1	1	1	1	1	1	1	1	1	1	1	1	1	42
OG0001218	0	1	1	1	1	1	1	1	1	1	1	1	1	0	1	1	1	1	1	1	1	1	1	1	1	1	1	1	0	1	1	1	1	1	1	1	1	1	1	1	1	1	1	1	1	42
OG0001219	0	1	0	1	1	1	1	1	1	2	1	1	1	0	0	1	1	1	1	1	1	1	1	1	1	1	1	1	0	1	1	1	1	1	1	1	1	1	1	2	1	1	1	1	1	42
OG0001220	0	1	1	1	1	1	1	1	1	1	1	1	1	0	1	1	1	1	1	1	1	1	1	1	1	1	1	1	0	1	1	1	1	1	1	1	1	1	1	1	1	1	1	1	1	42
OG0001221	0	1	2	1	1	1	1	1	1	1	1	1	1	0	1	1	1	1	0	1	1	1	1	1	1	1	1	1	0	1	1	1	1	1	1	1	1	1	1	1	1	1	1	1	1	42
OG0001222	0	1	2	1	1	1	1	1	0	1	1	1	1	0	1	1	1	1	1	1	1	1	1	1	1	1	1	1	0	1	1	1	1	1	1	1	1	1	1	1	1	1	1	1	1	42
OG0001223	0	1	1	1	1	1	1	1	1	1	1	1	1	0	1	1	1	1	1	1	1	1	1	1	1	1	1	1	0	1	1	1	1	1	1	1	1	1	1	1	1	1	1	1	1	42
OG0001224	0	1	1	1	1	1	1	1	1	0	1	1	1	0	1	1	1	1	1	1	1	1	1	1	1	1	1	1	0	1	1	1	1	1	1	1	1	1	1	1	1	1	1	1	2	42
OG0001225	0	1	1	1	1	1	1	1	1	1	1	1	1	0	1	1	1	1	1	1	1	1	1	1	1	1	1	1	0	1	1	1	1	1	1	1	1	1	1	1	1	1	1	1	1	42
OG0001226	0	1	1	1	1	1	1	1	1	1	1	1	1	0	1	1	1	1	1	1	1	1	1	1	1	1	1	1	0	1	1	1	1	1	1	1	1	1	1	1	1	1	1	1	1	42
OG0001227	0	1	1	1	1	1	1	1	1	1	1	1	1	0	1	1	1	1	1	1	1	1	1	1	1	1	1	1	0	1	1	1	1	1	1	1	1	1	1	1	1	1	1	1	1	42
OG0001228	0	1	1	1	1	1	1	1	1	1	1	1	1	0	1	1	1	1	1	1	1	1	1	1	1	1	1	1	0	1	1	1	1	1	1	1	1	1	1	1	1	1	1	1	1	42
OG0001229	0	1	1	2	1	1	1	1	0	1	1	1	1	0	1	1	1	1	1	1	1	1	1	1	1	1	1	1	0	1	1	1	1	1	1	1	1	1	1	1	1	1	1	1	1	42
OG0001230	0	1	1	1	1	1	1	1	1	1	1	1	1	0	1	0	1	1	1	1	1	1	1	2	0	1	1	1	0	1	1	1	1	1	1	1	1	1	1	1	1	2	1	1	1	42
OG0001231	0	1	1	1	1	1	1	1	1	1	1	1	1	0	1	1	1	1	1	1	1	1	1	1	1	1	1	1	0	1	1	1	1	1	1	1	1	1	1	1	1	1	1	1	1	42
OG0001232	0	1	1	1	1	1	1	1	1	1	1	1	1	0	1	1	1	1	1	1	1	1	1	1	1	1	1	1	0	1	1	1	1	1	1	1	1	1	1	1	1	1	1	1	1	42
OG0001233	0	1	1	1	1	1	1	1	1	1	1	1	1	0	0	1	1	2	1	1	1	1	1	1	1	1	1	1	0	1	1	1	1	1	1	1	1	1	1	1	1	1	1	1	1	42
OG0001234	0	1	1	1	0	1	1	1	0	1	1	1	0	1	1	1	1	1	1	1	1	1	1	1	1	1	1	1	1	1	1	1	1	1	1	1	1	1	2	1	1	1	1	1	1	42
OG0001235	0	1	1	1	1	1	1	1	1	1	1	1	1	0	1	1	1	1	1	1	1	1	1	1	1	1	1	1	0	1	1	1	1	1	1	1	1	1	1	1	1	1	1	1	1	42
OG0001236	0	1	1	1	1	1	1	1	1	1	1	1	1	0	1	1	1	1	1	1	1	1	1	1	1	1	1	1	0	1	1	1	1	1	1	1	1	1	1	1	1	1	1	1	1	42
OG0001237	0	1	1	1	1	1	1	1	1	1	1	1	1	0	1	1	1	1	1	1	1	1	1	1	1	1	1	1	0	1	1	1	1	1	1	1	1	1	1	1	1	1	1	1	1	42
OG0001238	0	1	1	1	1	1	1	1	1	1	1	1	1	0	1	1	1	1	1	1	1	1	1	1	1	1	1	1	0	1	1	1	1	1	1	1	1	1	1	1	1	1	1	1	1	42
OG0001239	0	1	1	1	1	1	1	1	1	1	2	1	1	0	1	1	0	1	1	1	1	1	1	1	1	1	1	1	0	1	1	1	1	1	1	1	1	1	1	1	1	1	1	1	1	42
OG0001240	0	1	1	1	1	1	1	1	1	1	1	1	1	0	1	1	1	1	1	1	1	1	1	2	0	1	1	1	0	1	1	1	1	1	1	1	1	1	1	1	1	1	1	1	1	42
OG0001241	0	1	1	1	1	1	1	1	1	1	1	1	1	0	1	1	1	1	1	1	1	1	1	1	1	1	1	1	0	1	1	1	1	1	1	1	1	1	1	1	1	1	1	1	1	42
OG0001242	0	1	1	1	1	1	1	1	1	1	1	1	1	0	1	1	1	1	1	1	1	1	1	1	1	1	1	1	0	1	1	1	1	1	1	1	1	1	1	1	1	1	1	1	1	42
OG0001243	0	1	1	1	1	1	1	1	1	1	1	1	1	0	1	1	1	1	1	1	1	1	1	1	1	1	1	1	0	1	1	1	1	1	1	1	1	1	1	1	1	1	1	1	1	42
OG0001244	0	1	1	1	1	1	1	1	1	1	1	1	1	0	1	1	1	1	1	1	1	1	1	1	1	1	1	1	0	1	1	1	1	1	1	1	1	1	1	1	1	1	1	1	1	42
OG0001245	0	1	1	1	1	1	1	1	1	1	1	1	1	0	1	1	1	1	1	1	1	1	1	1	1	1	1	1	0	1	1	1	1	1	1	1	1	1	1	1	1	1	1	1	1	42
OG0001246	0	1	1	1	1	1	1	1	1	1	1	1	1	0	1	1	1	1	1	1	1	1	1	1	1	1	1	1	0	1	1	1	1	1	1	1	1	1	1	1	1	1	1	1	1	42
OG0001247	0	1	1	1	1	1	1	1	1	1	1	1	1	0	1	1	1	1	1	1	1	1	1	1	1	1	1	0	0	1	1	1	1	1	1	1	1	2	1	1	1	1	1	1	1	42
OG0001248	0	1	1	1	1	1	1	1	1	1	1	1	0	0	1	1	1	1	1	1	1	1	1	1	1	1	1	1	0	1	1	1	1	1	1	1	1	1	1	1	1	1	1	2	1	42
OG0001249	0	1	1	1	1	1	1	1	1	1	1	1	1	0	1	1	1	1	1	1	1	1	1	1	1	1	1	1	0	1	1	1	1	1	1	1	1	1	1	1	1	1	1	1	1	42
OG0001250	0	1	1	1	1	1	1	1	1	1	1	1	1	0	1	1	1	1	1	1	1	1	0	1	1	1	1	1	0	1	1	1	1	1	1	1	1	1	1	2	1	1	1	1	1	42
OG0001251	0	1	1	1	1	1	1	0	1	1	1	1	1	0	1	1	1	1	1	1	1	1	1	1	1	1	1	1	0	1	1	1	1	1	1	1	1	1	1	2	1	1	1	1	1	42
OG0001252	0	1	1	1	1	1	1	1	1	1	1	1	1	0	1	1	2	1	0	1	1	1	1	1	1	1	1	1	0	1	1	1	1	1	1	1	1	1	1	1	1	1	1	1	1	42
OG0001253	0	1	1	1	1	1	1	1	1	1	1	1	1	0	1	1	1	1	1	1	1	1	1	1	1	1	1	1	0	1	1	1	1	1	1	1	1	1	1	1	1	1	1	1	1	42
OG0001254	0	1	1	1	1	1	1	1	1	1	1	1	1	0	1	1	1	1	1	1	1	1	1	1	1	1	1	1	0	1	1	1	1	1	1	1	1	1	1	1	1	1	1	1	1	42
OG0001255	0	1	1	1	1	1	1	1	1	1	1	1	1	0	1	1	1	1	1	1	1	1	1	1	1	1	1	1	0	1	1	1	1	1	1	1	1	1	1	1	1	1	1	1	1	42
OG0001256	0	1	1	1	1	1	1	1	1	1	1	1	1	0	1	1	1	1	1	1	1	1	1	1	1	1	1	1	0	1	1	1	1	1	1	1	1	1	1	1	1	1	1	1	1	42
OG0001257	0	1	1	1	1	1	1	1	1	1	1	1	1	0	1	1	1	1	1	1	1	1	1	1	1	1	1	1	0	1	1	1	1	1	1	1	1	1	1	1	1	1	1	1	1	42
OG0001258	0	1	1	1	1	1	1	1	1	1	1	1	1	0	1	1	1	1	1	1	1	1	1	1	1	1	1	1	0	1	1	1	1	1	1	1	1	1	1	1	1	1	1	1	1	42
OG0001259	0	1	1	1	1	1	1	1	1	1	1	1	1	0	1	1	1	1	1	1	1	1	1	1	1	1	1	1	0	1	1	1	1	1	1	1	1	1	1	1	1	1	1	1	1	42
OG0001260	0	1	1	1	1	1	1	1	1	1	1	1	1	0	1	1	1	1	1	1	1	1	1	1	1	1	1	1	0	1	1	1	1	1	1	1	1	1	1	1	1	1	1	1	1	42
OG0001261	0	1	2	1	1	1	1	1	1	1	1	1	1	0	1	1	1	1	1	1	1	1	1	1	1	1	1	1	0	1	1	1	1	1	1	1	1	1	1	1	0	1	1	1	1	42
OG0001262	0	1	2	1	1	1	1	1	1	1	1	1	1	0	1	1	1	1	1	1	1	1	1	1	1	1	1	1	0	1	1	1	1	1	0	1	1	1	1	1	1	1	1	1	1	42
OG0001263	0	1	1	1	1	1	1	1	1	1	1	1	1	0	1	1	1	1	1	1	1	1	1	1	1	1	1	1	0	1	1	1	1	1	1	1	1	1	1	1	1	1	1	1	1	42
OG0001264	0	1	1	1	1	1	1	1	1	1	1	1	0	0	1	1	1	1	1	1	1	1	1	1	1	1	1	1	0	1	1	1	1	1	0	1	1	1	1	2	1	2	1	1	1	42
OG0001265	0	1	1	1	1	1	1	1	1	1	1	1	1	0	1	1	1	1	1	1	1	1	1	1	1	1	1	1	0	1	1	1	1	1	1	1	1	1	1	1	1	1	1	1	1	42
OG0001266	0	1	1	1	1	1	1	1	1	1	1	1	1	1	1	1	0	1	1	1	1	1	0	1	1	1	1	1	1	1	1	1	1	1	1	1	1	1	1	1	1	1	1	1	1	42
OG0001267	0	1	1	1	1	1	1	1	1	1	1	1	1	0	1	1	1	1	1	1	1	1	1	1	1	1	1	1	0	1	1	1	1	1	1	1	1	1	1	1	1	1	1	1	1	42
OG0001268	0	1	0	1	1	1	1	1	1	2	1	1	1	0	1	1	1	1	1	1	1	1	1	1	1	1	1	1	0	1	1	1	1	1	1	1	1	1	1	1	1	1	1	1	1	42
OG0001269	0	1	1	1	1	1	1	1	1	1	1	1	1	0	1	1	1	1	1	1	1	1	1	1	1	1	1	1	0	1	1	1	1	1	1	1	1	1	1	1	1	1	1	1	1	42
OG0001270	0	1	1	1	1	1	1	1	1	1	1	1	1	0	1	1	1	1	1	1	1	1	1	1	1	1	1	1	0	1	1	1	1	1	1	1	1	1	1	1	1	1	1	1	1	42
OG0001271	0	1	1	1	1	1	1	1	1	1	1	1	1	0	1	1	1	1	1	1	1	1	1	1	1	1	1	1	0	1	1	1	1	1	1	1	1	1	1	1	1	1	1	1	1	42
OG0001272	0	1	1	1	1	1	1	1	1	1	1	1	1	0	1	1	1	1	1	1	1	1	1	1	1	1	1	1	0	1	1	1	1	1	1	1	1	1	1	1	1	1	1	1	1	42
OG0001273	0	1	1	1	1	1	1	1	1	1	1	1	1	0	1	1	1	1	1	1	1	1	1	1	1	1	1	1	0	1	1	1	1	1	1	1	1	1	1	1	1	1	1	1	1	42
OG0001274	0	1	1	1	1	1	1	1	1	1	1	1	1	0	1	1	1	1	1	1	1	1	1	1	1	1	1	1	0	1	1	1	1	1	1	1	1	1	0	2	1	1	1	1	1	42
OG0001275	0	1	1	1	1	1	1	1	1	1	1	1	1	0	1	2	0	1	1	1	1	1	1	1	1	1	1	0	0	1	1	1	1	1	1	1	1	1	1	1	1	2	1	1	1	42
OG0001276	0	1	1	1	1	1	1	1	1	1	1	1	1	0	1	1	1	1	1	1	1	1	1	1	1	1	1	1	0	1	1	1	1	1	1	1	1	1	1	1	1	1	1	1	1	42
OG0001277	0	1	1	1	1	1	1	1	1	1	1	1	1	0	0	1	1	0	1	1	1	1	1	1	1	1	1	1	0	1	1	1	1	1	1	1	1	1	2	1	2	1	1	1	1	42
OG0001278	0	1	1	1	1	1	1	1	1	1	1	1	1	0	1	1	1	1	1	1	1	1	1	1	1	1	1	1	0	1	1	1	1	1	1	1	1	1	1	1	1	1	1	1	1	42
OG0001279	0	2	1	1	1	1	1	1	1	1	1	1	1	0	1	1	1	1	1	1	1	1	1	1	1	1	1	1	0	1	1	1	1	1	1	1	1	1	1	1	1	1	1	1	0	42
OG0001280	0	1	1	1	1	1	1	1	1	1	1	1	1	0	1	1	1	1	1	1	1	1	1	1	1	1	1	1	0	1	1	1	1	1	1	1	1	1	1	1	1	1	1	1	1	42
OG0001281	0	1	1	1	1	1	1	1	1	1	1	1	1	0	1	1	1	1	1	1	1	1	1	1	1	1	1	1	0	1	1	1	1	1	1	1	1	1	1	1	1	1	1	1	1	42
OG0001282	0	1	1	1	1	1	1	1	1	1	1	1	1	0	1	1	1	1	1	1	1	1	1	1	1	1	1	1	0	1	1	1	1	1	1	1	1	1	1	1	1	1	1	1	1	42
OG0001283	0	1	1	2	0	1	0	1	1	1	1	1	0	0	1	1	4	1	1	1	1	1	1	1	1	1	1	1	0	1	1	1	1	1	1	1	1	1	0	1	1	1	1	1	1	42
OG0001284	0	1	1	1	1	1	1	1	1	1	1	1	0	0	1	1	1	1	1	1	1	1	1	1	1	1	1	1	0	1	1	1	1	1	1	1	1	2	1	1	1	1	1	1	1	42
OG0001285	0	1	1	1	1	1	1	1	1	1	1	1	1	0	1	0	1	1	1	1	1	1	1	1	1	1	1	1	0	1	1	1	1	1	1	1	1	2	1	1	1	1	1	1	1	42
OG0001286	0	1	1	1	1	1	1	1	1	1	1	1	1	0	1	1	1	1	1	1	1	1	1	1	1	1	1	1	0	1	1	1	1	1	1	1	1	1	1	1	1	1	1	1	1	42
OG0001287	0	1	1	1	1	1	1	1	1	1	1	1	1	0	1	1	1	1	1	1	1	1	1	1	1	1	1	1	0	1	1	1	1	1	1	1	1	1	1	1	1	1	1	1	1	42
OG0001288	0	1	1	1	1	1	1	1	1	1	1	1	1	0	1	1	1	1	1	1	1	1	1	1	1	1	1	1	0	1	1	1	1	1	1	1	1	1	1	1	1	1	1	1	1	42
OG0001289	0	1	1	1	1	1	1	1	1	1	1	1	1	0	1	1	1	1	1	1	1	1	1	1	1	1	1	1	0	1	1	1	1	1	1	1	1	1	1	1	1	1	1	1	1	42
OG0001290	0	1	1	1	2	1	1	1	1	0	1	1	1	0	1	1	1	1	1	1	1	1	1	1	1	1	1	1	0	1	1	1	1	1	1	1	1	1	1	1	1	1	1	1	1	42
OG0001291	0	1	1	1	1	1	1	1	1	1	1	1	0	0	1	1	1	1	1	1	1	1	1	1	1	1	1	1	0	1	1	1	1	1	1	1	1	1	1	2	1	1	1	1	1	42
OG0001292	0	1	1	1	1	1	1	1	1	1	1	1	1	0	1	1	1	1	1	1	1	1	1	1	1	1	1	1	0	1	1	1	1	1	1	1	1	1	1	1	1	1	1	1	1	42
OG0001293	0	1	1	1	1	1	1	1	1	1	1	1	1	0	1	1	1	1	1	1	1	1	1	1	1	1	1	1	0	1	1	1	1	1	1	1	1	1	1	1	1	1	1	1	1	42
OG0001294	0	1	1	1	1	1	1	1	1	1	1	1	1	0	1	1	1	1	1	1	1	1	1	1	1	1	1	1	0	1	1	1	1	1	1	1	1	1	1	1	1	1	1	1	1	42
OG0001295	0	1	1	1	1	1	1	1	1	1	1	1	1	0	1	1	1	1	1	1	1	1	1	1	1	1	1	1	0	1	1	1	1	1	1	1	1	1	1	1	1	1	1	1	1	42
OG0001296	0	1	1	1	1	1	1	1	1	1	1	1	1	0	1	1	1	1	1	1	1	1	1	1	1	1	1	1	0	1	1	1	1	1	1	1	1	1	1	1	1	1	1	1	1	42
OG0001297	0	1	1	1	1	1	1	1	1	1	1	1	1	0	1	1	1	1	1	1	1	1	1	1	1	1	1	1	0	1	1	1	1	1	1	1	1	1	1	1	1	1	1	1	1	42
OG0001298	0	1	1	1	1	1	1	1	1	1	1	1	1	0	1	1	1	1	1	1	1	1	1	1	1	1	1	1	0	1	1	1	1	1	1	1	1	1	1	1	1	1	1	1	1	42
OG0001299	0	1	1	1	1	1	1	1	2	1	1	1	1	0	1	1	1	1	1	1	1	1	1	1	1	1	1	1	0	1	1	1	1	1	0	1	1	1	2	1	1	1	1	1	0	42
OG0001300	0	1	1	1	1	1	1	1	1	1	1	1	1	1	1	1	1	1	1	1	1	1	1	1	1	1	1	0	0	1	1	1	1	1	1	1	1	1	1	1	1	1	1	1	1	42
OG0001301	0	1	1	0	1	1	1	1	1	1	1	1	1	0	1	1	0	1	1	1	1	1	1	1	1	1	1	1	0	1	1	1	1	1	1	1	1	1	2	1	2	1	1	1	1	42
OG0001302	0	1	1	0	1	1	1	1	1	1	1	1	1	0	1	1	1	1	1	1	1	1	1	1	1	1	1	1	0	1	1	1	1	1	1	1	1	1	2	1	2	1	1	1	0	42
OG0001303	0	1	1	1	1	1	1	1	1	1	1	1	0	0	1	1	1	1	1	1	1	1	1	1	1	1	1	1	0	1	1	1	1	1	1	1	1	1	1	1	1	1	1	2	1	42
OG0001304	0	1	1	1	1	0	1	1	1	1	1	1	1	0	1	1	1	1	1	1	1	1	1	1	1	1	1	1	0	1	1	1	1	1	1	1	1	1	1	1	1	1	1	2	1	42
OG0001305	0	1	1	1	1	0	1	1	1	1	1	1	1	0	1	1	1	1	1	1	1	1	1	1	1	1	1	1	0	1	1	1	1	1	1	1	1	1	1	1	1	1	1	2	1	42
OG0001306	0	0	10	0	0	0	1	0	0	2	1	0	0	0	0	0	1	0	0	0	0	0	0	0	0	0	0	0	0	1	1	0	0	0	1	0	20	1	1	0	0	0	1	0	1	42
OG0001307	1	1	1	1	1	1	1	1	0	1	0	1	1	1	0	3	0	1	1	1	1	1	1	1	1	1	1	1	1	1	1	1	1	1	1	0	1	1	1	1	1	1	1	1	0	41
OG0001308	1	1	1	1	1	1	1	0	1	0	1	0	1	1	0	1	1	1	1	1	1	1	1	1	1	1	1	1	1	1	1	1	1	1	1	1	1	1	1	1	1	1	1	1	1	41
OG0001309	1	1	1	1	1	1	1	0	1	1	1	1	1	1	1	1	1	1	1	1	1	1	0	1	1	1	1	1	1	1	1	1	1	1	1	1	1	1	0	1	1	1	1	1	0	41
OG0001310	1	1	1	1	1	1	1	0	1	1	1	0	1	1	1	1	1	1	1	1	1	1	1	1	1	1	1	1	1	1	1	1	1	1	0	1	1	1	1	1	1	1	1	1	0	41
OG0001311	1	1	1	1	1	1	1	1	1	1	1	1	1	0	0	1	1	0	0	1	1	1	1	1	1	1	1	1	1	1	1	1	1	1	1	1	1	0	1	1	1	1	1	1	2	41
OG0001312	1	1	1	1	1	1	1	1	1	1	1	1	0	1	1	2	1	1	0	0	1	1	1	1	1	0	1	1	1	1	1	1	1	1	1	1	1	0	1	1	1	1	1	1	1	41
OG0001313	2	1	0	0	0	0	0	1	1	0	1	0	0	2	0	2	1	0	1	1	1	0	2	0	3	1	0	1	3	1	2	1	1	1	1	0	2	1	3	1	1	1	0	1	0	41
OG0001314	1	1	1	1	1	1	1	0	1	1	1	1	1	1	1	1	0	0	0	1	1	1	1	1	1	1	1	1	1	1	1	1	1	1	1	1	1	1	1	1	1	1	1	1	1	41
OG0001315	1	1	1	1	0	1	1	1	1	1	1	1	1	1	1	1	0	1	1	1	1	1	1	1	0	1	1	1	1	1	1	1	1	1	0	1	1	1	1	1	1	1	1	1	1	41
OG0001316	1	1	1	0	0	1	1	1	1	1	1	1	1	1	1	1	1	1	1	1	1	1	0	1	1	1	1	1	1	1	1	1	1	1	1	1	1	1	1	0	1	1	1	1	1	41
OG0001317	1	1	1	1	1	1	1	1	0	1	1	1	0	1	1	1	1	1	1	1	1	1	0	1	0	1	1	1	1	1	1	1	1	1	1	1	1	1	1	1	1	1	1	1	1	41
OG0001318	1	1	1	1	1	1	2	1	1	1	1	1	0	0	1	1	1	1	1	0	0	1	1	1	1	0	1	1	1	1	1	1	1	1	1	1	1	1	1	1	1	1	1	1	1	41
OG0001319	1	1	1	1	1	1	1	1	1	0	2	1	1	1	1	1	1	1	1	1	1	1	1	1	1	1	1	1	1	1	1	1	1	1	1	1	0	0	1	0	1	1	1	0	1	41
OG0001320	1	1	0	1	1	0	1	1	1	1	1	1	1	1	1	1	1	0	1	1	1	1	1	1	1	1	1	0	1	1	1	1	1	1	1	1	1	1	1	2	1	1	1	1	0	41
OG0001321	1	1	1	1	1	1	1	1	1	1	1	1	1	1	1	1	1	1	1	1	0	1	1	1	1	1	1	0	1	0	0	1	1	1	1	1	1	1	1	1	1	1	1	1	1	41
OG0001322	1	1	1	1	1	1	1	1	1	1	1	1	0	1	1	1	1	1	1	0	1	1	1	1	1	0	1	1	1	1	1	1	1	1	0	1	1	1	1	1	1	1	1	1	1	41
OG0001323	1	1	1	1	1	1	1	1	1	1	1	1	1	1	1	0	1	0	1	1	1	1	1	1	1	1	1	1	1	1	1	1	1	1	1	1	1	1	0	1	1	1	1	1	0	41
OG0001324	1	1	1	1	1	0	1	1	0	0	1	1	1	1	1	1	1	1	1	1	1	1	1	1	1	1	1	0	1	1	1	1	1	1	1	1	1	1	1	1	1	1	1	1	1	41
OG0001325	1	1	1	1	1	0	1	1	0	0	1	1	1	1	1	1	1	1	0	1	1	1	1	1	1	1	1	1	1	1	1	1	1	1	1	1	1	1	1	1	1	1	1	1	1	41
OG0001326	1	1	1	1	1	0	1	1	0	0	1	1	1	1	1	1	1	1	0	1	1	1	1	1	1	1	1	1	1	1	1	1	1	1	1	1	1	1	1	1	1	1	1	1	1	41
OG0001327	1	1	1	1	1	1	1	0	0	1	1	1	1	1	1	1	1	1	1	1	1	1	0	1	0	1	1	1	1	1	1	1	1	1	1	1	1	1	1	1	1	1	1	1	1	41
OG0001328	1	1	1	0	1	1	1	0	1	1	1	1	1	1	1	1	1	1	1	0	1	1	1	1	1	0	1	1	1	1	1	1	1	1	1	1	1	1	1	1	1	1	1	1	1	41
OG0001329	1	1	1	1	0	1	1	1	1	1	1	1	0	1	1	1	1	1	1	0	1	1	1	1	1	0	1	1	1	1	1	1	1	1	0	1	1	1	2	1	1	1	1	1	1	41
OG0001330	1	1	1	1	1	1	1	1	1	1	1	1	1	1	1	1	1	1	0	1	1	1	1	1	1	1	1	1	1	1	1	1	1	1	0	1	1	1	0	1	1	1	1	0	1	41
OG0001331	1	1	0	1	1	1	1	1	0	1	1	0	1	1	1	1	1	1	1	1	1	1	1	1	1	0	1	1	1	1	1	1	1	1	1	1	1	1	1	1	1	1	1	1	1	41
OG0001332	1	1	1	1	1	1	1	1	1	1	1	1	1	1	1	1	1	1	1	0	1	1	1	1	1	0	1	1	1	1	1	1	1	1	1	1	1	1	0	1	1	0	1	1	1	41
OG0001333	1	1	1	1	1	1	1	1	1	1	1	1	0	1	1	1	1	1	1	0	1	1	1	1	1	0	1	1	0	1	1	1	1	1	1	1	1	1	1	1	1	1	1	1	1	41
OG0001334	1	1	1	1	1	1	1	0	1	1	1	1	1	1	1	0	1	1	1	1	1	1	0	1	0	1	1	1	1	1	1	1	1	1	1	1	1	1	1	1	1	1	1	1	1	41
OG0001335	1	0	1	1	1	1	1	1	0	1	1	1	1	1	1	1	1	1	1	0	1	1	1	1	1	0	1	1	1	1	1	1	1	1	1	1	1	1	1	1	1	1	1	1	1	41
OG0001336	1	1	1	1	1	1	1	1	1	1	1	1	0	1	1	1	1	1	1	0	0	1	1	1	1	0	1	1	1	1	1	1	1	1	1	1	1	1	1	1	1	1	1	1	1	41
OG0001337	1	1	1	1	1	1	1	0	1	1	1	1	1	1	1	1	1	0	0	0	1	1	1	1	1	1	1	1	1	1	1	1	1	1	1	1	1	1	1	1	1	1	1	1	1	41
OG0001338	1	1	1	1	1	0	1	1	1	1	1	1	1	1	1	1	1	1	0	0	1	1	1	1	1	1	1	0	1	1	1	1	1	1	1	1	1	1	1	1	1	1	1	1	1	41
OG0001339	1	1	1	1	1	0	1	1	1	1	1	1	1	1	1	1	1	1	1	1	1	1	1	1	1	1	1	1	1	1	1	1	1	1	1	1	0	1	1	0	1	1	1	0	1	41
OG0001340	1	1	1	1	1	0	1	1	1	1	1	1	1	1	1	1	1	1	1	0	1	1	1	1	1	0	1	1	1	1	1	1	1	1	1	1	1	1	1	1	1	1	1	1	0	41
OG0001341	1	1	1	1	0	1	1	1	0	1	1	1	0	1	1	1	1	1	1	1	1	1	1	1	1	1	1	1	1	1	1	1	1	1	1	1	1	1	1	1	1	1	1	1	0	41
OG0001342	1	1	1	1	1	1	0	1	1	1	1	1	1	1	1	1	1	1	0	1	0	1	1	1	1	1	1	1	1	1	0	1	1	1	1	1	1	1	1	1	1	1	1	1	1	41
OG0001343	1	1	1	1	1	1	1	1	0	1	1	1	0	1	0	1	1	1	1	0	1	1	1	1	1	0	1	1	1	1	1	1	1	1	1	1	1	1	1	1	2	1	1	1	1	41
OG0001344	1	1	1	1	1	1	0	1	1	1	1	1	1	1	1	0	1	1	0	1	1	1	1	1	1	1	1	1	1	1	1	0	1	1	1	1	1	1	1	1	1	1	1	1	1	41
OG0001345	1	1	1	0	1	1	1	1	1	1	1	1	0	1	1	1	1	1	1	0	1	1	1	1	1	0	1	1	1	1	1	1	1	1	1	1	1	1	1	1	1	1	1	1	1	41
OG0001346	1	1	1	1	1	1	1	1	1	0	1	1	0	1	1	1	1	1	1	0	1	1	1	1	1	0	1	1	1	1	1	1	1	1	1	1	1	1	1	1	1	1	1	1	1	41
OG0001347	1	0	1	1	1	1	1	1	1	1	1	1	1	1	1	1	1	1	1	1	1	1	1	1	1	1	1	1	1	1	1	1	1	1	1	1	0	1	1	0	1	1	1	0	1	41
OG0001348	1	1	1	1	1	1	1	1	1	0	1	1	1	1	1	1	1	0	1	1	1	0	1	0	1	1	1	1	1	1	1	1	1	1	1	1	1	1	1	1	1	1	1	1	1	41
OG0001349	1	1	1	1	1	1	1	1	1	1	1	1	1	1	0	1	1	0	1	1	1	0	1	0	1	1	1	1	1	1	1	1	1	1	1	1	1	1	1	1	1	1	1	1	1	41
OG0001350	1	1	1	1	1	1	1	1	1	1	0	1	1	1	0	1	1	1	1	1	1	0	1	0	1	1	1	1	1	1	1	1	1	1	1	1	1	1	1	1	1	1	1	1	1	41
OG0001351	1	1	1	0	1	1	1	1	1	1	1	1	1	1	0	1	1	1	1	1	1	0	1	0	1	1	1	1	1	1	1	1	1	1	1	1	1	1	1	1	1	1	1	1	1	41
OG0001352	1	1	1	0	1	1	1	1	1	1	0	1	1	1	0	2	1	1	1	1	1	0	1	0	1	1	1	1	1	1	1	1	1	1	1	1	1	1	1	1	1	1	1	1	1	41
OG0001353	1	1	1	0	1	1	1	1	1	1	1	1	1	1	0	1	1	1	1	1	1	0	1	0	1	1	1	1	1	1	1	1	1	1	1	1	1	1	1	1	1	1	1	1	1	41
OG0001354	1	1	1	0	1	1	1	1	1	1	1	1	1	1	0	1	1	1	1	1	1	0	1	0	1	1	1	1	1	1	1	1	1	1	1	1	1	1	1	1	1	1	1	1	1	41
OG0001355	1	1	1	0	1	1	1	1	1	1	1	1	1	1	0	1	1	1	1	1	1	0	1	0	1	1	1	1	1	1	1	1	1	1	1	1	1	1	1	1	1	1	1	1	1	41
OG0001356	1	1	0	1	1	0	1	1	1	2	1	1	1	1	1	1	1	0	1	1	0	1	1	1	1	1	1	1	1	1	1	1	1	1	1	1	1	1	1	1	1	1	1	1	0	41
OG0001357	1	1	1	1	1	1	1	0	1	2	1	1	1	1	1	0	1	0	1	1	0	1	1	1	1	1	1	1	1	1	1	1	1	1	1	1	1	1	1	1	1	1	1	1	0	41
OG0001358	1	1	1	1	1	1	1	0	1	1	1	1	1	1	1	0	1	1	1	1	1	1	1	1	1	1	1	1	1	1	1	1	1	1	0	1	1	1	1	1	0	1	1	1	1	41
OG0001359	1	1	1	1	1	1	0	1	1	0	1	1	1	1	1	1	1	1	1	1	1	1	1	1	1	1	1	1	1	1	1	1	1	1	1	0	1	1	0	1	1	1	1	1	1	41
OG0001360	1	1	1	1	1	0	1	1	1	1	1	1	0	1	1	1	1	1	1	1	1	1	1	1	1	1	1	0	1	1	1	1	1	1	1	1	1	1	1	1	0	1	1	1	1	41
OG0001361	1	1	1	1	0	0	1	1	0	1	1	1	1	1	1	1	1	0	1	1	1	1	1	1	1	1	1	1	1	1	1	1	1	1	1	1	1	1	2	1	1	1	1	1	0	41
OG0001362	1	1	1	1	0	0	1	1	0	1	1	1	1	1	1	1	1	0	1	1	1	1	1	1	1	1	1	1	1	1	1	1	1	1	1	1	1	1	2	1	1	1	1	1	0	41
OG0001363	1	1	1	1	1	1	1	0	1	1	1	1	1	1	1	0	0	0	1	1	1	1	1	1	1	1	1	1	1	1	1	1	1	1	1	1	1	1	1	1	1	1	1	1	1	41
OG0001364	0	1	1	1	1	0	1	0	1	1	1	1	1	0	1	2	1	1	1	1	1	1	1	1	1	1	1	1	0	1	1	1	1	1	1	1	1	1	1	1	1	1	1	1	1	41
OG0001365	0	1	1	1	1	1	1	0	1	1	1	1	1	0	1	0	1	1	1	1	1	1	1	1	1	1	1	1	0	1	1	1	1	1	1	1	1	1	1	2	1	1	1	1	1	41
OG0001366	0	1	1	1	1	1	1	0	1	1	1	1	1	0	1	0	1	1	1	1	1	1	1	1	1	1	1	1	0	1	1	1	1	1	1	1	1	1	1	2	1	1	1	1	1	41
OG0001367	0	1	1	1	1	1	1	1	1	1	1	1	1	0	1	1	1	0	1	1	1	1	1	1	1	1	1	1	0	1	1	1	1	1	1	1	1	1	1	1	1	1	1	1	1	41
OG0001368	0	1	1	1	1	1	1	1	1	1	1	1	1	0	1	1	1	1	1	1	1	1	1	1	1	1	1	1	0	1	1	1	1	1	1	1	1	0	1	1	1	1	1	1	1	41
OG0001369	0	1	1	1	1	1	1	1	1	1	1	1	1	0	1	1	1	1	1	1	1	1	1	1	1	1	1	1	0	1	0	1	1	1	1	1	1	1	1	1	1	1	1	1	1	41
OG0001370	0	1	1	0	1	1	1	1	1	1	1	1	1	0	1	1	1	1	1	1	1	1	1	1	1	1	1	1	0	1	1	1	1	1	1	1	1	1	1	1	1	1	1	1	1	41
OG0001371	0	1	1	1	1	1	1	1	1	1	1	1	1	0	1	1	1	1	1	1	1	1	1	1	1	1	1	1	0	1	1	0	1	1	1	1	1	1	1	1	1	1	1	1	1	41
OG0001372	0	1	1	1	1	1	1	1	1	1	1	1	0	0	1	1	1	1	1	1	0	1	1	1	1	1	1	1	0	1	1	1	1	1	1	1	1	1	1	2	1	1	1	1	1	41
OG0001373	0	1	1	1	1	1	1	1	1	1	1	1	1	0	1	1	0	1	1	1	1	1	1	1	1	1	1	1	0	1	1	1	1	1	1	1	1	1	1	1	1	1	1	1	1	41
OG0001374	0	1	2	1	1	1	1	1	1	1	1	1	1	0	1	1	1	1	0	1	1	1	1	1	1	1	1	1	0	1	1	1	1	1	1	1	1	1	1	0	1	1	1	1	1	41
OG0001375	0	1	0	1	1	1	1	1	1	1	1	1	1	0	1	1	1	1	1	1	1	1	1	1	1	1	1	1	0	1	1	1	1	1	1	1	1	1	1	1	1	1	1	1	1	41
OG0001376	0	1	1	1	1	1	1	1	1	1	1	1	1	0	1	1	1	1	1	1	1	1	1	1	1	1	1	1	0	0	1	1	1	1	1	1	1	1	1	1	1	1	1	1	1	41
OG0001377	0	1	1	1	1	1	1	1	1	1	1	1	1	0	1	1	1	1	1	1	1	1	1	1	1	1	1	1	0	1	1	1	1	1	1	1	1	1	1	1	1	1	1	1	0	41
OG0001378	0	1	1	1	1	1	1	1	1	0	1	1	1	0	1	1	1	1	1	1	1	1	1	1	1	1	1	1	0	1	1	1	1	1	1	1	1	1	1	1	1	1	1	1	1	41
OG0001379	0	1	1	1	1	1	1	1	1	1	1	1	0	0	1	1	1	1	1	1	1	1	1	1	1	1	1	1	0	1	1	1	1	1	1	1	1	1	1	1	1	1	1	1	1	41
OG0001380	0	1	1	1	1	1	1	1	1	1	1	1	1	0	1	1	1	1	0	1	1	1	1	1	1	1	1	1	0	1	1	1	1	1	1	1	1	1	1	2	1	1	1	1	0	41
OG0001381	0	1	1	1	1	1	1	1	1	1	1	1	1	0	1	1	1	1	0	1	1	1	1	1	1	1	1	1	0	1	1	1	1	1	1	1	1	1	1	2	1	1	1	1	0	41
OG0001382	0	1	1	1	1	1	1	1	1	1	1	1	1	0	1	1	0	1	1	1	1	1	1	1	1	1	1	1	0	1	1	1	1	1	1	1	1	1	1	1	1	1	1	1	1	41
OG0001383	0	1	1	1	1	1	1	1	1	1	1	1	0	0	1	1	1	1	1	1	1	1	1	1	1	1	1	1	0	1	1	1	1	1	1	1	1	1	1	1	1	1	1	1	1	41
OG0001384	0	1	1	1	1	1	1	1	0	1	1	1	1	0	1	1	1	1	1	1	1	1	1	1	1	1	1	1	0	1	1	1	1	1	1	1	1	1	1	1	1	1	1	1	1	41
OG0001385	0	1	1	1	1	1	1	1	1	1	1	1	0	0	1	1	1	1	1	1	1	1	1	1	1	1	1	1	0	1	1	1	1	1	1	1	1	1	1	1	1	1	1	1	1	41
OG0001386	0	1	1	1	1	1	1	1	1	1	1	1	0	0	1	1	1	1	1	1	1	1	1	1	1	1	1	1	0	1	1	1	1	1	1	1	1	1	1	1	1	1	1	1	1	41
OG0001387	0	1	1	1	1	1	1	1	1	1	1	1	1	0	1	1	0	1	1	1	1	1	1	1	1	1	1	1	0	1	1	1	1	1	1	1	1	1	1	1	1	1	1	1	1	41
OG0001388	0	1	1	1	1	1	1	1	0	1	1	1	1	0	1	1	1	1	1	1	1	1	1	1	1	1	1	1	0	1	1	1	1	1	1	1	1	1	1	1	1	1	1	1	1	41
OG0001389	0	1	1	1	1	1	1	1	1	1	1	1	0	0	1	1	1	1	1	1	1	1	1	1	1	1	1	1	0	1	1	1	1	1	1	1	1	1	1	1	1	1	1	1	1	41
OG0001390	0	1	1	1	1	1	1	1	1	1	1	1	1	0	1	0	1	1	1	1	1	1	1	1	1	1	1	1	0	1	1	1	1	1	1	1	1	1	1	1	1	1	1	1	1	41
OG0001391	0	1	1	1	1	1	1	1	1	1	1	1	1	0	1	1	1	1	1	1	1	1	1	1	1	1	1	1	0	1	1	0	1	1	1	1	1	1	1	1	1	1	1	1	1	41
OG0001392	0	1	1	0	1	1	1	1	1	1	1	1	1	0	1	1	1	1	1	1	1	1	1	1	1	1	1	1	0	1	1	1	1	1	1	1	1	1	1	1	1	1	1	1	1	41
OG0001393	0	1	1	1	1	1	1	1	1	1	1	1	1	0	1	1	1	1	1	1	0	1	1	1	1	1	1	1	0	1	1	1	1	1	1	1	1	1	1	1	1	1	1	1	1	41
OG0001394	0	1	1	1	0	1	1	1	1	1	1	1	1	0	1	1	1	1	1	1	1	1	1	1	1	1	1	1	0	1	1	1	1	1	1	1	1	1	1	1	1	1	1	1	1	41
OG0001395	0	1	1	1	1	1	1	1	1	1	1	1	0	0	1	1	1	1	1	1	1	1	1	1	1	1	1	1	0	1	1	1	1	1	1	1	1	1	1	1	1	1	1	1	1	41
OG0001396	0	1	1	1	1	1	1	1	1	1	1	1	0	0	1	1	1	1	1	1	1	1	1	1	1	1	1	1	0	1	1	1	1	1	1	1	1	1	1	1	1	1	1	1	1	41
OG0001397	0	1	1	1	1	1	1	1	1	1	1	1	1	0	1	1	1	1	1	1	1	1	0	1	1	1	1	1	0	1	1	1	1	1	1	1	1	1	1	1	1	1	1	1	1	41
OG0001398	0	1	1	1	1	1	1	1	1	0	1	1	1	0	1	1	1	1	1	1	1	1	1	1	1	1	1	1	0	1	1	1	1	1	1	1	1	1	1	1	1	1	1	1	1	41
OG0001399	0	1	1	0	1	1	1	1	1	1	1	1	1	0	1	1	1	1	1	1	1	1	1	1	1	1	1	1	0	1	1	1	1	1	1	1	1	1	1	1	1	1	1	1	1	41
OG0001400	0	1	1	1	1	1	1	1	1	1	1	1	1	0	1	1	1	1	1	1	1	1	1	1	1	1	1	1	0	1	1	1	1	1	1	1	1	1	1	1	1	1	0	1	1	41
OG0001401	0	1	1	1	1	1	1	1	1	1	1	1	1	0	1	1	1	1	1	1	0	1	1	1	1	1	1	1	0	1	1	1	1	1	1	1	1	1	1	1	1	1	1	1	1	41
OG0001402	0	1	1	1	1	1	1	1	1	1	1	1	1	0	1	1	1	1	1	1	1	1	1	1	1	1	1	1	0	1	1	1	1	1	1	1	1	1	1	0	1	1	1	1	1	41
OG0001403	0	1	0	1	1	1	1	1	1	1	1	1	1	0	1	1	1	1	1	1	1	1	1	1	1	1	1	1	0	1	1	1	1	1	1	1	1	1	1	1	1	1	1	1	1	41
OG0001404	0	1	0	1	1	1	1	1	1	1	1	1	1	0	1	1	1	1	1	1	1	1	1	1	1	1	1	1	0	1	1	1	1	1	1	1	1	1	1	1	1	1	1	1	1	41
OG0001405	0	1	2	1	1	1	1	1	1	1	1	1	0	0	1	1	1	1	1	1	1	1	1	1	1	1	1	1	0	0	1	1	1	1	1	1	1	1	1	1	1	1	1	1	1	41
OG0001406	0	1	2	1	1	1	1	1	1	1	1	1	1	0	1	1	1	0	1	1	1	1	1	1	1	1	1	1	0	0	1	1	1	1	1	1	1	1	1	1	1	1	1	1	1	41
OG0001407	0	1	1	1	1	1	1	1	1	1	1	1	1	0	1	1	1	1	1	1	1	1	1	1	1	1	1	1	0	0	1	1	1	1	1	1	1	1	1	1	1	1	1	1	1	41
OG0001408	0	1	1	1	1	1	1	1	1	1	1	1	1	0	1	1	1	1	1	1	1	1	1	1	1	1	1	1	0	1	1	1	1	1	0	1	1	1	1	1	1	1	1	1	1	41
OG0001409	0	1	1	1	1	1	1	1	1	1	1	1	1	0	1	1	1	1	1	1	1	1	1	1	1	1	1	1	0	1	1	1	1	1	0	1	1	1	1	1	1	1	1	1	1	41
OG0001410	0	1	1	1	1	1	1	1	1	1	1	1	1	0	1	1	1	1	1	1	1	1	1	1	1	1	1	1	0	1	1	1	1	1	1	1	1	1	1	1	1	1	1	1	0	41
OG0001411	0	1	1	1	1	1	1	1	1	1	1	1	1	1	1	1	1	1	1	1	0	1	1	1	1	1	1	0	0	1	1	1	1	1	1	1	1	1	1	1	1	1	1	1	1	41
OG0001412	0	1	1	1	1	1	1	1	1	1	1	1	1	0	1	1	1	1	1	1	1	1	1	1	1	1	1	1	0	1	1	1	1	1	1	1	1	1	1	1	0	1	1	1	1	41
OG0001413	0	1	1	1	1	1	1	1	1	1	1	1	1	0	1	1	1	1	0	1	1	1	1	1	1	1	1	1	0	1	1	1	1	1	1	1	1	1	1	1	1	1	1	1	1	41
OG0001414	0	1	1	1	1	1	1	1	1	1	1	0	1	0	1	1	1	1	1	1	1	1	1	1	1	1	1	1	0	1	1	1	1	1	1	1	1	1	1	1	1	1	1	1	1	41
OG0001415	0	1	1	1	1	1	1	1	1	1	1	1	0	0	1	1	1	1	1	1	1	1	1	1	1	1	1	1	0	1	1	1	1	1	1	1	1	1	1	1	1	1	1	1	1	41
OG0001416	0	1	1	1	1	1	1	1	1	1	1	1	0	0	0	1	1	1	1	1	1	1	1	1	1	1	1	1	0	1	1	1	1	1	1	1	1	1	1	1	1	1	1	2	1	41
OG0001417	0	1	1	1	1	1	1	1	0	1	1	1	0	0	1	1	1	1	1	1	1	1	0	1	0	1	1	1	0	1	1	1	1	1	1	1	1	1	3	1	2	1	1	1	1	41
OG0001418	0	1	1	1	1	1	1	0	1	1	1	1	0	0	1	1	1	1	1	1	1	1	1	1	1	1	1	1	0	1	1	1	1	1	1	1	1	1	2	1	1	1	1	1	1	41
OG0001419	0	1	1	1	1	1	1	1	1	1	1	1	1	0	1	0	1	1	1	1	1	1	1	1	1	1	1	1	0	1	1	1	1	1	1	1	1	1	1	1	1	1	1	1	1	41
OG0001420	0	1	1	1	1	1	1	1	1	1	1	1	1	0	1	1	1	1	1	1	1	1	1	1	1	1	1	1	0	1	1	1	1	1	1	1	1	1	1	0	1	1	1	1	1	41
OG0001421	0	1	1	1	1	1	1	1	1	1	1	1	1	0	1	1	1	1	1	1	1	1	1	1	1	1	1	1	0	1	1	1	1	1	1	1	1	1	1	1	1	1	1	1	0	41
OG0001422	0	1	1	1	1	1	1	1	1	1	1	1	1	0	1	1	1	1	1	1	1	1	1	1	1	1	1	1	0	1	1	1	1	1	1	1	1	1	1	1	1	1	1	1	0	41
OG0001423	0	1	1	1	1	1	1	1	1	1	1	1	1	0	1	1	1	1	1	1	1	1	1	1	1	1	1	1	0	1	1	1	1	1	1	1	1	1	1	1	1	1	1	1	0	41
OG0001424	0	1	1	1	1	1	1	1	1	1	1	1	1	0	1	1	1	1	1	1	1	1	1	1	1	1	1	1	0	1	0	1	1	1	1	1	1	1	1	1	1	1	1	1	1	41
OG0001425	0	1	1	1	1	1	1	1	1	1	1	1	1	0	1	1	1	1	1	1	1	1	1	1	1	1	1	1	0	1	0	1	1	1	1	1	1	1	1	1	1	1	1	1	1	41
OG0001426	0	1	1	1	1	1	1	1	1	1	1	1	1	0	1	1	1	1	1	1	1	1	1	1	1	1	1	1	0	1	0	1	1	1	1	1	1	1	1	1	1	1	1	1	1	41
OG0001427	0	1	1	1	1	1	1	1	1	1	1	1	1	0	1	1	1	0	1	1	1	1	1	1	1	1	1	1	0	1	1	1	1	1	1	1	1	1	1	1	1	1	1	1	1	41
OG0001428	0	1	1	1	1	1	1	1	1	1	1	1	1	0	1	1	1	1	1	1	1	1	0	1	0	1	1	1	0	1	1	1	1	1	1	1	1	1	1	2	1	1	1	1	1	41
OG0001429	0	1	1	1	1	1	1	1	1	1	1	1	1	0	0	1	1	0	1	1	1	1	1	1	1	1	1	1	0	1	1	1	1	1	1	1	1	1	2	1	1	1	1	1	1	41
OG0001430	0	1	1	1	1	1	1	1	1	1	1	1	1	0	0	1	1	0	1	1	1	1	1	1	1	1	1	1	0	1	1	1	1	1	1	1	1	1	2	1	1	1	1	1	1	41
OG0001431	0	1	1	1	1	1	1	1	1	1	1	1	1	0	0	1	1	0	1	1	1	1	1	1	1	1	1	1	0	1	1	1	1	1	1	1	1	1	2	1	1	1	1	1	1	41
OG0001432	0	1	1	1	1	1	1	1	1	1	1	1	1	0	0	1	1	0	1	1	1	1	1	1	1	1	1	1	0	1	1	1	1	1	1	1	1	1	2	1	1	1	1	1	1	41
OG0001433	0	1	1	1	1	1	1	1	1	1	1	1	1	0	1	1	1	1	1	1	1	1	1	1	1	1	1	1	0	1	1	1	1	1	1	1	1	1	1	1	0	1	1	1	1	41
OG0001434	0	1	1	1	1	1	1	1	1	1	1	1	1	0	0	1	1	1	1	1	1	1	1	1	1	1	1	1	0	1	1	1	1	1	1	1	1	1	1	1	1	1	1	1	1	41
OG0001435	0	1	0	1	1	1	1	1	1	1	1	1	0	0	1	1	1	1	1	1	1	1	1	1	1	1	1	1	0	1	1	1	1	1	1	1	1	1	2	1	1	1	1	1	1	41
OG0001436	0	1	0	2	1	1	2	1	1	1	1	1	0	0	2	1	0	1	1	0	1	1	1	1	1	0	1	1	0	1	1	1	1	1	1	2	1	1	1	1	1	1	2	1	0	41
OG0001437	0	1	1	1	1	1	1	0	0	1	1	1	1	0	1	1	1	1	1	1	1	1	1	1	1	1	1	1	0	1	1	1	1	1	1	1	1	1	1	1	1	2	1	1	1	41
OG0001438	0	1	1	1	0	1	1	1	1	1	1	1	1	0	1	1	1	1	1	1	1	1	1	1	1	1	1	1	0	1	1	1	1	1	1	1	1	1	1	1	1	1	1	1	1	41
OG0001439	0	1	1	1	2	2	1	1	1	1	0	1	0	0	1	1	1	1	1	1	1	1	1	1	1	1	1	1	0	1	1	1	1	1	1	1	1	1	1	1	0	1	1	1	1	41
OG0001440	0	1	1	1	1	0	1	1	1	1	1	1	1	0	1	0	1	1	1	1	1	1	1	1	1	1	1	1	0	1	1	1	1	1	1	1	1	1	1	1	1	1	1	2	1	41
OG0001441	0	1	1	1	1	1	1	1	1	1	1	1	1	0	1	1	1	1	1	1	1	1	1	1	1	1	1	1	0	1	1	1	1	1	0	1	1	1	1	1	1	1	1	1	1	41
OG0001442	0	1	1	1	1	1	1	1	1	1	1	1	0	0	1	1	1	1	1	1	1	1	1	1	1	1	1	1	0	1	1	1	1	1	1	1	1	1	1	1	1	1	1	1	1	41
OG0001443	0	1	1	1	1	1	1	1	1	0	1	1	1	0	1	1	1	1	1	1	1	1	1	1	1	1	1	1	0	1	1	1	1	1	1	1	1	1	1	1	1	1	1	1	1	41
OG0001444	0	1	1	1	1	1	1	1	1	1	1	1	1	0	0	1	1	1	1	1	1	1	1	1	1	1	1	1	0	1	1	1	1	1	1	1	1	1	1	1	1	1	1	1	1	41
OG0001445	0	1	1	1	1	1	1	1	1	1	1	1	0	0	1	1	1	1	1	1	1	1	1	1	1	1	1	1	0	1	1	1	1	1	1	1	1	1	1	1	1	1	1	1	1	41
OG0001446	0	1	1	1	1	1	1	1	1	1	1	1	0	0	1	1	1	1	1	1	1	1	1	1	1	1	1	1	0	1	1	1	1	1	1	1	1	1	1	1	1	1	1	1	1	41
OG0001447	0	1	1	1	1	1	1	1	1	1	1	1	1	0	0	2	1	1	1	1	1	1	1	1	1	1	1	1	0	1	1	1	1	1	1	1	1	0	1	1	1	1	1	1	1	41
OG0001448	0	1	1	1	1	1	1	1	1	1	1	1	1	0	0	1	1	1	1	1	1	1	1	1	1	1	1	1	0	1	1	1	1	1	1	1	1	0	1	1	1	1	1	1	2	41
OG0001449	0	1	1	1	1	1	1	1	1	1	1	1	1	0	0	2	1	1	1	1	1	1	1	1	1	1	1	1	0	1	1	1	1	1	1	1	1	0	1	1	1	1	1	1	1	41
OG0001450	0	1	1	1	1	1	1	1	1	1	1	1	1	0	1	1	1	1	1	1	1	1	1	1	1	1	1	1	0	1	1	1	1	1	1	1	1	0	1	1	1	1	1	1	1	41
OG0001451	0	1	1	1	1	1	1	1	1	1	1	1	1	0	1	1	1	1	1	1	1	1	1	1	1	1	1	1	0	1	1	1	1	1	1	1	1	1	1	1	1	1	1	1	0	41
OG0001452	0	1	1	1	1	1	1	1	1	1	1	1	1	0	1	1	1	0	1	1	1	1	1	1	1	1	1	1	0	1	1	1	1	1	1	1	1	1	1	1	1	1	1	1	1	41
OG0001453	0	1	1	1	1	1	1	0	1	1	1	1	1	1	1	0	1	1	0	1	1	1	1	1	1	1	1	1	1	1	1	1	1	1	1	1	1	1	1	1	1	1	1	1	1	41
OG0001454	0	1	1	1	1	1	1	1	1	1	1	1	1	0	0	1	1	1	1	1	1	1	1	1	1	1	1	1	0	1	1	1	1	1	1	1	1	1	1	1	1	1	1	1	1	41
OG0001455	0	1	1	1	1	1	1	1	1	1	1	1	1	0	1	1	0	1	1	1	1	1	1	2	0	1	1	1	0	1	1	1	1	1	1	1	1	1	1	1	1	1	1	1	1	41
OG0001456	0	1	1	1	1	1	1	0	1	1	1	1	1	0	1	1	1	1	1	1	1	1	1	1	1	1	1	1	0	1	1	1	1	1	1	1	1	1	1	1	1	1	1	1	1	41
OG0001457	0	1	1	1	1	1	1	1	1	1	1	1	1	0	1	1	1	1	1	1	0	1	1	1	1	1	1	1	0	1	1	1	1	1	1	1	1	1	0	1	1	1	2	1	1	41
OG0001458	0	1	1	1	1	1	1	1	1	1	1	1	1	0	1	1	1	1	1	1	0	1	1	1	1	1	1	1	0	1	1	1	1	1	1	1	1	1	0	1	1	1	2	1	1	41
OG0001459	0	1	1	1	1	1	1	1	1	1	1	1	1	0	1	1	1	1	1	1	0	1	1	1	1	1	1	1	0	1	1	1	1	1	1	1	1	1	0	1	1	1	2	1	1	41
OG0001460	0	1	0	1	1	1	1	1	1	1	1	1	1	0	1	1	1	1	1	1	1	1	1	1	1	1	1	1	0	1	1	1	1	1	1	1	1	1	1	1	1	1	1	1	1	41
OG0001461	0	1	1	1	1	0	1	1	1	2	1	1	1	0	0	1	1	1	1	1	1	1	1	1	1	1	1	1	0	1	1	1	1	1	1	1	1	1	1	1	1	1	1	1	1	41
OG0001462	0	1	1	0	1	1	1	1	1	1	1	1	1	0	1	1	1	1	1	1	1	1	1	1	1	1	1	1	0	1	1	1	1	1	1	1	1	1	1	1	1	1	1	1	1	41
OG0001463	0	1	1	1	1	1	1	1	0	1	1	1	1	0	1	1	1	1	1	1	1	1	1	1	1	1	1	1	0	1	1	1	1	1	1	1	1	1	1	1	1	1	1	1	1	41
OG0001464	0	1	1	1	1	0	1	1	1	1	1	1	1	0	1	1	1	1	1	1	1	1	1	1	1	1	1	1	0	1	1	1	1	1	0	1	1	1	1	1	1	1	1	2	1	41
OG0001465	1	1	1	1	1	1	1	1	1	1	1	1	1	1	1	1	1	1	1	1	0	1	1	1	1	1	1	0	1	0	0	0	1	1	1	1	1	1	1	1	1	1	1	1	1	40
OG0001466	1	0	1	1	1	1	1	1	1	1	1	1	0	1	1	1	1	1	1	1	1	1	0	1	0	1	1	1	1	1	1	1	1	1	1	1	1	1	1	1	1	0	1	1	1	40
OG0001467	1	0	1	1	1	1	1	1	1	1	1	1	0	1	1	1	1	1	1	1	1	1	0	1	0	1	1	1	1	1	1	1	1	1	1	1	1	1	1	1	1	0	1	1	1	40
OG0001468	1	0	1	1	1	1	1	1	0	1	1	1	1	1	1	1	1	1	1	1	0	1	0	1	0	1	1	1	1	1	1	1	1	1	1	1	1	1	1	1	1	1	1	1	1	40
OG0001469	1	1	1	1	1	2	1	1	1	1	1	1	1	1	1	0	0	1	1	1	1	1	1	1	1	1	1	1	1	0	1	0	1	1	0	1	1	1	1	1	0	1	1	1	1	40
OG0001470	1	1	1	1	1	1	1	1	1	1	1	1	1	1	1	1	0	1	1	0	0	1	1	1	1	0	1	0	1	1	1	1	1	1	1	1	1	1	1	1	1	1	1	1	1	40
OG0001471	1	1	1	1	1	1	1	1	0	1	1	1	1	1	1	1	0	1	0	1	1	1	1	1	1	1	1	1	1	0	1	1	1	1	1	1	1	1	1	1	1	1	1	1	0	40
OG0001472	1	1	1	1	1	1	1	0	1	1	1	1	1	1	1	1	1	1	1	1	1	0	1	0	1	1	0	1	1	1	1	1	1	1	1	1	1	1	1	0	1	1	1	1	1	40
OG0001473	1	1	1	1	1	1	1	1	1	1	1	1	0	1	1	1	1	1	1	0	1	1	0	1	0	0	1	1	1	1	1	1	1	1	1	1	1	1	1	1	1	1	1	1	1	40
OG0001474	1	1	1	1	1	1	1	1	0	1	1	1	1	0	0	1	1	1	1	1	1	1	1	1	1	1	1	1	1	1	1	1	1	1	1	1	1	1	0	1	1	1	1	1	0	40
OG0001475	1	1	0	1	1	1	1	1	1	1	1	1	1	1	1	1	1	1	1	1	1	0	1	0	1	1	0	1	1	1	1	1	1	1	0	1	1	1	1	1	1	1	1	1	1	40
OG0001476	1	1	1	1	1	1	1	1	1	1	1	1	1	1	1	0	1	1	1	0	1	1	1	1	1	0	1	0	0	1	1	1	1	1	1	1	1	1	1	1	1	1	1	1	1	40
OG0001477	1	1	1	1	1	1	1	1	1	1	1	1	1	1	1	0	0	1	1	0	0	1	1	1	1	0	1	1	1	1	1	1	1	1	1	1	1	1	1	1	1	1	1	1	1	40
OG0001478	1	1	1	1	1	1	1	1	1	1	1	1	1	1	0	1	1	1	1	1	0	1	0	1	0	1	1	0	1	1	1	1	1	1	1	1	1	1	1	1	1	1	1	1	1	40
OG0001479	1	1	1	1	1	0	1	0	1	1	1	1	1	1	1	1	1	0	1	1	1	1	1	1	1	1	1	1	1	1	1	0	1	1	1	1	1	1	1	1	1	1	1	1	0	40
OG0001480	1	1	1	1	1	0	1	1	0	2	1	1	1	1	1	1	1	1	1	1	0	1	1	1	1	1	1	0	1	0	1	1	1	1	1	1	1	1	1	1	0	1	1	1	1	40
OG0001481	1	0	1	1	1	1	1	1	1	1	1	1	1	0	1	1	1	1	1	1	1	1	1	1	1	1	1	1	1	1	1	1	1	1	1	1	0	1	1	0	1	1	1	0	1	40
OG0001482	1	1	1	1	1	1	1	1	1	1	1	1	0	1	1	1	1	0	1	1	1	1	0	1	1	0	1	1	1	1	1	1	1	1	0	1	1	1	1	1	1	1	1	1	1	40
OG0001483	1	1	1	0	1	1	1	1	1	1	0	1	1	1	0	1	1	1	1	1	1	0	1	0	1	1	1	1	1	1	1	1	1	1	1	1	1	1	1	1	1	1	1	1	1	40
OG0001484	1	1	1	0	1	1	1	1	1	1	1	1	1	1	0	1	1	1	1	1	1	0	1	0	1	1	1	1	1	1	1	1	1	1	0	1	1	1	1	1	1	1	1	1	1	40
OG0001485	1	1	1	0	1	1	1	1	1	1	1	1	1	1	0	2	1	0	0	1	1	0	1	0	1	1	1	1	1	1	1	1	1	1	1	1	1	1	1	1	1	1	1	1	1	40
OG0001486	1	1	1	0	1	1	1	1	1	1	1	1	1	1	0	1	1	1	1	1	1	0	1	0	1	1	1	1	1	1	1	1	1	1	1	1	1	1	1	1	0	1	1	1	1	40
OG0001487	1	1	1	0	1	1	1	1	1	1	1	1	1	1	0	1	1	0	1	1	1	0	1	0	1	1	1	1	1	1	1	1	1	1	1	1	1	1	1	1	1	1	1	1	1	40
OG0001488	1	1	1	0	1	1	1	1	1	1	1	1	1	1	0	1	1	1	0	1	1	0	1	0	1	1	1	1	1	1	1	1	1	1	1	1	1	1	1	1	1	1	1	1	1	40
OG0001489	1	1	1	1	1	1	1	1	1	1	1	1	1	0	0	1	1	1	1	1	1	0	1	0	1	1	1	1	1	1	1	1	1	1	1	0	1	1	1	1	1	1	1	1	1	40
OG0001490	1	1	1	1	1	1	1	1	1	1	1	1	1	0	0	1	1	1	1	1	1	0	1	0	1	1	1	1	1	1	1	1	1	1	1	0	1	1	1	1	1	1	1	1	1	40
OG0001491	1	1	1	1	1	1	1	1	1	1	1	1	1	0	0	1	1	1	1	1	1	0	1	0	1	1	1	1	1	1	1	1	1	1	1	0	1	1	1	1	1	1	1	1	1	40
OG0001492	1	1	1	1	1	1	1	1	1	1	1	1	1	0	0	1	1	1	1	1	1	0	1	0	1	1	1	1	1	1	1	1	1	1	1	0	1	1	1	1	1	1	1	1	1	40
OG0001493	1	1	1	1	1	1	1	1	1	1	1	1	1	0	0	1	1	1	1	1	1	0	1	0	1	1	1	1	1	1	1	1	1	1	1	0	1	1	1	1	1	1	1	1	1	40
OG0001494	1	1	1	1	1	1	1	1	1	1	1	1	1	0	0	1	1	1	1	1	1	0	1	0	1	1	1	1	1	1	1	1	1	1	1	0	1	1	1	1	1	1	1	1	1	40
OG0001495	1	1	1	1	1	1	1	1	1	1	1	1	1	0	0	1	1	1	1	1	1	0	1	0	1	1	1	1	1	1	1	1	1	1	1	0	1	1	1	1	1	1	1	1	1	40
OG0001496	1	1	1	1	1	1	1	0	1	1	1	1	0	1	1	1	1	1	1	1	1	1	1	1	1	1	1	1	1	1	1	1	1	0	1	1	1	1	0	1	1	1	1	1	0	40
OG0001497	1	0	1	1	1	0	1	0	1	1	1	1	1	1	1	0	1	0	1	1	1	1	1	1	1	1	1	1	1	1	1	1	1	1	1	1	1	1	1	1	1	1	1	1	1	40
OG0001498	0	1	1	1	1	1	1	1	1	2	1	1	0	0	1	1	0	1	1	0	0	1	0	1	1	0	1	1	0	1	1	1	1	1	1	1	2	1	2	2	1	1	0	2	1	40
OG0001499	0	1	0	1	1	1	1	1	1	1	1	1	0	0	1	1	0	1	1	1	1	1	1	1	1	1	1	1	0	1	1	1	1	1	2	1	1	1	1	1	1	1	1	1	1	40
OG0001500	0	1	1	1	1	1	1	1	1	1	1	1	1	0	1	1	1	0	1	1	1	1	1	1	1	1	1	1	0	1	1	1	1	1	1	1	1	0	1	1	1	1	1	1	1	40
OG0001501	0	1	1	1	1	1	1	1	1	1	1	1	0	0	1	1	1	1	1	1	1	1	1	1	1	1	1	1	0	0	1	1	1	1	1	1	1	1	1	1	1	1	1	1	1	40
OG0001502	0	1	1	2	1	1	1	1	1	1	1	1	0	0	1	1	1	1	1	1	1	1	1	1	1	1	1	1	0	1	1	1	1	1	0	1	1	1	0	1	1	1	1	1	1	40
OG0001503	0	1	1	0	1	1	1	1	1	1	1	1	1	0	1	1	0	1	1	1	1	1	1	1	1	1	1	1	0	1	1	1	1	1	1	1	1	1	1	1	1	1	1	1	1	40
OG0001504	0	1	1	1	1	1	0	0	1	1	1	1	1	0	1	1	1	1	1	1	1	1	1	1	1	1	1	1	0	1	1	1	1	1	1	1	1	1	1	1	1	1	1	1	1	40
OG0001505	0	1	2	1	1	1	1	1	1	1	1	1	1	0	1	1	0	1	0	1	1	1	1	1	1	1	1	1	0	1	1	1	1	1	1	1	1	1	1	0	1	1	1	1	1	40
OG0001506	0	1	1	1	1	1	1	0	1	1	1	1	1	0	1	1	1	1	1	1	1	1	1	1	1	1	1	1	0	1	1	1	1	1	1	1	1	1	1	1	1	1	1	1	0	40
OG0001507	0	1	1	1	1	1	1	1	1	0	1	1	1	0	1	1	1	1	1	1	1	1	1	1	1	1	1	1	0	1	1	0	1	1	1	1	1	1	1	1	1	1	1	1	1	40
OG0001508	0	1	1	1	1	1	1	1	1	1	1	1	1	0	1	1	1	1	0	1	1	1	1	1	0	1	1	1	0	1	1	1	1	1	1	1	1	1	1	2	1	1	1	1	0	40
OG0001509	0	1	1	1	1	1	1	1	1	1	1	1	1	0	1	1	1	1	0	1	1	1	1	1	1	1	1	1	0	1	1	1	1	1	0	1	1	1	1	2	1	1	1	1	0	40
OG0001510	0	2	0	1	1	1	1	1	1	0	2	1	1	0	1	1	1	1	0	0	1	1	1	1	1	0	1	2	0	2	2	2	2	0	0	1	1	0	0	1	2	0	1	1	1	40
OG0001511	0	1	1	1	1	1	1	1	1	0	1	1	1	0	1	1	0	1	1	1	1	1	1	1	1	1	1	1	0	1	1	1	1	1	1	1	1	1	1	1	1	1	1	1	1	40
OG0001512	0	1	1	1	1	1	1	1	1	1	1	0	0	0	2	1	1	1	1	1	1	1	1	1	1	1	1	1	0	1	1	1	1	1	1	1	1	1	1	1	1	1	1	1	0	40
OG0001513	0	1	1	1	1	1	1	1	1	1	1	0	0	0	2	0	1	1	1	1	1	1	1	1	1	1	1	1	0	1	1	1	1	1	1	1	1	2	1	1	1	1	1	1	0	40
OG0001514	0	1	1	1	1	1	1	1	1	1	1	1	0	0	1	1	1	1	1	1	1	1	1	1	1	0	1	1	0	1	1	1	1	1	1	1	1	1	1	1	1	1	1	1	1	40
OG0001515	0	1	1	1	1	1	1	1	1	1	1	1	1	0	1	1	1	0	1	1	1	1	1	1	1	1	1	1	0	1	1	1	1	1	1	1	1	1	1	0	1	1	1	1	1	40
OG0001516	0	1	1	1	1	1	1	1	1	1	1	1	1	0	0	1	1	1	1	1	1	1	2	1	2	1	1	1	0	1	1	1	1	1	0	1	1	1	2	0	1	1	1	0	0	40
OG0001517	0	1	1	1	1	2	1	1	1	1	1	1	0	0	1	1	1	1	1	1	1	1	0	1	0	1	1	1	0	1	1	1	1	1	1	1	1	1	1	1	1	1	1	1	1	40
OG0001518	0	1	1	1	1	1	1	1	1	1	1	1	1	0	1	1	1	1	1	0	1	1	1	1	1	0	1	1	0	1	1	1	1	1	1	1	1	1	1	1	1	1	1	1	1	40
OG0001519	0	1	1	1	1	1	1	1	1	1	1	1	1	0	1	1	1	1	1	1	1	1	0	1	0	1	1	1	0	1	1	1	1	1	1	1	1	1	1	1	1	1	1	1	1	40
OG0001520	0	1	1	1	1	1	1	1	1	1	1	1	0	0	1	1	0	1	1	1	1	1	1	1	1	1	1	1	0	1	1	1	1	1	1	1	1	1	1	1	1	1	1	1	1	40
OG0001521	0	1	1	1	1	1	1	1	1	0	1	1	1	0	0	1	1	1	1	1	1	1	1	1	1	1	1	1	0	1	1	1	1	1	0	1	1	1	1	1	1	1	1	2	1	40
OG0001522	0	1	1	1	1	1	1	1	1	1	1	1	1	0	1	2	0	1	1	1	0	1	1	1	1	1	1	1	0	1	1	1	1	1	1	1	1	1	1	1	0	1	1	1	1	40
OG0001523	0	1	1	1	1	1	1	1	1	1	1	1	1	0	1	1	0	1	0	1	1	1	1	1	1	1	1	1	0	1	1	1	1	1	1	1	1	1	1	1	1	1	1	1	1	40
OG0001524	0	1	1	1	2	2	1	0	1	0	1	1	0	0	1	1	1	1	0	1	1	1	1	1	1	1	1	1	0	1	1	1	1	1	1	1	1	1	1	1	1	1	1	1	1	40
OG0001525	0	1	1	1	1	1	1	1	1	1	1	1	1	0	1	1	1	0	1	1	1	1	0	1	1	1	1	1	0	1	1	1	1	1	1	1	1	1	1	1	1	1	1	1	1	40
OG0001526	0	1	0	1	0	0	0	1	1	1	1	1	1	1	1	1	1	1	1	1	1	1	1	1	1	1	1	1	1	1	1	1	1	1	1	1	1	1	1	1	1	1	1	1	1	40
OG0001527	0	1	1	1	1	1	1	1	1	1	1	1	1	0	1	1	0	1	1	1	1	1	1	1	1	1	1	1	0	1	1	1	1	1	1	1	1	1	1	1	0	1	1	1	1	40
OG0001528	0	1	1	1	1	1	1	1	1	1	1	1	1	0	1	0	1	1	1	1	1	1	1	1	1	1	1	1	0	1	1	1	1	1	0	1	1	1	1	1	1	1	1	1	1	40
OG0001529	0	1	1	1	1	0	1	1	1	1	2	1	1	0	1	1	1	0	1	1	1	1	1	1	1	1	1	1	0	1	1	1	1	1	1	1	1	1	1	1	1	1	1	1	0	40
OG0001530	0	1	1	1	1	1	1	1	2	1	1	1	1	0	1	0	1	1	0	1	1	1	1	0	1	1	1	1	0	1	1	1	1	1	1	1	1	1	1	1	1	1	1	1	1	40
OG0001531	0	1	1	1	1	1	1	1	1	1	1	1	1	0	1	1	1	1	1	0	1	1	1	1	1	0	1	1	0	1	1	1	1	1	1	1	1	1	1	1	1	1	1	1	1	40
OG0001532	0	1	1	1	1	1	1	1	1	1	1	1	1	0	1	1	1	1	1	1	1	1	0	1	0	1	1	1	0	1	1	1	1	1	1	1	1	1	1	1	1	1	1	1	1	40
OG0001533	0	1	1	1	1	1	1	0	1	0	1	1	1	0	1	1	1	1	1	1	1	1	1	1	1	1	1	1	0	1	1	1	1	1	1	1	1	1	1	1	1	1	1	1	1	40
OG0001534	0	1	1	1	1	1	1	0	1	1	1	1	1	0	1	0	1	1	1	1	1	1	1	1	1	1	1	1	0	1	1	1	1	1	1	1	1	1	1	1	1	1	1	1	1	40
OG0001535	0	1	2	1	1	1	1	1	1	1	1	1	0	0	1	1	1	1	0	0	1	1	1	1	1	0	1	1	0	1	1	1	1	1	1	1	1	1	1	2	1	1	1	1	1	40
OG0001536	0	1	1	1	1	1	1	1	1	1	1	1	0	0	1	1	1	1	1	0	1	1	1	1	1	0	1	1	0	1	1	1	1	1	0	1	1	1	3	1	1	1	1	1	1	40
OG0001537	0	1	1	1	1	1	1	1	1	1	1	1	1	0	1	1	1	1	1	1	0	1	1	1	1	1	1	1	0	1	1	1	1	1	1	1	1	1	1	1	0	1	1	1	1	40
OG0001538	0	1	1	1	1	1	1	1	1	1	1	1	1	0	1	1	1	1	1	1	1	1	1	1	1	1	1	1	0	1	1	1	1	1	1	1	1	1	0	1	1	1	1	0	1	40
OG0001539	0	1	1	1	1	1	1	1	1	1	1	1	1	0	1	1	1	1	1	1	1	1	1	1	1	1	1	1	0	1	1	1	1	1	0	1	1	1	1	1	1	1	1	1	0	40
OG0001540	0	1	1	1	1	1	1	1	1	1	1	1	1	0	1	1	1	1	1	0	1	1	1	1	1	0	1	1	0	1	1	1	1	1	1	1	1	1	1	1	1	1	1	1	1	40
OG0001541	0	1	1	1	1	1	1	1	1	1	1	1	1	0	1	1	1	0	1	1	1	1	0	1	0	1	1	1	0	1	1	1	1	1	1	1	1	1	1	2	1	1	1	1	1	40
OG0001542	0	1	1	1	2	1	1	1	1	1	1	1	0	0	1	1	1	1	1	0	1	1	1	1	1	0	1	1	0	1	1	1	1	1	1	1	1	1	1	1	1	1	1	1	1	40
OG0001543	0	1	1	1	1	1	1	1	1	1	1	1	1	0	1	1	0	0	1	1	1	1	1	1	1	1	1	1	0	1	1	1	1	1	0	1	1	1	2	1	1	1	1	1	1	40
OG0001544	0	1	1	1	1	1	1	1	1	1	1	1	1	0	1	1	0	0	1	1	1	1	1	1	1	1	1	1	0	1	1	1	1	1	0	1	1	1	2	1	1	1	1	1	1	40
OG0001545	0	1	1	1	1	1	1	1	1	1	1	1	1	0	0	1	1	0	1	1	1	1	1	1	1	1	1	1	0	1	1	1	1	1	0	1	1	1	2	1	1	1	1	1	1	40
OG0001546	0	1	1	1	1	1	1	1	1	1	1	1	0	0	0	1	1	0	1	1	1	1	1	1	1	1	1	1	0	1	1	1	1	1	1	1	1	1	2	1	1	1	1	1	1	40
OG0001547	0	2	1	1	1	1	1	1	1	1	1	1	1	0	1	1	1	1	1	0	1	1	1	1	1	0	1	1	0	1	1	1	1	1	1	1	1	1	1	1	1	1	1	1	0	40
OG0001548	0	1	1	1	1	1	1	1	1	1	1	1	1	0	1	0	1	1	1	1	1	1	1	1	1	1	1	1	0	1	1	1	1	1	1	1	1	1	1	1	1	1	1	1	0	40
OG0001549	0	1	1	1	1	1	1	0	1	1	1	1	1	0	1	1	1	1	1	1	1	1	0	1	0	1	1	1	0	1	1	1	1	1	1	1	1	1	1	1	1	2	1	1	1	40
OG0001550	0	1	1	1	1	1	1	1	0	1	1	1	0	0	1	1	2	1	1	1	1	1	1	1	1	0	1	1	0	0	1	1	1	1	1	1	1	1	1	1	2	0	1	1	2	40
OG0001551	0	1	1	1	2	2	1	1	1	1	1	1	0	0	1	1	1	1	1	0	1	1	1	1	1	0	1	1	0	1	1	1	1	1	1	1	1	1	1	1	0	1	1	1	1	40
OG0001552	0	1	1	1	1	1	1	1	1	0	1	0	1	0	1	1	1	1	1	1	1	1	1	1	1	1	1	1	0	1	1	1	1	1	1	1	1	1	1	1	1	1	1	1	1	40
OG0001553	0	1	1	1	1	1	1	1	1	1	1	1	1	0	1	1	1	1	1	1	1	1	1	1	1	1	1	1	0	1	1	1	1	1	0	1	1	0	1	1	1	1	1	1	1	40
OG0001554	0	1	1	1	1	1	1	1	1	0	1	1	0	0	1	1	1	1	1	1	1	1	1	1	1	1	1	1	0	1	1	1	1	1	1	1	1	1	1	1	1	1	1	1	1	40
OG0001555	0	1	1	1	1	1	1	0	1	1	1	1	1	1	1	1	1	1	0	1	1	1	1	1	1	1	1	1	0	1	1	1	1	0	1	1	1	1	1	1	1	1	1	1	1	40
OG0001556	0	1	1	1	1	1	1	1	1	1	1	1	1	0	0	1	1	1	1	1	1	1	1	1	1	1	1	1	0	1	1	1	1	1	1	1	1	0	1	1	1	1	1	1	1	40
OG0001557	0	1	0	1	0	1	1	1	1	1	1	1	1	0	1	1	1	0	1	1	1	1	1	1	1	1	1	1	0	1	1	1	1	1	1	1	1	1	1	1	2	1	1	1	1	40
OG0001558	0	1	1	1	1	1	1	1	1	1	1	1	1	0	1	1	1	1	1	0	1	1	1	1	1	0	1	1	0	1	1	1	1	1	1	1	1	1	1	1	1	1	1	1	1	40
OG0001559	0	1	1	0	1	1	1	1	1	1	1	1	1	0	0	1	1	1	1	1	1	1	1	1	1	1	1	1	0	1	1	1	1	1	1	1	1	1	1	1	1	1	1	1	1	40
OG0001560	0	1	2	1	1	1	1	1	1	1	1	1	1	0	0	1	1	1	0	1	0	1	1	1	1	1	1	1	0	1	1	1	1	1	1	1	1	1	1	1	1	1	1	1	1	40
OG0001561	0	1	1	1	1	1	1	1	1	1	1	1	0	0	1	1	1	1	0	1	1	1	1	1	1	1	1	1	0	1	1	1	1	1	1	1	1	1	1	1	1	1	1	1	1	40
OG0001562	0	1	1	1	1	1	1	1	1	1	1	1	1	0	1	1	1	0	1	1	0	1	1	1	1	1	1	1	0	1	1	1	1	1	1	1	1	1	1	1	1	1	1	1	1	40
OG0001563	0	1	1	1	1	1	1	1	1	1	1	1	1	0	1	1	1	1	1	1	1	1	1	1	1	1	1	0	0	1	1	1	1	1	0	1	1	1	1	1	1	1	1	1	1	40
OG0001564	0	1	1	1	1	1	1	1	1	1	1	1	1	0	1	1	1	1	1	0	1	1	1	1	1	0	1	1	0	1	1	1	1	1	1	1	1	1	1	1	1	1	1	1	1	40
OG0001565	0	1	1	1	1	1	1	1	1	1	1	1	1	0	1	1	1	1	1	0	1	1	1	1	1	0	1	1	0	1	1	1	1	1	1	1	1	1	1	1	1	1	1	1	1	40
OG0001566	0	1	1	1	1	1	1	1	1	1	1	1	1	0	1	1	1	1	1	1	1	1	0	1	0	1	1	1	0	1	1	1	1	1	1	1	1	1	1	1	1	1	1	1	1	40
OG0001567	0	1	1	1	1	1	1	1	1	1	1	1	1	0	1	1	1	1	1	1	1	1	1	1	1	1	1	1	0	1	1	1	1	1	1	1	1	1	1	0	1	1	1	0	1	40
OG0001568	0	0	29	0	1	0	0	0	2	0	0	0	0	0	1	0	0	1	0	0	0	0	0	0	0	0	0	0	0	0	0	0	0	0	0	0	5	0	0	0	0	0	0	0	1	40
OG0001569	0	0	1	1	1	1	1	1	1	1	1	1	1	0	1	1	1	1	1	0	1	1	1	1	1	1	1	1	0	1	1	1	1	1	1	1	1	1	0	1	1	1	2	1	1	40
OG0001570	0	0	1	1	1	0	1	1	1	1	1	1	1	0	1	1	1	1	1	1	1	1	1	1	1	1	1	1	0	0	2	1	1	1	1	1	1	1	1	1	1	1	1	1	1	40
OG0001571	0	0	1	1	1	1	1	1	1	1	1	0	1	0	1	1	1	1	1	1	1	1	1	1	1	1	1	1	0	1	1	1	1	1	1	1	1	1	1	1	1	1	1	1	1	40
OG0001572	0	0	1	1	1	1	1	1	1	1	1	1	0	0	1	1	1	1	1	1	1	1	1	1	1	1	1	1	0	1	1	1	1	1	1	1	1	1	1	1	1	1	1	1	1	40
OG0001573	0	0	1	1	1	1	1	1	1	1	0	1	1	1	1	1	1	1	1	1	1	1	1	1	1	1	1	1	1	1	1	0	1	1	0	1	1	1	1	1	1	1	1	1	1	40
OG0001574	0	0	1	1	1	0	1	1	1	1	1	1	1	0	1	1	1	0	1	1	1	1	1	1	1	1	1	1	0	1	1	1	1	1	1	1	1	1	1	1	1	1	1	2	1	40
OG0001575	0	0	1	1	1	1	1	1	1	1	1	0	1	0	1	1	1	1	1	1	1	1	1	1	1	1	1	1	0	1	1	1	1	1	1	1	1	1	1	1	1	1	1	1	1	40
OG0001576	0	0	1	1	1	1	1	1	1	1	1	1	0	0	0	1	1	1	1	1	1	1	1	1	1	1	1	1	0	1	1	1	1	1	1	1	1	1	1	1	1	1	1	2	1	40
OG0001577	0	0	1	1	1	1	1	1	1	1	1	1	1	0	1	1	1	1	1	1	1	1	0	1	0	1	1	1	0	1	1	1	1	1	1	1	1	1	1	1	1	1	1	2	1	40
OG0001578	0	0	0	1	1	1	1	1	1	1	1	1	1	0	1	1	1	0	1	1	1	1	1	2	0	1	1	1	0	1	1	1	1	1	1	1	1	1	1	1	1	2	1	1	1	40
OG0001579	1	1	1	1	1	1	1	1	1	1	1	1	1	1	1	0	0	1	0	1	1	1	0	1	0	1	0	1	1	1	1	1	1	1	1	1	1	1	1	1	1	1	1	1	1	39
OG0001580	1	1	1	1	1	1	1	1	1	1	1	1	1	1	1	0	1	1	1	1	1	1	0	1	1	1	1	0	1	1	1	1	1	1	1	1	1	1	0	1	0	1	1	1	0	39
OG0001581	1	0	1	1	1	1	1	1	1	1	1	1	0	1	1	1	1	1	1	1	1	1	0	1	0	1	1	1	1	1	1	1	1	1	1	1	1	1	1	0	1	0	1	1	1	39
OG0001582	1	0	1	1	1	0	1	1	0	1	1	1	1	0	1	1	1	1	1	1	1	1	0	1	0	1	1	1	1	1	1	1	1	1	1	1	1	1	1	1	1	1	1	1	1	39
OG0001583	1	1	1	1	0	1	0	1	1	1	1	1	1	0	1	1	1	1	1	1	1	1	1	1	1	1	1	1	1	0	1	1	1	1	1	0	1	1	0	1	1	1	1	1	1	39
OG0001584	1	0	1	2	1	1	1	1	0	1	1	1	0	1	1	1	1	1	1	1	1	1	1	1	1	1	1	1	1	1	1	1	1	1	1	1	0	0	1	0	1	1	1	0	1	39
OG0001585	1	0	1	1	1	1	1	1	0	1	1	1	1	1	1	1	0	1	1	1	0	1	1	1	1	1	1	0	1	0	1	1	1	1	1	1	1	1	1	1	1	1	1	1	1	39
OG0001586	1	1	1	1	1	0	1	1	0	0	1	1	1	1	1	0	0	1	0	1	1	1	1	1	1	1	1	1	1	1	1	1	1	1	1	1	1	1	1	1	1	1	1	1	1	39
OG0001587	1	0	1	1	1	1	1	1	0	0	1	1	1	1	1	1	1	1	1	1	1	1	1	1	1	1	1	1	1	1	1	1	1	1	1	1	0	1	1	0	1	1	1	0	1	39
OG0001588	1	1	1	1	1	1	1	1	1	1	1	1	0	1	1	1	0	1	1	0	1	1	0	1	0	0	1	1	1	1	1	1	1	1	1	1	1	1	1	1	1	1	1	1	1	39
OG0001589	1	1	1	1	1	1	1	1	1	0	1	1	0	1	1	1	1	1	1	1	1	0	1	0	1	1	0	1	1	1	1	1	1	1	1	1	1	1	1	1	0	1	1	1	1	39
OG0001590	1	1	1	1	1	0	1	1	1	1	1	1	1	1	0	1	0	0	0	1	1	1	1	1	1	1	1	1	1	1	1	1	1	1	0	1	1	1	1	1	1	1	1	1	1	39
OG0001591	1	1	1	1	1	1	1	1	1	0	1	1	1	1	0	1	1	1	1	0	1	0	0	0	1	1	1	1	1	1	1	1	1	1	1	1	1	1	1	1	1	1	1	1	1	39
OG0001592	1	0	1	1	1	1	1	0	2	1	1	1	1	1	1	0	1	1	0	0	1	1	1	0	1	0	1	1	1	1	1	1	1	1	1	1	1	1	1	1	1	1	1	1	1	39
OG0001593	1	1	1	1	1	1	1	1	1	0	1	1	0	1	1	1	0	1	1	0	1	1	1	1	1	0	1	1	1	1	1	1	1	1	1	1	1	0	1	1	1	1	1	1	1	39
OG0001594	1	1	1	1	0	1	1	1	1	1	1	1	0	1	1	1	1	1	1	0	1	1	1	1	1	0	1	1	1	1	1	1	1	1	0	1	1	0	1	1	1	1	1	1	1	39
OG0001595	1	1	1	1	1	1	1	0	0	1	1	1	1	1	1	0	1	1	1	0	1	1	1	1	1	0	1	1	1	1	1	1	1	1	1	1	1	0	1	1	1	1	1	1	1	39
OG0001596	0	1	1	1	1	0	1	1	1	1	1	1	1	0	1	1	1	0	1	1	1	1	1	1	1	1	1	1	0	1	1	1	1	1	1	1	1	1	1	1	1	1	1	1	0	39
OG0001597	0	1	1	1	1	0	1	1	1	1	1	1	1	0	1	1	1	1	1	0	1	1	1	1	1	0	1	1	0	1	1	1	1	1	1	1	1	1	1	1	1	1	1	1	1	39
OG0001598	0	1	1	1	1	1	1	1	0	1	1	1	1	0	1	1	1	1	1	1	0	1	1	1	1	1	1	1	0	1	1	1	1	1	1	1	1	1	1	0	1	1	1	1	1	39
OG0001599	0	1	1	1	1	1	1	1	1	1	1	1	0	0	1	1	1	1	1	0	1	1	1	1	1	0	1	1	0	1	1	1	1	1	1	1	1	1	1	1	1	1	1	1	1	39
OG0001600	0	1	1	0	1	1	1	1	1	0	1	1	1	0	1	1	1	1	1	0	1	1	1	1	1	0	1	1	0	1	1	1	1	1	1	1	1	1	2	1	1	1	1	1	1	39
OG0001601	0	1	1	1	1	1	1	1	1	1	1	0	1	0	1	1	1	1	1	1	1	1	0	1	0	1	1	1	0	1	1	1	1	1	1	1	1	1	1	1	1	1	1	1	1	39
OG0001602	0	1	1	0	1	1	1	0	1	0	1	1	1	0	1	1	1	1	1	1	1	1	1	1	1	1	1	1	0	1	1	1	1	1	1	1	1	1	1	1	1	1	1	1	1	39
OG0001603	0	1	1	1	1	1	1	1	1	1	1	1	0	0	1	1	1	1	1	1	1	1	0	1	0	1	1	1	0	1	1	1	1	1	1	1	1	1	1	1	1	1	1	1	1	39
OG0001604	0	1	0	1	1	1	1	1	1	1	1	1	1	0	0	1	1	0	1	1	1	1	1	1	1	1	1	1	0	1	1	1	1	1	1	1	1	1	1	2	1	1	1	1	0	39
OG0001605	0	1	1	0	1	1	1	1	1	1	1	1	1	0	1	1	1	1	0	1	1	1	1	1	1	1	1	1	0	1	1	1	1	1	0	1	1	1	1	2	1	1	1	1	0	39
OG0001606	0	1	1	1	1	1	1	0	1	1	1	0	1	0	1	0	1	1	1	1	1	1	1	1	1	1	1	1	0	1	1	1	1	1	1	1	1	1	1	1	1	1	1	1	1	39
OG0001607	0	1	1	1	1	1	1	1	1	1	1	1	0	0	1	1	1	1	1	0	1	1	1	1	1	0	1	1	0	1	1	1	1	1	1	1	1	1	1	1	1	1	1	1	1	39
OG0001608	0	1	0	1	1	1	1	0	1	1	1	1	1	0	1	0	1	1	1	1	1	1	1	1	1	1	1	1	0	1	1	1	1	1	1	1	1	1	1	1	1	1	1	1	1	39
OG0001609	0	1	0	0	0	9	1	2	0	1	0	0	0	0	2	2	0	0	1	0	0	1	0	1	0	1	1	1	0	0	0	1	2	2	0	1	3	1	1	0	2	1	0	0	1	39
OG0001610	0	1	1	1	1	1	1	0	1	1	1	0	1	0	1	0	1	1	1	1	1	1	1	1	1	1	1	1	0	1	1	1	1	1	1	1	1	1	1	1	1	1	1	1	1	39
OG0001611	0	1	1	1	0	1	1	1	1	1	1	1	1	0	0	1	1	1	1	1	1	1	1	1	1	0	1	1	0	1	1	1	1	1	1	1	1	1	2	1	1	1	0	1	1	39
OG0001612	0	1	0	1	1	1	1	1	1	1	1	1	0	0	0	1	1	1	0	1	1	1	1	1	1	1	1	1	0	1	1	1	1	1	1	1	1	1	1	2	1	1	1	1	1	39
OG0001613	0	1	1	1	1	1	1	1	0	1	1	1	1	0	1	1	1	1	1	0	1	1	1	1	1	0	1	1	0	1	1	1	1	1	1	1	1	1	1	1	1	1	1	2	0	39
OG0001614	0	1	1	1	1	1	1	1	1	1	1	1	1	0	1	1	0	1	1	1	1	1	1	1	1	1	1	1	0	1	1	1	1	1	0	1	1	1	1	1	1	1	1	1	0	39
OG0001615	0	1	1	0	1	1	1	1	1	1	1	1	0	0	1	1	0	1	1	1	1	1	1	1	1	1	1	1	0	1	1	1	1	1	1	1	1	1	1	1	1	1	1	1	1	39
OG0001616	0	1	1	1	1	1	1	1	1	1	1	1	1	0	1	1	1	1	1	1	1	1	0	1	0	1	1	0	0	1	1	1	1	1	1	1	1	1	1	1	1	1	1	1	1	39
OG0001617	0	1	1	1	1	1	1	1	1	1	1	1	1	0	1	1	1	1	1	1	0	1	0	1	0	1	1	1	0	1	1	1	1	1	1	1	1	1	1	1	1	1	1	1	1	39
OG0001618	0	1	1	1	1	1	1	1	1	1	1	1	1	0	1	1	1	1	1	0	1	1	1	1	1	0	1	1	0	1	1	1	1	1	1	1	1	0	1	1	1	1	1	1	1	39
OG0001619	0	1	1	1	1	1	1	1	2	1	1	1	0	0	1	1	1	1	1	0	1	1	1	1	1	0	1	1	0	1	1	1	1	1	1	1	1	0	1	1	1	1	1	1	1	39
OG0001620	0	1	0	1	0	1	1	1	1	1	1	1	1	0	1	1	1	0	1	1	1	1	1	1	1	1	1	1	0	1	1	1	1	1	1	1	1	1	1	1	1	1	1	1	1	39
OG0001621	0	1	1	1	1	1	1	0	1	1	1	1	1	0	1	0	1	1	1	1	1	1	0	2	0	1	1	1	0	1	1	1	1	1	1	1	1	1	1	1	1	1	1	1	1	39
OG0001622	0	1	2	1	1	1	1	1	1	1	1	1	1	0	1	1	1	1	1	1	1	0	1	1	0	1	0	1	0	1	1	1	1	1	0	1	1	1	1	1	1	1	1	1	1	39
OG0001623	0	1	1	1	1	1	1	1	1	1	1	1	0	0	1	1	1	1	1	0	1	1	1	1	1	0	1	1	0	1	1	1	1	1	1	1	1	1	1	1	1	1	1	1	1	39
OG0001624	0	1	1	1	1	1	1	1	1	1	1	1	0	0	1	1	1	1	1	0	1	1	1	1	1	0	1	1	0	1	1	1	1	1	1	1	1	1	1	1	1	1	1	1	1	39
OG0001625	0	1	1	1	1	1	1	1	1	1	1	1	0	0	1	1	1	0	1	1	1	1	1	1	1	1	1	1	0	1	1	1	1	1	1	1	1	1	1	1	0	1	1	1	1	39
OG0001626	0	1	1	1	1	1	1	1	0	1	1	1	1	0	1	1	0	1	1	1	1	1	1	1	1	1	1	0	0	1	1	1	1	1	1	1	1	1	1	1	1	1	1	1	1	39
OG0001627	0	1	1	1	0	1	1	1	0	1	1	1	1	0	1	1	1	1	1	1	1	1	1	1	1	1	1	1	0	1	1	1	1	1	1	1	1	1	1	1	1	1	1	1	0	39
OG0001628	0	1	1	0	0	1	0	1	1	1	1	1	1	0	1	1	1	1	1	1	1	1	1	1	1	1	1	1	0	1	1	1	1	1	1	0	1	1	2	1	2	0	1	1	1	39
OG0001629	0	1	1	1	1	1	1	1	1	1	1	1	1	0	1	1	1	0	1	0	1	1	1	1	1	0	1	1	0	1	1	1	1	1	1	1	1	1	1	1	1	1	1	1	1	39
OG0001630	0	1	1	1	1	1	1	1	1	1	1	1	0	0	1	1	0	1	1	1	1	1	1	1	1	1	1	1	0	1	1	1	1	1	1	1	1	1	1	1	0	1	1	1	1	39
OG0001631	0	1	1	1	1	1	1	1	1	0	1	1	1	0	1	0	1	1	1	1	1	1	1	1	1	1	1	1	0	1	1	1	1	1	1	1	1	1	1	1	1	1	1	1	0	39
OG0001632	0	1	1	1	1	1	1	1	1	1	1	1	1	0	1	1	1	0	1	0	1	1	1	1	1	0	1	1	0	1	1	1	1	1	1	1	1	1	1	1	1	1	1	1	1	39
OG0001633	0	1	0	1	1	1	1	1	1	0	1	1	0	0	1	1	1	1	1	1	1	1	1	1	1	1	1	1	0	1	1	1	1	1	1	1	1	1	1	1	1	1	1	1	1	39
OG0001634	0	1	1	1	1	1	1	1	1	1	1	1	1	0	0	1	1	1	1	1	1	1	1	1	1	1	1	1	0	1	1	1	1	1	1	1	1	1	0	1	1	1	1	1	0	39
OG0001635	0	1	1	1	1	1	1	1	1	1	1	1	1	0	1	1	1	1	1	1	0	1	1	1	1	1	1	1	0	1	1	1	1	1	0	1	1	1	0	1	1	1	2	1	0	39
OG0001636	0	1	1	1	1	1	1	1	1	1	1	1	1	0	1	1	1	1	1	1	0	1	1	1	1	1	1	1	0	1	1	1	1	1	0	1	1	1	0	1	1	1	2	1	0	39
OG0001637	0	1	1	1	1	1	1	1	1	1	1	1	1	0	1	1	1	0	1	1	1	1	1	1	1	1	1	1	0	0	1	1	1	1	1	1	1	1	1	1	1	1	1	1	0	39
OG0001638	0	1	2	1	1	1	1	1	1	1	1	1	1	0	1	1	0	0	1	1	1	1	1	1	1	1	1	1	0	1	1	1	1	1	1	1	1	1	1	1	0	1	1	1	0	39
OG0001639	0	1	0	1	1	1	1	0	1	1	1	1	0	0	1	1	1	1	1	1	1	1	1	1	1	1	1	1	0	1	1	1	1	1	1	1	1	1	1	1	1	1	1	1	1	39
OG0001640	0	1	1	1	1	1	1	1	1	1	1	1	0	0	1	1	1	1	1	0	1	1	1	1	1	0	1	1	0	1	1	1	1	1	1	1	1	1	1	1	1	1	1	1	1	39
OG0001641	0	1	1	1	1	1	1	1	1	1	1	1	0	0	1	1	1	1	1	0	1	1	1	1	1	0	1	1	0	1	1	1	1	1	1	1	1	1	1	1	1	1	1	1	1	39
OG0001642	0	1	1	1	1	1	1	2	1	2	0	1	1	0	1	1	1	1	1	0	1	1	1	1	1	0	1	1	0	1	1	1	1	1	1	1	1	0	0	1	1	1	1	1	1	39
OG0001643	0	1	1	1	1	1	1	1	1	1	1	1	0	0	1	1	1	1	1	0	1	1	1	1	1	0	1	1	0	1	1	1	1	1	1	1	1	1	1	1	1	1	1	1	1	39
OG0001644	0	1	0	1	1	1	1	1	0	1	1	1	1	0	1	0	1	1	1	1	1	1	1	1	1	1	1	1	0	1	1	0	1	1	1	1	1	1	1	1	1	1	1	2	1	39
OG0001645	0	1	1	1	1	1	1	1	1	1	1	1	1	0	1	1	1	1	1	1	1	1	0	1	0	1	1	1	0	1	1	1	1	1	1	1	1	1	1	1	1	1	1	1	0	39
OG0001646	0	1	1	1	1	1	1	1	1	1	1	1	1	0	1	1	1	0	0	1	1	1	1	1	1	1	1	1	0	1	1	1	1	1	0	1	1	1	1	1	1	1	1	1	1	39
OG0001647	0	1	1	1	1	1	1	1	1	1	1	1	1	0	1	1	0	0	1	1	1	1	0	1	1	1	1	1	0	1	1	1	1	1	1	1	1	1	2	1	0	1	1	1	1	39
OG0001648	0	1	1	1	1	1	1	1	1	1	1	1	1	0	0	1	0	0	1	1	1	1	1	1	1	1	1	1	0	1	1	1	1	1	1	1	1	1	2	0	1	1	1	1	1	39
OG0001649	0	1	1	1	1	1	1	1	1	1	1	1	1	0	0	1	0	0	1	1	1	1	1	1	1	1	1	1	0	1	1	1	1	1	1	1	1	1	2	0	1	1	1	1	1	39
OG0001650	0	1	1	1	1	1	1	1	1	1	1	1	1	0	1	1	1	1	1	0	1	1	1	1	1	0	1	1	0	0	1	1	1	1	1	1	1	1	1	1	1	1	1	1	1	39
OG0001651	0	1	1	1	0	1	1	1	0	1	1	1	0	0	1	1	1	1	0	1	1	1	1	1	1	1	1	1	0	1	1	1	1	1	1	1	1	1	1	2	1	1	1	1	1	39
OG0001652	0	1	1	1	1	1	1	1	1	1	1	1	0	0	1	1	1	1	1	0	1	1	1	1	1	0	1	1	0	1	1	1	1	1	1	1	1	1	1	1	1	1	1	1	1	39
OG0001653	0	1	0	1	1	1	1	1	1	1	1	1	1	0	1	1	1	1	1	1	1	1	1	1	1	1	0	1	0	0	1	1	1	1	1	1	1	1	1	1	1	1	1	1	1	39
OG0001654	0	1	1	1	0	1	1	0	1	1	1	1	1	0	1	1	1	1	1	1	1	1	1	1	1	1	1	1	0	1	1	1	1	1	1	1	1	1	1	1	1	1	1	1	0	39
OG0001655	0	1	1	0	1	1	1	1	1	1	1	1	1	0	0	1	1	1	1	1	1	1	1	1	1	1	1	1	0	1	1	1	1	1	1	1	1	0	1	1	1	1	1	1	1	39
OG0001656	0	1	0	1	0	1	1	1	1	1	1	1	1	0	1	1	1	1	1	1	1	1	1	1	0	1	1	1	0	1	1	1	1	1	1	1	1	1	1	1	1	1	1	1	1	39
OG0001657	0	1	2	1	1	1	1	1	1	1	1	1	1	0	0	1	1	1	0	0	1	1	1	1	1	0	1	1	0	1	1	1	1	1	1	1	1	1	1	1	1	1	1	1	1	39
OG0001658	0	1	0	1	1	1	1	1	1	1	1	1	1	0	1	1	1	1	1	0	1	1	1	1	1	0	1	1	0	1	1	1	1	1	1	1	1	1	1	1	1	1	1	1	1	39
OG0001659	0	1	1	1	1	0	1	1	0	1	1	0	1	0	1	1	1	0	1	1	1	1	1	1	1	1	1	1	0	1	1	1	1	1	1	1	1	1	2	1	1	1	1	1	1	39
OG0001660	0	1	14	1	2	0	0	0	0	2	1	1	0	0	1	2	2	0	0	0	1	0	0	0	0	0	0	1	0	1	0	1	1	0	1	0	1	0	1	1	1	0	0	1	1	39
OG0001661	0	1	1	1	1	1	1	1	1	1	1	1	0	0	1	1	1	1	1	1	0	1	1	1	1	1	1	1	0	0	1	1	1	1	1	1	1	1	1	1	1	1	1	1	1	39
OG0001662	0	0	19	0	0	2	0	1	5	1	0	0	1	0	0	1	2	1	1	0	0	0	0	0	0	0	0	0	0	0	0	0	0	0	0	0	1	0	2	0	1	0	0	0	1	39
OG0001663	0	0	1	1	1	1	1	1	1	1	1	1	0	0	1	1	1	1	1	1	1	1	1	1	1	1	1	2	0	0	1	1	1	1	1	1	1	1	1	1	1	1	1	1	0	39
OG0001664	0	0	1	1	1	1	1	1	1	0	1	0	1	0	1	1	1	1	1	1	1	1	1	1	1	1	1	1	0	1	1	1	1	1	1	1	1	1	1	1	1	1	1	1	1	39
OG0001665	0	0	1	1	1	1	1	1	1	0	1	0	1	0	1	1	1	1	1	1	1	1	1	1	1	1	1	1	0	1	1	1	1	1	1	1	1	1	1	1	1	1	1	1	1	39
OG0001666	0	0	1	1	1	1	1	1	1	1	1	1	1	1	1	1	1	1	1	1	0	1	1	1	1	1	1	0	0	1	1	1	1	1	1	1	1	1	1	1	0	1	1	1	1	39
OG0001667	0	0	1	1	1	1	1	1	1	1	1	1	0	0	1	1	1	0	1	1	1	1	1	1	1	1	1	1	0	1	1	1	1	1	1	1	1	1	1	1	1	1	1	1	1	39
OG0001668	0	0	1	1	1	1	1	1	1	1	1	1	0	0	1	1	1	1	1	0	1	1	1	1	1	0	1	2	0	1	1	1	1	1	1	1	1	1	1	1	1	1	1	1	1	39
OG0001669	0	0	1	1	1	1	1	1	0	1	1	1	1	0	1	1	1	0	1	1	1	1	1	1	1	1	1	1	0	1	1	1	1	1	1	1	1	1	1	1	1	1	1	1	1	39
OG0001670	0	0	1	1	1	1	1	1	1	1	1	1	1	0	1	1	1	1	1	1	1	1	0	1	0	1	1	1	0	1	1	1	1	1	1	1	1	1	1	1	1	1	1	1	1	39
OG0001671	0	0	1	1	1	1	1	1	1	1	1	1	1	0	1	1	1	1	1	1	1	1	0	1	0	1	1	1	0	1	1	1	1	1	1	1	1	1	1	1	1	1	1	1	1	39
OG0001672	0	0	1	1	1	1	1	1	1	1	1	1	0	0	1	1	0	1	1	1	1	1	1	1	1	1	1	1	0	1	1	1	1	1	1	1	1	1	1	1	1	1	1	1	1	39
OG0001673	0	0	1	1	1	1	1	1	0	1	1	1	1	0	1	1	1	1	1	0	1	1	1	1	1	0	1	1	0	1	1	1	1	1	1	1	1	1	1	2	1	1	1	1	1	39
OG0001674	1	1	1	1	1	0	1	0	0	1	1	0	1	1	1	0	1	0	1	1	1	1	1	1	1	1	1	1	1	1	1	1	1	1	0	1	1	1	1	1	1	1	1	1	1	38
OG0001675	1	1	1	1	1	0	1	0	0	1	1	0	1	1	1	0	0	0	1	1	1	1	1	1	1	1	1	1	1	1	1	1	1	1	1	1	1	1	1	1	1	1	1	1	1	38
OG0001676	1	1	1	1	0	1	1	0	0	1	1	1	0	0	1	1	1	0	1	1	1	1	1	1	1	1	1	1	1	1	1	1	1	1	0	1	1	1	1	0	1	1	1	2	1	38
OG0001677	1	1	0	1	1	0	1	1	0	1	1	1	1	1	1	1	1	0	1	1	1	1	0	1	0	1	1	1	1	1	1	1	1	1	1	1	1	1	1	1	1	1	1	1	0	38
OG0001678	1	1	1	1	1	1	1	1	1	0	1	1	0	1	1	1	1	1	1	0	1	1	1	1	1	0	1	1	1	1	1	1	1	1	1	1	0	1	1	0	1	1	1	0	1	38
OG0001679	1	1	1	1	1	1	1	1	1	1	2	1	1	1	1	1	1	1	0	1	1	0	1	0	1	1	0	1	1	1	1	1	1	0	0	1	1	1	0	1	1	0	1	1	1	38
OG0001680	1	1	1	1	1	1	0	1	1	1	1	1	0	1	1	1	1	1	1	0	1	1	0	1	0	0	1	1	1	1	1	1	1	1	1	1	1	1	0	1	1	1	1	1	1	38
OG0001681	1	1	0	1	1	0	1	1	1	0	1	1	1	1	1	1	1	0	1	1	1	1	1	1	1	0	1	1	1	1	1	1	1	1	1	1	1	0	1	1	1	1	1	1	0	38
OG0001682	1	0	1	1	1	1	0	1	0	0	1	1	1	1	1	1	0	0	1	1	1	1	0	1	0	1	1	1	1	1	1	1	1	1	1	1	1	0	2	1	2	1	1	1	1	38
OG0001683	1	1	1	1	1	1	1	1	1	1	1	1	1	0	0	1	1	0	1	1	1	0	1	0	1	1	1	1	1	0	1	1	1	1	1	0	1	1	1	1	1	1	1	1	1	38
OG0001684	1	1	1	0	1	1	1	1	1	1	1	1	1	0	0	1	0	1	1	1	1	0	1	0	1	1	1	1	1	1	1	1	1	1	1	0	1	1	1	1	1	1	1	1	1	38
OG0001685	1	1	1	0	0	0	0	1	1	1	1	1	1	1	0	1	1	0	1	1	1	1	1	1	1	1	1	1	1	1	1	1	1	1	1	0	1	1	2	1	2	1	0	1	0	38
OG0001686	1	1	1	0	0	0	0	1	1	1	1	1	1	1	0	1	1	0	1	1	1	1	1	1	1	1	1	1	1	1	1	1	1	1	1	0	1	1	2	1	2	1	0	1	0	38
OG0001687	1	1	1	0	0	0	0	1	1	1	1	1	1	1	0	1	1	0	1	1	1	1	1	1	1	1	1	1	1	1	1	1	1	1	1	0	1	1	2	1	2	1	0	1	0	38
OG0001688	0	1	1	1	1	1	1	1	2	1	1	1	0	0	1	1	1	1	1	0	1	1	0	1	0	0	1	1	0	1	1	1	1	1	1	1	1	1	1	1	1	1	1	1	1	38
OG0001689	0	1	1	1	1	0	1	1	1	1	1	1	0	0	1	2	1	1	1	0	1	1	1	1	1	0	1	1	0	1	1	0	1	1	1	1	1	1	1	1	1	1	1	1	1	38
OG0001690	0	1	1	1	1	1	1	1	1	1	1	1	0	0	1	1	1	0	1	1	0	1	1	1	1	1	1	1	0	1	1	1	1	1	1	1	1	1	0	1	1	1	1	1	1	38
OG0001691	0	1	1	1	1	1	1	1	1	1	1	1	0	0	1	1	1	1	1	0	1	1	0	1	1	0	1	1	0	1	1	1	1	1	1	1	1	1	1	1	1	1	1	1	1	38
OG0001692	0	1	1	1	1	1	1	1	1	1	1	1	0	0	1	1	1	1	1	0	1	1	1	1	1	0	1	1	0	1	1	1	1	1	1	1	1	1	1	1	1	1	1	1	0	38
OG0001693	0	1	1	1	1	0	1	0	1	1	1	1	1	0	1	1	1	0	1	1	1	1	1	1	1	1	1	1	0	1	1	1	1	1	1	1	1	1	1	1	1	1	1	1	0	38
OG0001694	0	1	1	1	1	1	1	1	1	1	1	1	1	0	1	1	1	1	1	0	1	1	0	1	0	0	1	1	0	1	1	1	1	1	1	1	1	1	1	1	1	1	1	1	1	38
OG0001695	0	1	1	0	0	1	0	1	1	2	1	0	0	0	0	1	2	1	1	1	1	2	0	2	0	1	2	1	0	1	1	1	1	1	0	0	1	1	2	1	1	2	0	1	1	38
OG0001696	0	1	1	1	1	1	1	0	1	1	1	0	1	0	1	0	1	1	1	1	1	1	1	1	1	0	1	1	0	1	1	1	1	1	1	1	1	1	1	1	1	1	1	1	1	38
OG0001697	0	1	1	1	1	1	1	0	1	1	1	0	1	0	1	0	1	1	1	1	1	1	1	1	1	0	1	1	0	1	1	1	1	1	1	1	1	1	1	1	1	1	1	1	1	38
OG0001698	0	1	1	1	1	1	1	0	1	1	1	0	1	0	1	0	1	0	1	1	1	1	1	1	1	1	1	1	0	1	1	1	1	1	1	1	1	1	1	1	1	1	1	1	1	38
OG0001699	0	1	1	1	1	1	1	0	1	1	1	0	1	0	1	0	0	1	1	1	1	1	1	1	1	1	1	1	0	1	1	1	1	1	1	1	1	1	1	1	1	1	1	1	1	38
OG0001700	0	1	1	1	1	1	1	1	0	1	1	1	1	0	1	1	1	1	1	0	1	1	1	1	1	0	1	1	0	1	1	1	1	1	1	1	1	1	1	1	1	1	1	1	0	38
OG0001701	0	1	1	1	1	1	1	1	1	1	1	1	1	0	1	1	0	1	1	1	0	1	1	1	1	1	1	0	0	1	1	1	1	1	1	1	1	1	1	1	1	1	1	1	0	38
OG0001702	0	1	1	1	1	1	0	1	1	1	1	1	0	0	1	1	1	1	1	0	1	1	1	1	1	0	1	1	0	1	1	1	1	1	1	1	1	1	1	1	1	1	1	1	1	38
OG0001703	0	1	0	1	0	1	1	1	1	1	1	1	1	1	0	1	1	0	1	1	1	1	1	0	1	1	1	1	0	1	1	1	1	1	1	1	1	1	1	1	1	1	1	1	1	38
OG0001704	0	1	1	1	1	1	1	1	1	1	1	1	0	0	1	1	1	1	1	0	1	1	1	1	1	0	1	1	0	1	1	1	1	1	0	1	1	1	1	1	1	1	1	1	1	38
OG0001705	0	1	1	0	1	1	1	1	1	1	1	1	1	0	1	1	1	0	0	1	1	1	1	1	1	1	1	0	0	1	1	1	1	1	1	1	1	1	1	1	1	1	1	1	1	38
OG0001706	0	1	1	1	1	1	1	1	1	0	1	1	0	1	1	1	1	1	1	1	1	1	1	1	1	1	1	1	1	1	1	1	1	1	1	1	0	1	0	0	1	1	1	0	1	38
OG0001707	0	1	1	1	1	1	1	1	1	1	1	1	1	0	1	2	1	1	0	0	1	1	0	1	0	0	1	1	0	1	1	1	1	1	1	1	1	1	1	1	1	1	1	1	1	38
OG0001708	0	1	1	1	1	1	1	0	1	1	1	1	0	0	1	1	1	1	1	0	1	1	1	1	1	0	1	1	0	1	1	1	1	1	1	1	1	1	1	1	1	1	1	1	1	38
OG0001709	0	1	1	1	1	1	1	1	1	1	0	1	0	0	1	1	1	1	1	0	1	1	1	1	1	0	1	1	0	1	1	1	1	1	1	1	1	1	1	1	1	1	1	1	1	38
OG0001710	0	1	1	1	1	1	1	0	1	1	1	0	0	0	1	1	1	1	1	1	1	1	1	1	1	1	1	1	0	1	1	1	1	1	1	1	1	1	1	1	1	1	1	1	0	38
OG0001711	0	1	1	1	1	1	1	1	1	0	1	1	1	0	1	1	1	1	0	0	1	1	1	1	1	0	1	1	0	1	1	0	1	1	1	1	1	1	1	2	1	1	1	1	1	38
OG0001712	0	1	1	1	1	1	1	0	1	1	1	1	1	0	1	1	1	1	1	1	0	1	1	1	1	1	1	1	0	1	1	1	1	1	1	1	1	1	0	1	0	1	1	1	1	38
OG0001713	0	1	1	1	1	1	1	0	1	1	1	1	0	0	1	1	1	1	1	0	1	1	1	1	1	0	1	1	0	1	1	1	1	1	1	1	1	1	2	1	0	1	1	1	1	38
OG0001714	0	1	1	1	1	1	1	1	1	1	1	1	0	0	1	1	0	1	1	0	1	1	1	1	1	0	1	1	0	1	1	1	1	1	1	1	1	1	1	1	1	1	1	1	1	38
OG0001715	0	1	1	1	1	1	1	1	1	1	1	1	0	0	1	1	0	1	1	0	1	1	1	1	1	0	1	1	0	1	1	1	1	1	1	1	1	1	1	1	1	1	1	1	1	38
OG0001716	0	1	1	1	1	0	1	1	1	1	1	1	1	0	1	1	1	1	1	1	1	0	1	0	1	1	0	1	0	1	1	1	1	1	1	1	1	1	1	1	1	1	1	1	1	38
OG0001717	0	1	1	1	1	1	1	1	1	1	1	1	1	0	1	0	1	0	1	1	0	1	1	1	1	1	1	1	0	1	1	1	1	1	1	1	1	1	1	1	1	1	1	1	0	38
OG0001718	0	1	1	1	1	1	1	0	1	1	1	1	1	0	1	1	1	1	1	0	1	1	1	1	1	0	1	1	0	1	1	1	1	1	1	1	1	0	1	1	1	1	1	1	1	38
OG0001719	0	1	1	1	1	1	1	1	0	1	1	1	1	0	1	1	1	1	1	0	1	1	1	1	1	0	1	1	0	1	1	1	1	1	1	1	1	1	1	1	1	1	1	1	0	38
OG0001720	0	1	1	1	1	1	1	1	1	1	1	1	0	0	1	1	1	1	1	0	1	1	1	1	1	0	1	1	0	1	1	1	1	1	0	1	1	1	1	1	1	1	1	1	1	38
OG0001721	0	1	1	1	1	0	1	1	1	2	1	1	1	0	1	1	1	0	1	1	1	1	1	1	1	1	1	0	0	1	1	1	1	1	0	1	1	1	1	1	1	1	1	1	0	38
OG0001722	0	1	1	1	1	1	1	1	1	1	1	1	0	0	1	0	1	1	1	1	1	1	0	1	0	1	1	1	0	1	1	1	1	1	1	1	1	1	1	1	1	1	1	1	1	38
OG0001723	0	1	1	0	0	1	0	2	1	1	1	1	1	1	0	2	1	2	1	1	1	0	1	0	1	1	0	1	0	1	1	1	1	1	1	0	2	1	1	1	1	1	0	1	1	38
OG0001724	0	1	1	1	1	1	1	1	1	1	1	1	1	0	1	1	1	1	1	1	1	0	1	0	1	1	0	1	0	1	1	1	1	1	0	1	1	1	1	1	1	1	1	1	1	38
OG0001725	0	1	1	1	1	1	1	1	1	1	0	1	1	0	1	1	1	1	1	1	1	1	1	1	1	1	1	1	0	1	1	1	1	1	1	1	1	1	0	0	1	1	1	0	1	38
OG0001726	0	1	1	1	1	1	1	1	1	1	1	1	1	0	1	1	1	1	1	0	1	1	0	1	0	0	1	1	0	1	1	1	1	1	1	1	1	1	1	1	1	1	1	1	1	38
OG0001727	0	0	1	1	1	0	1	1	1	1	1	1	1	0	1	1	1	0	1	1	1	1	1	1	1	1	1	1	0	1	1	1	1	1	1	1	1	1	1	1	1	1	1	1	0	38
OG0001728	0	0	1	1	1	1	1	1	1	0	1	0	1	0	1	1	1	1	1	1	1	1	1	1	1	1	1	1	0	0	1	1	1	1	1	1	1	1	1	1	1	1	1	1	1	38
OG0001729	0	0	1	1	1	1	1	1	0	1	1	1	0	1	1	1	2	1	1	1	0	1	1	1	1	1	1	0	0	1	1	1	1	1	1	1	1	1	1	1	0	1	1	1	1	38
OG0001730	0	0	1	1	1	0	0	1	1	1	1	0	1	0	1	1	1	1	1	1	1	1	1	1	1	1	1	1	0	1	1	1	1	1	1	1	1	1	1	1	1	1	1	1	1	38
OG0001731	0	0	1	1	1	1	1	1	1	1	1	1	1	0	1	1	1	1	1	0	1	1	1	1	1	0	1	1	0	1	1	1	1	1	1	1	1	1	1	1	1	1	1	1	0	38
OG0001732	0	0	1	1	1	1	1	1	0	1	1	1	1	0	1	1	1	1	1	1	0	1	1	1	1	1	1	0	0	1	1	1	1	1	1	1	1	1	1	1	1	1	1	1	1	38
OG0001733	0	0	1	1	1	1	1	1	0	1	1	1	1	0	1	1	1	1	1	1	0	1	1	1	1	1	1	0	0	1	1	1	1	1	1	1	1	1	1	1	1	1	1	1	1	38
OG0001734	0	0	1	1	1	2	1	1	1	1	1	1	0	0	1	0	1	1	1	0	1	1	1	1	1	0	1	1	0	1	1	1	1	1	1	1	1	1	1	1	1	1	1	1	1	38
OG0001735	0	0	1	1	1	1	1	1	1	1	1	1	1	0	1	1	0	1	1	1	1	1	0	1	0	1	1	1	0	1	1	1	1	1	1	1	1	1	1	1	1	1	1	1	1	38
OG0001736	0	0	1	1	1	1	1	0	1	1	1	0	1	0	1	0	1	1	1	1	1	1	1	1	1	1	1	1	0	1	1	1	1	1	1	1	1	1	1	1	1	1	1	1	1	38
OG0001737	0	0	0	1	0	0	1	1	1	1	1	1	1	0	1	1	1	0	1	1	1	1	1	1	1	1	1	1	0	1	1	1	1	1	1	1	1	1	2	1	1	1	1	2	0	38
OG0001738	1	1	1	0	1	1	1	1	0	1	1	1	1	0	0	1	0	0	0	1	1	1	0	1	0	0	1	1	1	1	1	1	1	0	1	0	1	3	2	1	1	2	1	1	1	37
OG0001739	1	1	1	1	1	0	1	0	0	1	1	0	1	1	1	0	1	0	1	1	1	1	0	1	0	1	1	1	1	1	1	1	1	1	1	1	1	1	1	1	1	1	1	1	1	37
OG0001740	1	1	1	1	1	1	1	0	1	0	1	1	0	1	1	0	1	1	1	0	1	1	1	1	1	0	1	1	0	1	1	1	1	1	1	1	1	0	1	1	1	1	1	1	1	37
OG0001741	1	1	1	1	1	1	1	1	1	1	1	1	0	1	1	1	1	1	1	0	1	1	1	1	1	0	1	1	1	1	1	1	1	1	1	1	0	1	0	0	1	1	0	0	1	37
OG0001742	2	1	1	0	1	1	1	1	0	1	1	0	0	1	0	0	1	1	1	2	1	1	1	1	1	0	1	1	2	1	1	1	1	1	1	1	0	1	1	0	1	1	1	0	0	37
OG0001743	1	1	1	0	0	0	0	1	1	1	1	1	1	1	0	1	1	0	1	1	1	1	1	1	1	1	1	1	1	1	1	1	1	1	2	0	1	1	1	1	1	1	0	1	0	37
OG0001744	1	1	1	1	1	0	1	0	0	1	1	0	1	1	1	0	1	0	1	1	1	1	0	1	0	1	1	1	1	1	1	1	1	1	1	1	1	1	1	1	1	1	1	1	1	37
OG0001745	1	1	1	1	1	0	1	0	0	1	1	0	1	1	1	0	1	0	1	1	1	1	0	1	0	1	1	1	1	1	1	1	1	1	1	1	1	1	1	1	1	1	1	1	1	37
OG0001746	1	1	1	1	1	0	1	1	1	2	0	1	1	1	1	1	1	1	1	1	0	1	1	1	1	1	1	0	1	0	0	0	0	1	1	1	1	1	1	1	0	1	1	1	1	37
OG0001747	1	1	1	1	1	1	1	1	1	1	1	1	1	1	1	1	1	1	0	1	1	0	1	0	1	1	0	1	1	1	1	1	1	0	0	1	1	1	0	1	1	0	1	1	1	37
OG0001748	1	1	1	1	1	1	1	0	1	1	1	1	1	1	1	0	0	1	0	0	2	0	1	0	1	0	0	2	1	2	2	1	2	0	0	1	1	1	1	1	0	0	1	1	1	37
OG0001749	1	1	1	1	1	1	1	1	2	1	0	1	0	1	1	1	1	1	1	1	0	1	1	1	1	1	1	0	1	0	0	0	0	1	1	1	1	1	1	1	0	1	1	1	1	37
OG0001750	0	1	1	1	1	0	1	1	0	0	1	1	1	0	1	1	1	1	1	1	1	1	1	1	1	1	1	0	0	1	1	1	1	1	1	1	1	0	1	1	1	2	1	0	1	37
OG0001751	0	1	1	1	1	1	1	0	1	1	1	0	0	0	1	0	1	1	0	1	1	1	1	1	1	1	1	1	0	1	1	1	1	1	1	1	1	1	1	1	1	1	1	1	1	37
OG0001752	0	1	0	1	0	0	1	1	1	1	1	1	1	0	1	1	1	0	1	1	1	1	1	1	1	1	1	1	0	1	1	1	1	1	1	1	1	1	1	1	1	1	1	1	0	37
OG0001753	0	1	1	1	1	1	1	1	1	1	1	1	1	0	1	1	1	1	1	0	1	1	0	1	0	0	1	0	0	1	1	1	1	1	1	1	1	1	1	1	1	1	1	1	1	37
OG0001754	0	1	0	1	1	0	1	1	1	1	1	0	0	0	1	1	1	1	1	1	1	1	1	1	1	1	1	1	0	1	1	1	1	1	1	1	1	1	1	1	1	1	1	1	0	37
OG0001755	0	1	1	0	1	1	1	0	1	1	1	1	0	0	1	1	1	1	1	1	1	1	1	1	1	1	1	0	0	1	1	0	1	1	1	1	1	1	1	1	1	1	1	1	1	37
OG0001756	0	1	1	1	1	1	1	1	1	0	1	1	1	0	1	1	1	0	1	0	1	1	1	1	1	0	1	1	0	1	1	1	1	1	1	1	1	1	0	1	1	2	1	0	1	37
OG0001757	0	1	0	1	1	1	1	1	1	1	1	1	1	0	1	1	1	0	1	1	1	1	1	1	1	1	1	1	0	1	1	1	1	1	1	1	0	1	1	0	1	1	1	0	1	37
OG0001758	0	1	1	1	0	1	1	1	0	1	1	1	0	0	1	1	1	1	1	1	1	1	0	1	0	1	1	1	0	0	1	1	1	1	1	1	1	1	2	1	1	1	1	1	1	37
OG0001759	0	1	1	1	1	1	1	0	1	1	1	1	1	0	1	0	1	1	1	0	1	1	1	1	1	0	1	1	0	1	1	1	1	1	1	1	1	1	1	1	0	1	1	1	1	37
OG0001760	0	1	0	1	1	0	1	1	1	1	1	0	1	0	1	1	1	0	1	1	1	1	1	1	1	1	1	1	0	1	1	1	1	1	1	1	1	1	1	1	1	1	1	1	0	37
OG0001761	0	1	1	1	1	1	0	0	1	0	1	1	0	0	1	1	1	1	1	1	1	1	0	1	0	1	1	1	0	1	1	1	1	1	1	1	1	1	1	2	1	1	1	1	1	37
OG0001762	0	1	0	1	1	0	1	1	1	1	1	0	1	0	1	1	1	0	1	1	1	1	1	1	1	1	1	1	0	1	1	1	1	1	1	1	1	1	1	1	1	1	1	1	0	37
OG0001763	0	1	1	1	1	1	1	1	1	1	1	1	1	0	1	1	1	1	0	0	0	1	1	1	1	0	1	1	0	1	1	1	1	1	1	1	1	1	1	1	0	1	1	1	1	37
OG0001764	0	1	1	1	1	1	1	0	1	1	1	0	1	0	1	2	1	1	1	0	1	1	0	1	0	0	1	1	0	1	1	1	1	1	1	1	1	1	1	1	1	1	1	1	1	37
OG0001765	0	1	1	1	1	0	1	1	1	0	1	1	2	0	1	1	0	0	1	1	1	1	1	1	1	1	1	1	0	1	1	1	1	1	0	1	1	1	1	1	1	1	1	1	0	37
OG0001766	0	1	1	1	1	1	1	0	1	1	1	1	0	0	1	0	1	1	1	0	1	1	1	2	0	0	1	1	0	1	1	1	1	1	1	1	1	1	1	1	1	1	1	1	1	37
OG0001767	0	1	1	1	1	1	1	1	1	0	1	0	1	0	1	0	1	1	1	1	1	1	0	1	0	1	1	1	0	1	1	1	1	1	1	1	1	1	1	1	1	1	1	1	1	37
OG0001768	0	1	1	1	1	0	1	1	1	1	1	1	1	0	1	1	0	0	1	1	0	1	1	1	1	1	1	0	1	1	1	1	1	1	1	1	1	1	1	1	1	1	1	1	0	37
OG0001769	0	1	1	1	1	0	1	1	1	1	1	1	1	0	1	1	0	0	1	1	1	1	0	1	0	1	1	1	0	1	2	1	1	1	1	1	1	1	1	1	1	1	1	1	0	37
OG0001770	0	0	1	1	1	1	1	1	1	1	1	1	0	0	1	1	0	1	1	0	1	1	0	1	0	0	1	1	0	1	1	1	1	1	1	1	1	1	2	1	2	1	1	1	1	37
OG0001771	0	0	1	0	1	1	1	1	1	1	1	1	0	0	1	1	1	1	1	0	1	1	0	1	0	0	1	1	0	1	1	1	1	1	1	1	1	1	2	1	2	1	1	1	1	37
OG0001772	0	0	1	1	1	2	1	0	1	1	1	1	0	0	1	0	1	2	0	0	1	1	1	1	1	0	1	1	0	1	1	0	1	2	1	1	1	1	1	1	1	1	1	1	1	37
OG0001773	0	0	0	1	0	1	1	1	1	1	1	1	1	0	1	2	0	1	1	1	1	1	0	1	0	1	1	1	0	1	1	1	1	1	1	1	1	1	1	1	1	1	1	1	1	37
OG0001774	0	0	0	2	1	4	4	0	0	0	0	1	0	0	1	0	2	2	1	0	0	1	1	1	1	0	1	0	0	0	0	0	0	2	1	1	1	1	1	1	0	1	2	1	2	37
OG0001775	0	0	0	1	1	1	1	1	1	1	1	1	1	0	1	1	0	1	1	1	1	1	0	1	0	1	1	1	0	1	1	1	1	1	1	1	1	1	1	1	1	1	1	1	1	37
OG0001776	1	1	1	1	1	0	1	0	0	1	1	0	1	1	0	0	1	0	1	1	1	1	0	1	0	1	1	1	1	1	1	1	1	1	1	1	1	1	1	1	1	1	1	1	1	36
OG0001777	1	1	1	1	1	1	1	0	0	0	1	1	0	1	1	0	1	1	1	0	1	1	1	1	1	0	1	1	1	1	1	1	1	1	0	1	1	0	1	1	1	1	1	1	1	36
OG0001778	1	1	1	1	1	2	1	1	1	0	1	1	0	1	1	1	1	2	2	1	0	0	1	1	1	1	0	0	1	0	1	1	0	1	0	1	0	1	1	0	1	1	1	0	1	36
OG0001779	1	1	1	1	1	1	1	1	1	1	0	1	1	1	1	1	0	1	1	1	0	1	1	1	1	1	1	0	1	0	0	0	0	1	1	1	1	1	1	1	0	1	1	1	1	36
OG0001780	1	1	1	1	1	1	1	1	1	1	1	1	1	1	1	0	1	1	0	1	1	0	1	0	1	1	0	1	1	1	1	1	1	0	0	1	1	1	0	1	1	0	1	1	1	36
OG0001781	1	1	1	1	1	0	1	0	0	1	1	0	1	1	1	0	1	0	1	1	1	1	0	1	0	1	1	1	1	1	1	1	1	1	1	1	1	1	1	1	0	1	1	1	1	36
OG0001782	1	1	1	1	1	0	1	0	0	1	1	0	1	1	1	0	1	0	1	1	1	1	0	1	0	1	1	1	1	0	1	1	1	1	1	1	1	1	1	0	2	1	1	1	1	36
OG0001783	1	1	1	0	1	1	1	1	1	1	1	1	1	0	0	1	0	1	1	1	1	0	1	0	1	1	1	0	0	1	1	1	1	1	1	0	1	1	1	1	1	1	1	1	1	36
OG0001784	1	1	1	0	1	1	1	1	1	0	0	1	1	0	0	1	0	1	1	1	1	0	1	0	1	1	1	1	1	1	1	1	1	1	1	0	1	1	1	1	1	1	1	1	1	36
OG0001785	0	1	1	1	1	1	1	0	1	1	1	1	0	0	1	1	1	0	1	0	1	1	1	1	1	0	1	1	0	1	1	1	1	1	1	1	1	1	1	1	1	1	1	1	0	36
OG0001786	0	1	1	1	1	1	1	1	1	1	1	1	1	0	1	1	0	1	1	1	0	1	1	1	1	1	1	0	0	1	1	1	0	1	0	1	1	1	1	1	1	1	1	1	0	36
OG0001787	0	1	1	0	0	1	0	1	1	2	0	1	1	0	0	1	1	1	1	1	1	1	1	1	1	1	1	1	0	1	1	1	1	1	1	0	1	1	1	1	1	1	0	1	1	36
OG0001788	0	1	1	1	1	1	1	1	1	0	1	1	0	0	1	1	1	1	1	1	1	1	1	1	1	1	1	1	0	1	1	1	1	1	1	1	0	1	0	0	1	1	1	0	1	36
OG0001789	0	1	1	1	1	1	1	1	1	0	1	1	0	0	1	1	1	1	1	0	1	1	0	1	0	0	1	1	0	1	1	1	1	1	1	1	1	1	1	1	1	1	1	1	1	36
OG0001790	0	1	1	1	1	0	1	1	0	1	1	1	1	0	1	1	1	0	1	1	1	1	0	1	0	1	1	1	0	1	1	1	1	1	1	1	1	1	1	1	1	1	1	1	0	36
OG0001791	0	1	1	1	1	1	1	1	1	1	1	1	2	0	1	1	1	1	1	0	1	1	0	0	0	0	0	1	0	1	1	1	1	1	1	1	1	1	1	1	1	1	1	1	0	36
OG0001792	0	1	1	1	1	1	1	0	1	0	1	1	0	0	0	1	1	1	1	1	1	1	0	1	0	1	1	1	0	1	1	1	1	1	1	1	1	1	1	2	1	1	1	1	0	36
OG0001793	0	1	1	1	1	1	1	0	1	1	1	1	0	0	1	0	1	1	1	0	1	1	1	1	1	0	1	0	0	1	1	1	1	1	1	1	1	1	1	1	1	1	1	1	1	36
OG0001794	0	1	1	1	1	1	1	1	1	1	1	1	1	0	1	1	0	1	1	1	0	1	1	1	1	1	1	0	0	0	0	0	1	1	1	1	1	1	1	1	1	1	1	1	1	36
OG0001795	0	1	1	1	1	1	1	1	1	1	1	1	0	0	1	0	1	1	1	0	0	1	1	1	1	0	1	0	0	1	1	1	1	1	1	1	1	1	1	1	1	1	1	1	1	36
OG0001796	0	1	1	1	1	0	1	1	1	1	1	1	0	0	1	1	1	0	1	0	1	1	1	1	1	0	1	0	0	1	1	1	1	1	1	1	1	1	1	1	1	1	1	1	1	36
OG0001797	0	0	1	1	0	0	1	0	0	2	2	1	1	0	1	0	0	0	1	1	1	1	1	1	1	1	1	1	0	1	1	1	1	1	1	1	1	1	1	1	1	1	1	1	1	36
OG0001798	0	0	1	1	1	1	1	0	1	1	1	1	0	0	1	0	1	1	1	1	1	1	1	1	1	1	1	1	0	1	1	1	1	1	0	1	1	1	1	1	1	1	1	1	0	36
OG0001799	0	0	1	1	1	1	1	0	0	1	1	1	0	1	1	1	1	1	1	1	0	1	1	1	1	1	1	0	0	1	1	1	1	1	1	1	1	1	1	1	0	1	1	1	1	36
OG0001800	0	0	1	1	1	1	1	1	0	1	1	1	0	1	1	1	1	1	1	1	0	1	1	1	1	1	1	0	0	1	1	1	1	1	1	1	1	1	1	1	0	1	1	1	0	36
OG0001801	0	0	1	2	1	1	1	1	1	1	1	1	0	0	1	1	1	1	1	0	1	1	1	1	1	0	1	1	0	1	1	1	1	1	1	1	1	1	0	0	1	1	1	0	1	36
OG0001802	0	0	1	1	1	2	1	0	1	1	0	1	1	0	1	1	1	1	1	0	1	1	0	1	0	0	1	1	0	1	1	1	1	1	1	1	1	1	1	1	1	1	1	1	1	36
OG0001803	0	0	0	1	1	1	1	1	0	1	1	1	1	0	1	1	1	1	1	1	0	1	1	1	1	1	1	0	0	1	1	1	1	1	0	1	1	1	1	1	1	1	1	1	1	36
OG0001804	1	1	0	0	0	0	0	1	1	1	1	1	1	1	0	1	1	0	0	1	1	1	1	1	1	1	1	1	1	1	1	1	1	1	1	0	1	1	1	2	1	1	0	1	0	35
OG0001805	1	0	1	1	1	1	1	1	0	1	1	0	0	1	1	1	1	1	1	0	1	0	0	0	0	0	0	2	1	1	1	1	1	1	1	1	1	1	1	1	1	1	1	1	1	35
OG0001806	1	1	0	0	0	0	0	1	1	1	1	1	1	1	0	1	1	0	1	1	1	1	1	1	1	1	1	1	1	1	1	1	1	1	1	0	1	1	1	1	1	1	0	1	0	35
OG0001807	1	1	0	0	0	0	0	1	1	1	1	1	1	1	0	1	1	0	1	1	1	1	1	1	1	1	1	1	1	1	1	1	1	1	1	0	1	1	1	1	1	1	0	1	0	35
OG0001808	1	0	1	1	1	1	1	1	1	1	0	1	1	1	1	1	0	1	1	1	0	1	1	1	1	1	1	0	1	0	0	0	0	1	1	1	1	1	1	1	0	1	1	1	1	35
OG0001809	1	1	1	1	1	1	1	1	1	1	1	1	1	1	1	1	1	1	0	0	1	0	1	0	1	0	0	1	1	1	1	1	1	0	0	1	1	1	0	1	1	0	1	1	1	35
OG0001810	1	1	1	1	1	1	1	1	1	1	1	1	1	1	1	1	1	1	0	0	1	0	1	0	1	0	0	1	1	1	1	1	1	0	0	1	1	1	0	1	1	0	1	1	1	35
OG0001811	1	1	1	1	1	1	1	1	1	1	0	1	0	1	1	1	0	1	1	1	0	1	1	1	1	1	1	0	1	0	0	0	0	1	1	1	1	1	1	1	0	1	1	1	1	35
OG0001812	1	1	1	0	1	1	1	1	1	0	1	1	0	0	1	1	1	1	1	0	0	1	0	1	0	0	1	1	1	1	1	1	1	1	1	1	1	1	1	1	1	1	1	1	0	35
OG0001813	1	1	2	0	1	2	1	1	0	1	1	1	1	1	0	1	0	0	0	1	1	1	0	1	0	0	1	1	1	1	1	1	1	0	1	0	0	2	2	0	1	2	0	0	1	35
OG0001814	1	1	1	1	0	1	1	1	1	1	0	1	1	1	1	1	0	1	1	1	0	1	1	1	1	1	1	0	1	0	0	0	0	1	1	1	1	1	1	1	0	1	1	1	1	35
OG0001815	1	1	1	1	1	1	1	1	0	1	0	1	0	1	1	1	0	1	1	1	0	1	1	1	1	1	1	0	1	0	0	0	0	1	1	1	1	1	2	1	0	1	1	1	1	35
OG0001816	0	1	0	0	0	1	0	1	1	1	1	1	1	0	0	1	1	1	1	1	1	1	1	1	1	1	1	1	0	1	1	1	1	1	1	0	1	1	1	2	1	1	0	1	0	35
OG0001817	0	1	1	1	1	1	1	0	1	1	1	1	1	0	1	1	1	1	1	0	1	1	0	1	0	0	1	1	0	1	1	1	1	1	1	1	1	1	0	1	1	1	1	1	0	35
OG0001818	0	1	1	0	0	1	0	1	1	1	1	0	1	0	0	1	1	1	1	1	1	1	1	1	1	1	1	1	0	1	1	1	1	1	1	0	1	1	1	1	1	1	0	1	1	35
OG0001819	0	1	1	1	1	1	1	1	1	0	1	1	1	0	1	1	1	1	1	0	1	1	0	1	0	0	1	1	0	1	1	1	1	1	1	1	1	0	1	1	1	1	1	0	1	35
OG0001820	0	1	1	1	1	0	1	1	0	0	1	1	1	0	1	1	1	0	1	0	1	1	1	1	1	0	1	0	0	1	1	1	1	1	1	1	1	1	1	1	1	1	1	1	1	35
OG0001821	0	1	1	1	1	0	1	1	0	0	1	1	0	0	1	1	0	0	1	1	1	1	1	1	1	1	1	1	0	1	1	1	1	1	1	1	1	1	1	1	1	1	1	1	0	35
OG0001822	0	1	1	1	1	1	1	1	1	1	1	1	0	0	1	1	1	1	1	1	0	1	1	1	1	1	1	0	0	0	0	1	1	1	1	1	1	1	0	1	1	0	1	1	1	35
OG0001823	0	1	1	1	1	0	1	0	1	1	1	1	1	0	1	0	1	1	1	0	1	1	0	1	0	0	1	1	0	1	1	1	1	1	1	1	1	1	1	1	1	1	1	1	1	35
OG0001824	0	1	0	1	1	1	1	1	1	0	1	0	0	0	1	1	1	1	1	0	1	1	1	1	1	0	1	1	0	1	1	1	1	1	1	1	1	1	0	1	1	1	1	1	1	35
OG0001825	0	1	1	1	1	1	1	1	1	2	0	1	0	0	1	2	1	1	1	1	0	1	1	1	1	1	1	0	0	0	0	0	0	1	1	1	1	1	1	1	0	1	1	1	1	35
OG0001826	0	1	1	1	1	1	1	0	1	1	1	1	0	0	1	0	1	1	0	1	1	1	0	1	0	1	1	1	0	1	1	1	1	1	1	1	1	1	1	1	1	1	1	1	0	35
OG0001827	0	1	1	1	1	1	1	3	1	1	0	1	0	0	1	3	0	1	1	0	0	1	1	1	1	0	1	0	0	0	0	0	0	1	1	1	1	1	1	1	0	2	1	1	1	35
OG0001828	0	1	1	1	1	1	1	1	0	2	1	1	0	0	1	1	1	1	1	0	1	1	0	1	0	0	1	1	0	1	1	1	1	1	1	1	1	1	1	1	1	1	1	0	0	35
OG0001829	0	1	1	1	1	1	1	1	1	1	0	1	1	0	1	1	1	1	0	1	0	1	1	1	1	1	1	0	0	1	1	1	1	1	0	1	1	1	1	1	0	1	1	1	0	35
OG0001830	0	1	1	1	0	1	1	1	1	1	1	1	1	0	1	1	1	0	1	0	1	1	0	1	0	0	1	1	0	1	1	0	1	1	1	1	1	1	1	1	1	1	1	1	1	35
OG0001831	0	1	2	1	1	1	1	1	1	1	1	1	0	0	0	1	0	1	0	0	0	1	1	1	1	0	1	1	0	1	1	1	1	1	1	1	1	1	1	1	0	1	1	1	1	35
OG0001832	0	1	1	1	1	0	1	1	0	1	1	1	0	0	1	1	1	1	1	0	0	1	1	1	1	0	1	0	0	1	1	1	1	1	1	1	1	1	1	1	1	1	1	1	1	35
OG0001833	0	0	19	0	0	2	0	1	4	2	0	0	1	0	0	1	1	1	1	0	0	0	0	0	0	0	0	0	0	0	0	0	0	0	0	0	1	0	1	0	0	0	0	0	0	35
OG0001834	0	0	2	0	3	1	0	2	5	3	1	0	0	0	1	5	1	0	0	0	0	0	0	1	0	0	1	1	0	0	1	0	1	3	0	0	1	1	1	0	0	0	0	0	0	35
OG0001835	0	0	1	1	2	2	1	1	1	1	1	1	1	0	1	1	1	1	0	1	0	0	1	0	1	1	0	1	0	1	1	1	1	0	0	1	1	1	1	1	1	0	1	1	1	35
OG0001836	0	0	1	1	1	0	1	1	0	1	1	1	0	0	1	1	0	1	1	1	1	1	1	1	1	1	1	1	0	1	1	1	1	1	0	1	1	1	1	1	1	1	0	1	1	35
OG0001837	0	0	1	1	1	1	1	0	1	1	0	1	1	0	1	1	2	1	1	0	1	1	0	1	0	0	1	1	0	1	1	1	1	1	0	1	1	1	1	1	1	1	1	1	1	35
OG0001838	0	0	1	1	1	1	1	1	1	1	1	1	0	0	1	1	1	1	1	0	1	1	0	1	0	0	1	1	0	1	1	1	1	1	0	1	1	1	1	1	1	1	1	1	1	35
OG0001839	1	1	1	1	1	0	1	0	0	1	1	0	1	1	1	0	1	0	1	1	1	1	0	1	0	1	1	1	1	1	1	1	1	1	1	1	0	1	1	0	1	1	1	0	1	34
OG0001840	2	0	0	0	0	0	0	1	0	1	1	0	1	0	0	1	1	0	1	1	1	1	0	1	1	1	1	2	2	0	1	1	1	1	1	0	1	1	1	1	1	1	0	2	1	34
OG0001841	1	0	0	0	0	0	0	1	0	1	1	1	1	1	0	1	1	0	1	1	1	1	1	1	1	1	1	1	1	1	1	1	1	1	1	0	1	1	0	1	1	1	1	1	1	34
OG0001842	1	0	1	1	1	1	1	1	0	1	0	1	1	0	1	1	0	1	1	1	0	1	1	1	1	1	1	0	1	0	0	0	0	1	1	1	1	1	1	1	0	1	1	2	1	34
OG0001843	1	1	0	0	0	1	0	1	0	0	1	0	1	1	0	1	1	1	1	1	1	2	1	2	1	1	2	1	1	1	1	1	1	1	1	0	0	0	1	0	1	1	0	0	1	34
OG0001844	1	0	0	0	0	1	0	1	1	1	1	0	1	1	0	1	1	1	0	1	0	1	1	1	1	1	1	1	1	1	1	1	1	1	1	0	1	1	1	1	1	1	0	1	1	34
OG0001845	1	1	1	1	1	1	1	1	1	1	0	1	1	1	1	1	0	1	1	1	0	1	0	1	0	1	1	0	1	0	0	0	0	1	1	1	1	1	1	1	0	1	1	1	1	34
OG0001846	1	1	1	1	2	1	1	1	0	0	0	1	1	1	1	1	0	0	1	1	0	1	1	1	1	1	1	0	1	0	0	0	0	1	1	1	1	1	1	1	0	1	1	1	1	34
OG0001847	1	0	0	1	1	1	1	1	0	1	1	1	1	0	1	1	0	1	1	1	1	0	0	0	0	1	0	1	1	1	1	1	1	1	0	1	1	1	1	1	1	1	1	1	1	34
OG0001848	1	1	1	1	1	1	1	1	1	1	1	1	0	1	1	1	1	1	0	0	1	0	1	0	1	0	0	1	1	1	1	1	1	0	0	1	1	1	0	1	1	0	1	1	1	34
OG0001849	0	1	1	1	1	0	1	1	0	0	1	1	0	0	1	1	1	0	1	0	1	1	1	1	1	0	1	1	0	1	1	1	1	1	1	1	1	1	1	1	1	1	1	1	0	34
OG0001850	0	1	1	1	1	0	1	1	0	0	1	1	0	0	1	1	1	0	0	1	1	1	1	1	1	1	1	1	0	1	1	1	1	1	1	1	1	1	0	1	1	1	1	1	0	34
OG0001851	0	1	1	1	1	1	1	1	1	1	1	1	1	0	1	1	1	1	0	1	1	0	1	0	1	1	0	1	0	1	1	1	1	0	0	1	1	1	0	1	1	0	1	1	1	34
OG0001852	0	1	1	1	1	1	1	0	1	1	1	0	0	0	1	1	1	0	1	0	1	1	1	1	1	0	1	1	0	1	1	1	1	1	0	1	1	1	1	1	1	1	1	1	0	34
OG0001853	0	1	1	1	1	1	1	1	0	1	1	0	0	0	1	1	1	1	1	0	1	1	0	1	0	0	1	1	0	1	1	1	1	1	1	1	1	0	1	1	1	1	1	1	1	34
OG0001854	0	1	1	1	1	1	1	1	1	0	1	0	0	0	1	1	1	1	1	0	1	1	1	1	1	0	1	1	0	1	1	1	1	1	1	1	0	0	2	0	1	1	1	0	1	34
OG0001855	0	1	1	1	1	1	1	1	1	0	1	0	0	0	1	1	1	1	1	0	1	1	1	1	1	0	1	1	0	1	1	1	1	1	1	1	0	0	2	0	1	1	1	0	1	34
OG0001856	0	1	1	1	1	1	1	1	1	1	1	1	1	0	0	1	1	1	0	1	1	0	1	0	1	1	0	1	0	1	1	1	1	0	0	1	1	1	1	1	1	0	1	1	1	34
OG0001857	0	1	1	1	1	0	1	1	1	1	1	1	0	0	1	1	0	0	1	1	1	1	0	1	0	1	1	1	0	1	1	1	1	1	1	1	1	1	0	1	1	1	1	1	0	34
OG0001858	0	1	1	1	1	1	1	1	0	1	1	1	0	0	1	0	1	0	1	1	1	1	0	1	0	1	1	1	0	1	1	1	1	1	1	1	1	1	1	1	0	1	1	1	0	34
OG0001859	0	0	1	1	1	1	1	0	1	1	1	1	1	0	1	0	1	1	0	1	1	0	1	0	1	1	0	1	0	1	1	1	1	0	1	1	1	1	1	1	1	1	1	1	1	34
OG0001860	0	0	1	1	1	1	1	1	1	1	1	1	0	0	1	1	0	1	1	0	1	1	0	1	0	0	1	1	0	1	1	1	1	1	1	1	1	1	1	1	1	1	1	1	0	34
OG0001861	0	0	1	1	0	2	1	0	1	1	0	1	1	0	1	1	1	1	1	0	1	1	0	1	0	0	1	1	0	1	1	1	1	1	1	1	1	1	1	1	0	1	1	1	1	34
OG0001862	0	0	1	1	0	2	1	0	1	1	0	1	1	0	1	1	1	1	1	0	1	1	0	1	0	0	1	0	0	1	1	1	1	1	1	1	1	1	1	1	1	1	1	1	1	34
OG0001863	0	0	0	1	1	1	1	1	1	1	1	1	0	0	1	1	1	1	1	0	1	1	0	1	0	0	1	1	0	1	1	1	1	1	0	1	1	1	1	1	1	1	1	1	1	34
OG0001864	0	0	0	1	1	1	1	1	1	1	1	1	0	0	1	1	1	1	1	0	1	1	1	1	1	0	1	1	0	1	1	1	1	1	1	1	0	1	1	0	1	1	1	0	1	34
OG0001865	1	1	1	1	1	1	1	0	1	1	0	1	0	1	0	1	0	1	1	1	0	1	1	1	1	1	1	0	1	0	0	0	0	1	1	1	1	1	1	1	0	1	1	1	1	33
OG0001866	1	1	1	1	1	1	1	0	0	0	1	1	0	1	1	0	1	1	1	0	1	0	1	0	1	0	0	1	1	1	1	1	1	1	0	1	1	0	1	1	1	1	1	1	1	33
OG0001867	1	1	1	1	1	1	1	0	0	0	1	1	0	1	1	0	1	1	1	0	1	0	1	0	1	0	0	1	1	1	1	1	1	1	0	1	1	0	1	1	1	1	1	1	1	33
OG0001868	1	1	1	1	1	1	1	1	1	0	0	1	0	1	1	1	1	1	1	0	0	1	1	1	1	0	1	0	1	0	0	0	0	1	1	1	1	1	1	1	0	1	1	1	1	33
OG0001869	1	0	1	1	1	1	1	1	1	0	0	1	0	1	1	1	0	1	1	1	0	1	1	1	1	1	1	0	1	0	0	0	0	1	1	1	1	1	1	1	0	1	1	1	1	33
OG0001870	1	1	1	1	1	1	1	1	1	1	1	0	0	1	1	1	1	1	0	0	1	0	1	0	1	0	0	1	1	1	1	1	1	0	0	1	1	1	0	1	1	0	1	1	1	33
OG0001871	1	0	1	1	1	1	1	1	1	0	1	1	0	1	1	1	1	1	0	1	1	0	1	0	1	1	0	1	1	1	1	1	1	0	0	1	1	0	0	1	1	0	1	1	1	33
OG0001872	1	1	1	1	1	1	1	1	0	1	0	1	0	1	1	1	1	1	0	1	0	1	1	1	1	1	1	0	1	0	0	0	0	1	0	1	1	1	1	1	0	1	1	1	1	33
OG0001873	1	1	0	0	0	0	0	1	0	1	1	0	1	1	0	1	1	0	1	1	1	1	1	1	1	1	1	1	1	1	1	1	1	1	1	0	1	1	1	1	1	1	0	1	0	33
OG0001874	0	1	1	1	1	0	1	1	1	0	1	0	0	0	1	1	1	1	0	1	1	0	1	0	1	1	0	1	0	1	1	1	1	1	1	1	1	0	1	1	1	1	1	1	1	33
OG0001875	0	1	1	1	1	0	1	1	1	0	1	0	0	0	1	1	1	1	1	1	1	0	1	0	1	0	0	1	0	1	1	1	1	1	1	1	1	0	1	1	1	1	1	1	1	33
OG0001876	0	1	4	0	1	3	0	0	1	1	0	1	0	0	1	1	2	0	0	0	0	0	0	0	0	0	0	0	0	0	0	0	10	0	0	0	5	0	0	1	0	0	0	1	0	33
OG0001877	0	1	1	1	1	1	1	1	0	0	1	1	1	0	1	1	0	1	0	0	1	1	0	1	0	0	1	1	0	1	1	1	1	1	1	1	0	1	1	1	1	1	1	1	1	33
OG0001878	0	1	1	1	1	1	1	1	1	1	1	1	1	0	0	1	1	1	0	1	1	0	1	0	1	1	0	1	0	1	1	1	1	0	0	1	1	1	0	1	1	0	1	1	1	33
OG0001879	0	1	1	1	1	1	1	1	0	1	1	1	0	0	1	1	0	0	1	0	1	1	0	1	0	0	1	1	0	1	1	1	1	1	1	1	1	1	1	1	1	1	1	1	0	33
OG0001880	0	1	1	1	1	1	1	1	1	1	0	1	1	0	1	1	0	1	1	1	0	1	1	1	1	1	1	0	0	0	0	0	0	1	1	1	1	1	1	1	0	1	1	1	1	33
OG0001881	0	1	1	0	0	1	0	0	1	1	1	0	0	0	0	0	1	1	1	1	1	1	1	1	1	1	1	1	0	1	1	1	1	1	0	0	1	1	1	2	1	2	0	1	1	33
OG0001882	0	1	1	0	0	0	0	1	1	1	1	1	1	0	0	1	1	0	1	1	1	1	1	1	1	1	1	1	0	1	1	1	1	1	1	0	1	1	1	1	1	1	0	1	0	33
OG0001883	0	1	1	1	1	1	1	0	1	0	1	1	0	0	1	1	1	1	0	1	1	0	1	0	1	1	0	1	0	1	1	1	1	0	0	1	1	1	1	1	1	1	1	1	1	33
OG0001884	0	1	1	0	1	1	0	1	1	1	1	0	1	0	0	1	1	1	1	1	1	1	0	1	0	1	1	1	0	1	1	1	1	1	1	0	1	1	1	1	1	0	0	1	1	33
OG0001885	0	1	0	0	0	0	0	1	1	2	1	1	1	0	0	1	1	0	1	1	1	1	1	2	0	1	1	1	0	1	1	1	1	1	1	0	1	1	1	1	1	1	0	1	0	33
OG0001886	0	1	0	0	0	0	0	1	1	0	1	0	0	1	0	2	1	0	1	0	1	0	1	0	2	0	0	1	2	1	2	1	1	1	1	0	2	1	3	1	1	1	0	1	0	33
OG0001887	0	0	1	1	1	1	1	1	1	0	1	1	1	0	1	1	0	1	0	1	0	1	1	1	1	1	1	1	0	1	1	1	1	2	1	1	0	0	0	0	1	1	1	0	1	33
OG0001888	0	0	1	1	1	1	1	0	1	1	1	1	1	0	1	0	1	1	0	1	1	0	1	0	1	1	0	1	0	1	1	1	1	0	1	1	1	0	1	1	1	1	1	1	1	33
OG0001889	0	0	1	1	1	1	1	0	1	1	1	1	0	0	1	0	1	1	1	0	1	1	0	1	1	0	1	1	0	1	1	1	1	1	1	1	1	0	0	1	1	1	1	1	1	33
OG0001890	0	0	1	1	1	0	1	1	1	1	1	1	1	0	1	1	1	0	1	1	1	0	0	0	0	0	0	1	0	1	1	1	1	1	1	1	1	1	2	1	1	1	1	1	0	33
OG0001891	0	0	1	1	1	1	1	0	1	0	1	1	0	0	1	1	1	1	1	0	1	1	0	1	0	0	1	1	0	1	1	1	1	1	1	1	1	1	1	1	1	0	1	1	1	33
OG0001892	0	0	1	1	1	1	1	1	1	1	1	1	0	0	1	0	1	1	0	0	1	1	0	1	0	0	1	1	0	1	1	1	1	1	0	1	1	1	1	2	1	1	1	1	0	33
OG0001893	0	0	1	1	1	1	1	1	1	1	1	1	0	0	1	1	1	0	1	0	1	1	0	1	0	0	1	1	0	0	1	1	1	1	0	1	1	1	1	1	1	1	1	1	1	33
OG0001894	0	0	0	1	0	0	1	1	1	1	1	1	0	0	1	1	1	0	1	1	1	1	1	1	1	1	1	1	0	1	1	1	1	1	1	1	0	1	1	0	1	1	1	1	0	33
OG0001895	0	0	0	1	1	0	1	1	0	2	1	0	0	0	1	1	1	0	1	1	1	1	1	1	1	1	1	1	0	1	1	1	1	1	1	1	0	1	1	0	1	1	1	0	1	33
OG0001896	0	0	0	1	1	1	1	1	0	1	0	0	1	0	1	1	1	1	0	1	0	1	0	1	1	1	1	1	0	1	1	0	1	1	1	1	1	1	1	1	1	1	1	1	1	33
OG0001897	0	0	0	0	0	1	0	1	1	1	0	1	1	1	1	1	1	1	0	1	1	1	1	1	1	1	1	1	1	1	1	0	1	1	0	0	0	1	1	1	1	1	1	1	1	33
OG0001898	1	1	1	1	0	0	1	0	1	1	1	0	1	0	1	1	1	1	0	0	1	1	1	1	1	0	1	1	1	1	1	1	1	0	0	1	1	1	0	1	1	0	1	1	0	32
OG0001899	1	1	1	1	1	1	1	0	0	1	0	1	1	1	1	2	1	1	1	1	0	1	0	1	0	1	1	0	1	0	0	0	0	1	1	1	0	2	1	0	0	1	1	0	1	32
OG0001900	1	0	0	0	0	0	0	1	0	1	1	0	1	0	0	1	1	0	1	1	1	1	1	1	0	1	1	1	1	1	1	1	1	1	1	0	1	1	1	1	1	1	0	2	1	32
OG0001901	1	1	1	2	1	1	1	0	1	1	1	1	1	1	1	0	1	1	1	0	1	0	0	0	0	0	0	1	1	1	1	1	1	1	0	1	0	0	1	0	1	1	1	0	1	32
OG0001902	1	0	0	0	0	0	0	1	1	1	1	0	0	1	0	1	0	0	1	1	1	2	1	2	1	1	2	1	1	1	1	0	1	1	0	0	1	1	1	1	1	1	0	1	0	32
OG0001903	1	1	1	1	1	1	1	0	1	1	1	1	0	1	1	0	1	1	0	0	1	0	1	0	1	0	0	1	1	1	1	1	1	0	0	1	1	1	0	1	1	0	1	1	1	32
OG0001904	1	0	0	0	0	1	0	0	2	1	1	0	0	1	0	0	1	1	1	0	1	1	1	1	1	0	1	1	1	1	1	1	1	1	1	0	1	1	1	1	1	1	0	1	1	32
OG0001905	1	1	1	1	1	1	1	1	0	0	1	1	1	1	1	1	1	1	0	0	1	0	1	0	1	0	0	1	1	1	1	1	1	0	0	1	1	0	0	1	1	0	1	1	1	32
OG0001906	1	1	1	1	1	1	1	1	1	1	0	1	0	1	1	1	0	1	1	0	0	1	0	1	0	0	1	0	1	0	0	0	0	1	1	1	1	1	2	1	0	1	1	1	1	32
OG0001907	1	1	1	1	1	1	1	0	1	1	0	1	0	1	1	0	0	1	1	1	0	1	0	1	0	1	1	0	1	0	0	0	0	1	2	1	1	1	1	1	0	1	1	1	1	32
OG0001908	1	1	1	1	1	1	1	1	0	1	0	1	1	1	1	1	0	1	1	1	0	1	0	1	0	1	1	0	1	0	0	0	0	1	1	1	1	1	1	1	0	1	1	1	0	32
OG0001909	1	1	0	0	0	0	0	1	1	0	1	0	1	1	0	1	1	0	1	1	0	1	1	1	1	1	1	1	1	1	1	1	1	1	1	0	1	1	1	1	1	1	0	1	0	32
OG0001910	0	1	1	1	1	1	1	1	1	1	1	1	0	0	1	1	0	1	0	1	1	0	1	0	1	1	0	1	0	1	1	1	1	0	0	1	1	1	0	1	1	0	1	1	1	32
OG0001911	0	1	1	0	0	0	0	1	1	1	1	1	1	0	0	0	1	0	1	1	1	1	1	1	1	1	1	1	0	1	1	1	1	1	1	0	1	1	1	1	1	1	0	1	0	32
OG0001912	0	1	0	0	0	0	0	1	1	1	1	1	1	0	0	1	1	0	1	1	1	1	1	1	1	1	1	1	0	1	1	1	1	1	1	0	1	1	1	1	1	1	0	1	0	32
OG0001913	0	1	1	0	0	0	0	1	1	1	1	1	0	0	0	1	1	0	1	0	1	1	1	1	1	0	1	1	0	1	1	1	1	1	1	0	1	1	1	2	1	1	0	2	0	32
OG0001914	0	1	0	1	1	1	1	1	1	1	1	1	0	0	1	0	0	0	1	0	1	1	0	1	0	0	1	1	0	1	0	1	1	1	1	1	1	1	1	1	1	1	1	2	0	32
OG0001915	0	1	1	1	1	2	1	0	1	1	1	1	0	0	1	0	1	1	1	0	1	0	1	0	1	0	0	1	0	1	1	1	1	1	1	1	0	1	1	0	1	1	1	0	1	32
OG0001916	0	1	1	1	1	2	1	0	2	1	1	1	0	0	1	0	0	1	1	0	1	0	1	0	1	0	0	1	0	1	1	1	1	1	1	1	0	1	1	0	1	1	1	0	1	32
OG0001917	0	1	1	0	0	0	0	1	1	1	1	1	0	0	0	1	1	0	1	1	1	1	1	1	1	1	1	1	0	1	1	1	1	1	1	0	1	1	1	1	1	1	0	1	0	32
OG0001918	0	1	0	0	0	0	0	1	1	1	1	1	1	0	0	1	1	0	1	1	1	1	1	1	1	1	1	1	0	1	1	1	1	1	1	0	1	1	1	1	1	1	0	1	0	32
OG0001919	0	1	0	0	0	0	0	1	1	2	1	0	1	0	0	1	1	0	1	1	1	1	1	1	1	1	1	1	0	1	1	1	1	1	1	0	1	1	1	1	1	1	0	1	0	32
OG0001920	0	1	1	1	1	1	1	1	1	1	1	1	1	0	1	1	1	1	0	0	1	0	1	0	1	0	0	1	0	1	1	1	1	0	0	1	1	1	0	1	1	0	1	1	1	32
OG0001921	0	1	0	0	0	0	0	1	1	1	1	0	1	0	0	1	1	0	1	1	1	1	1	1	1	1	1	1	0	1	1	1	1	1	1	0	1	1	1	1	2	1	0	1	0	32
OG0001922	0	1	1	1	1	1	1	0	0	1	1	0	0	0	0	0	0	1	1	0	1	1	1	1	1	0	1	1	0	1	1	1	1	1	1	1	1	1	1	1	1	1	1	1	0	32
OG0001923	0	1	1	1	2	1	1	1	1	1	1	1	0	0	1	1	1	1	0	0	1	0	1	0	1	0	0	1	0	1	1	1	1	0	0	1	1	1	0	1	1	0	1	1	1	32
OG0001924	0	1	1	1	1	0	1	0	1	1	1	1	0	0	1	0	0	0	1	1	0	1	1	1	1	1	1	0	0	1	1	1	1	1	1	1	1	0	1	1	1	1	1	1	0	32
OG0001925	0	1	0	1	1	1	1	0	1	0	1	0	1	0	1	0	0	0	1	0	1	1	0	1	0	0	1	1	0	1	1	1	1	1	1	1	1	1	1	1	2	1	1	1	1	32
OG0001926	0	1	1	1	1	1	1	1	1	1	1	1	0	0	1	1	1	1	0	0	1	0	1	0	1	0	0	2	0	1	1	1	1	0	0	1	1	1	0	1	1	0	1	1	1	32
OG0001927	0	1	1	1	1	1	1	1	0	1	1	1	0	0	1	1	1	1	1	0	1	1	0	1	0	0	1	1	0	1	1	1	1	1	1	1	0	1	1	0	1	1	1	0	0	32
OG0001928	0	2	1	3	0	2	1	1	0	0	1	1	1	0	1	2	1	2	1	0	0	0	1	0	0	0	0	2	0	0	1	0	2	2	1	0	0	1	0	0	1	0	0	0	1	32
OG0001929	0	1	1	1	1	1	1	1	1	1	1	1	0	0	1	1	1	1	0	0	1	0	1	0	1	0	0	1	0	1	1	1	1	0	1	1	1	1	0	1	1	0	1	1	1	32
OG0001930	0	1	1	0	0	0	0	1	1	1	1	1	1	0	0	1	1	0	1	1	1	1	0	1	0	1	1	1	0	1	1	1	1	1	1	0	1	1	1	1	1	1	0	2	0	32
OG0001931	0	0	6	0	5	6	1	0	2	0	0	4	0	0	0	0	0	2	0	0	0	0	0	0	0	0	0	0	0	0	0	0	0	0	0	0	2	0	0	1	0	0	0	2	1	32
OG0001932	0	0	1	1	1	1	1	0	0	1	1	1	0	0	1	1	1	1	0	0	1	1	1	1	1	0	1	1	0	1	1	1	1	0	0	1	1	1	1	1	0	1	1	1	1	32
OG0001933	0	0	1	1	1	1	1	0	1	1	1	1	1	0	0	1	1	1	1	0	1	0	1	0	1	0	0	1	0	1	1	1	1	1	0	1	1	1	1	1	0	1	1	1	1	32
OG0001934	0	0	1	1	1	1	1	0	0	1	1	1	0	0	1	0	0	1	1	0	1	1	0	1	0	0	1	1	0	1	1	1	1	1	1	1	1	1	1	1	1	1	1	1	1	32
OG0001935	0	0	1	0	1	0	1	1	1	0	1	1	0	0	1	1	1	1	1	0	1	1	1	1	1	0	1	1	0	1	1	1	1	1	1	1	1	0	0	1	1	0	1	1	1	32
OG0001936	0	0	1	1	1	1	1	1	0	1	1	0	0	0	1	1	1	1	1	0	1	0	0	0	0	0	0	2	0	1	1	1	1	1	1	1	1	1	1	1	1	1	1	1	1	32
OG0001937	0	0	0	4	0	3	1	0	0	0	1	0	0	0	0	0	1	1	1	3	0	0	2	0	2	0	0	0	0	1	2	0	1	4	1	0	1	0	0	0	2	0	1	0	0	32
OG0001938	0	0	0	0	0	1	0	1	1	1	0	1	1	1	0	1	1	1	1	1	1	0	1	0	1	1	1	1	1	1	1	0	1	1	1	0	0	1	1	1	1	1	1	1	1	32
OG0001939	1	0	0	0	0	0	0	1	0	1	1	0	1	0	0	1	1	0	1	1	1	1	1	1	0	1	1	1	1	1	1	1	1	1	1	0	1	1	1	1	1	1	0	1	1	31
OG0001940	1	0	1	1	1	1	1	1	0	0	0	1	0	1	1	1	0	1	1	1	0	1	1	1	1	1	1	0	1	0	0	0	0	1	1	1	1	0	1	1	0	1	1	1	1	31
OG0001941	1	1	1	1	1	1	1	1	1	1	0	1	0	1	1	1	0	1	1	0	0	1	0	1	0	0	1	0	1	0	0	0	0	1	1	1	1	1	1	1	0	1	1	1	1	31
OG0001942	1	1	0	0	0	0	0	1	1	1	0	0	1	1	0	1	1	0	1	0	1	1	1	1	1	0	1	1	1	1	1	1	1	1	1	0	1	1	1	1	1	1	0	1	0	31
OG0001943	1	1	1	0	0	0	0	1	1	1	0	0	1	1	0	1	0	0	0	1	1	1	0	1	0	1	1	1	1	1	1	1	1	1	1	0	1	1	1	1	1	1	0	1	1	31
OG0001944	1	0	1	1	1	1	0	0	1	1	0	1	1	1	1	0	0	1	0	1	1	1	1	1	1	1	1	1	1	1	1	0	0	0	1	1	1	1	1	0	0	1	1	0	0	31
OG0001945	1	1	1	1	1	1	1	1	1	0	0	1	0	1	1	1	0	0	1	0	0	1	1	1	1	0	1	0	1	0	0	0	0	1	1	1	1	1	1	1	0	1	1	1	1	31
OG0001946	1	0	0	0	0	0	0	2	0	0	1	0	1	1	0	2	2	0	1	0	1	0	0	0	0	0	0	3	1	2	2	0	2	1	0	0	2	0	1	0	3	1	0	1	0	31
OG0001947	0	1	1	0	0	0	0	1	1	1	1	1	1	0	0	1	2	0	1	0	0	1	1	1	1	0	1	1	0	1	1	1	1	1	1	0	1	1	1	1	1	1	0	1	0	31
OG0001948	0	1	0	0	0	0	0	1	1	1	1	1	1	0	0	1	1	0	1	1	1	1	1	1	1	1	1	1	0	1	1	1	1	1	1	0	1	1	1	0	1	1	0	1	0	31
OG0001949	0	1	1	0	0	0	0	1	1	1	1	0	0	0	0	1	1	0	1	1	1	1	1	1	1	1	1	1	0	1	1	1	1	1	1	0	1	1	1	1	1	1	0	1	0	31
OG0001950	0	1	1	0	0	1	0	0	1	1	1	1	0	0	0	1	1	1	0	1	1	1	0	1	0	1	1	1	0	0	1	1	1	0	2	0	1	1	2	1	1	1	0	1	1	31
OG0001951	0	1	1	1	1	1	1	0	0	0	1	1	1	0	1	0	1	1	1	0	1	0	1	0	1	0	0	1	0	1	1	1	1	1	0	1	1	0	1	1	1	1	1	1	1	31
OG0001952	0	1	1	1	1	1	1	0	0	0	1	1	1	0	1	0	1	1	1	0	1	0	1	0	1	0	0	1	0	1	1	1	1	1	0	1	1	0	1	1	1	1	1	1	1	31
OG0001953	0	1	0	0	0	0	0	1	1	1	1	0	1	0	0	1	1	0	1	1	1	1	1	1	1	1	1	1	0	1	1	1	1	1	1	0	1	1	1	1	1	1	0	1	0	31
OG0001954	0	1	0	0	0	0	0	1	1	1	1	0	1	0	0	1	0	1	1	1	1	1	1	1	1	1	1	1	0	1	1	1	1	1	1	0	1	1	1	1	1	1	0	1	0	31
OG0001955	0	1	1	1	1	1	1	1	1	1	1	1	0	0	1	1	1	1	0	0	1	0	1	0	1	0	0	1	0	1	1	1	1	0	0	1	1	1	0	1	1	0	1	1	1	31
OG0001956	0	1	1	1	1	1	1	1	1	1	1	1	0	0	1	1	1	1	0	0	1	0	1	0	1	0	0	1	0	1	1	1	1	0	0	1	1	1	0	1	1	0	1	1	1	31
OG0001957	0	1	0	0	0	0	0	1	1	1	1	1	1	0	0	1	1	0	1	1	0	1	1	1	1	1	1	1	0	1	1	1	1	1	1	0	1	1	1	1	1	1	0	1	0	31
OG0001958	0	1	0	0	0	0	0	1	1	1	1	1	1	0	0	1	1	0	1	1	0	1	1	1	1	1	1	1	0	1	1	1	1	1	1	0	1	1	1	1	1	1	0	1	0	31
OG0001959	0	1	1	1	1	1	0	0	3	1	1	1	0	0	1	0	1	1	1	0	1	0	1	0	1	0	0	1	0	1	1	1	1	1	1	1	0	0	1	0	1	1	1	0	1	31
OG0001960	0	1	1	1	1	2	1	0	1	1	1	1	0	0	1	0	0	1	1	0	1	0	1	0	1	0	0	1	0	1	1	1	1	1	1	1	0	1	1	0	1	1	1	0	1	31
OG0001961	0	1	1	1	1	2	1	0	1	1	1	1	0	0	1	0	1	1	1	0	1	0	1	0	1	0	0	1	0	1	1	1	1	1	1	1	0	0	1	0	1	1	1	0	1	31
OG0001962	0	1	1	1	1	1	1	1	1	1	0	1	0	0	1	1	1	1	1	0	0	1	1	1	1	0	1	0	0	0	0	0	0	1	1	1	1	1	1	1	0	1	1	1	1	31
OG0001963	0	1	1	1	1	1	1	1	1	1	1	1	0	0	1	1	1	1	0	0	1	0	1	0	1	0	0	1	0	1	1	1	1	0	0	1	1	1	0	1	1	0	1	1	1	31
OG0001964	0	1	1	1	1	1	1	1	1	1	0	1	0	0	1	1	1	1	1	1	0	1	0	1	0	1	1	0	0	0	0	0	0	1	1	1	1	1	1	1	0	1	1	1	1	31
OG0001965	0	1	1	1	1	1	1	1	1	1	1	2	0	0	1	1	1	1	1	1	0	1	0	1	0	1	1	0	0	1	1	1	0	1	0	1	0	1	0	0	1	0	1	0	1	31
OG0001966	0	1	0	0	0	1	0	1	0	0	1	1	1	0	0	1	1	1	1	1	1	1	0	1	0	1	1	1	0	1	1	1	1	1	1	0	1	1	1	1	1	1	0	1	1	31
OG0001967	0	1	0	0	0	1	0	1	0	0	1	1	1	0	0	1	1	1	1	1	1	1	0	1	0	1	1	1	0	1	1	1	1	1	1	0	1	1	1	1	1	1	0	1	1	31
OG0001968	0	1	0	0	0	1	0	1	0	0	1	1	1	0	0	1	1	1	1	1	1	1	0	1	0	1	1	1	0	1	1	1	1	1	1	0	1	1	1	1	1	1	0	1	1	31
OG0001969	0	1	0	0	0	1	0	1	0	0	1	1	1	0	0	1	1	1	1	1	1	1	0	1	0	1	1	1	0	1	1	1	1	1	1	0	1	1	1	1	1	1	0	1	1	31
OG0001970	0	1	0	1	1	1	1	0	1	0	2	0	0	0	1	0	1	1	0	0	2	0	1	0	1	0	0	2	0	2	2	1	2	0	0	1	1	0	0	1	2	0	1	1	0	31
OG0001971	0	1	1	1	0	1	1	1	1	1	0	1	0	0	1	1	0	1	1	1	0	1	1	1	1	1	1	0	0	0	0	0	0	1	1	1	1	1	1	1	0	1	1	1	1	31
OG0001972	0	1	1	1	1	1	1	0	1	0	1	1	0	0	1	1	1	1	1	0	1	1	1	1	1	0	1	1	0	1	1	1	1	1	1	1	0	0	0	0	1	0	1	0	1	31
OG0001973	0	1	1	1	2	1	1	1	1	1	1	1	0	0	1	0	1	1	0	0	1	0	1	0	1	0	0	1	0	1	1	1	1	0	0	1	1	1	0	1	1	0	1	1	1	31
OG0001974	0	1	0	0	0	0	0	1	1	1	1	0	1	0	0	1	1	0	1	1	1	1	1	1	1	1	1	1	0	1	1	1	1	1	1	0	1	1	1	1	1	1	0	1	0	31
OG0001975	0	0	1	1	1	1	1	1	1	1	0	1	1	0	1	0	0	1	1	1	0	1	1	1	1	1	1	0	0	0	0	0	0	1	1	1	1	1	1	1	0	1	1	1	1	31
OG0001976	0	0	1	1	1	1	1	1	1	1	0	1	0	0	1	1	0	1	1	1	0	1	1	2	0	1	1	0	0	0	0	0	0	1	1	1	1	1	1	1	0	1	1	1	1	31
OG0001977	0	0	1	8	0	2	1	0	2	3	0	0	0	0	0	0	2	0	0	0	0	0	0	0	0	0	0	0	0	0	0	0	0	6	0	0	0	2	0	1	0	1	1	1	0	31
OG0001978	0	0	0	1	1	0	1	0	0	1	1	0	0	0	1	0	1	0	1	1	1	1	1	1	1	1	1	1	0	1	1	1	1	1	1	1	1	1	0	1	1	1	1	1	0	31
OG0001979	0	0	0	1	1	1	1	1	0	1	1	0	1	0	1	1	1	1	0	0	1	1	0	1	0	0	1	1	0	1	2	0	1	0	1	1	1	0	2	1	1	1	1	1	0	31
OG0001980	0	0	0	1	1	0	1	1	0	1	1	1	0	0	1	1	0	0	1	1	1	1	0	1	0	1	1	1	0	1	1	1	1	1	1	1	1	1	1	0	1	1	1	1	0	31
OG0001981	1	1	0	0	0	0	0	1	1	0	1	0	1	0	0	1	1	0	1	1	1	1	1	1	1	1	1	0	1	1	1	1	1	1	1	0	1	0	1	1	1	1	0	1	0	30
OG0001982	1	0	0	1	1	1	1	0	0	1	1	1	0	1	1	0	0	1	0	1	1	0	1	0	1	1	0	1	1	1	1	1	1	0	0	1	1	1	0	1	1	0	1	1	1	30
OG0001983	1	1	1	1	1	0	1	1	0	1	0	1	1	1	1	1	0	0	1	1	0	1	0	1	0	1	1	0	1	0	0	0	0	1	1	1	1	1	1	1	0	1	1	1	0	30
OG0001984	1	0	0	0	0	0	0	1	0	1	1	0	1	0	0	2	0	0	1	1	1	1	0	1	0	1	1	1	1	1	1	1	1	1	2	0	1	1	0	1	1	1	0	1	1	30
OG0001985	1	1	1	1	1	1	1	0	1	1	0	1	1	1	1	0	0	0	0	1	0	1	1	1	1	1	1	0	1	0	0	0	0	1	0	1	1	1	0	1	0	1	1	1	1	30
OG0001986	1	1	1	0	0	1	0	0	1	1	0	1	1	1	1	0	0	1	1	1	0	1	1	1	1	1	1	0	1	0	0	0	0	1	1	1	0	1	1	1	0	1	1	1	1	30
OG0001987	1	1	1	1	1	1	1	1	0	0	0	1	0	1	1	1	0	1	1	0	0	1	1	1	1	0	1	0	1	0	0	0	0	1	1	1	1	0	1	1	0	1	1	1	1	30
OG0001988	1	0	0	0	0	0	0	1	1	1	1	0	0	1	0	1	1	0	1	1	1	1	1	1	1	1	1	1	1	1	1	0	1	1	0	0	1	1	1	1	1	1	0	1	0	30
OG0001989	1	1	1	1	1	0	1	1	1	1	0	1	0	1	1	1	0	1	1	0	0	1	0	1	0	0	1	0	1	0	0	0	0	1	1	1	1	1	1	1	0	1	1	1	1	30
OG0001990	1	0	0	0	0	0	0	1	0	0	1	0	1	1	0	1	1	0	1	1	1	1	1	1	1	1	1	1	1	1	1	1	1	1	1	0	1	0	1	1	1	1	0	1	0	30
OG0001991	0	1	0	0	0	0	0	1	1	1	1	2	0	0	0	1	1	0	1	0	1	1	1	1	1	0	1	1	0	1	1	1	1	1	1	0	1	1	1	1	1	1	0	1	0	30
OG0001992	0	1	1	1	1	1	1	0	0	0	1	1	0	0	1	0	1	1	1	0	1	0	1	0	1	0	0	1	0	1	1	1	1	1	0	1	1	0	1	1	1	1	1	1	1	30
OG0001993	0	1	1	1	1	1	1	0	0	0	1	1	0	0	1	0	1	1	1	0	1	0	1	0	1	0	0	1	0	1	1	1	1	1	0	1	1	0	1	1	1	1	1	1	1	30
OG0001994	0	1	0	0	0	0	0	1	1	1	1	0	0	0	0	1	1	0	1	1	1	1	1	1	1	1	1	1	0	1	1	1	1	1	1	0	1	1	1	1	1	1	0	1	0	30
OG0001995	0	1	1	1	1	1	1	1	1	1	0	1	1	0	0	1	1	0	1	1	0	1	1	1	1	1	1	0	0	0	0	0	0	1	0	1	1	0	1	1	0	1	1	1	1	30
OG0001996	0	1	1	1	1	1	1	1	1	1	0	1	0	0	1	1	0	1	1	1	0	1	0	1	0	1	1	0	0	0	0	0	0	1	1	1	1	1	1	1	0	1	1	1	1	30
OG0001997	0	1	0	0	0	0	0	1	1	1	1	0	1	0	0	0	1	0	1	1	1	1	1	1	1	1	1	1	0	1	1	1	1	1	1	0	1	1	1	1	1	1	0	1	0	30
OG0001998	0	1	1	0	0	1	0	1	1	1	1	1	1	0	0	1	0	1	1	0	1	1	1	1	1	0	1	0	0	0	1	1	1	1	1	0	1	1	1	1	1	1	0	1	0	30
[truncated: 14,526 more rows]

## Sheet: S2 orthogropu in clades
Orthogroup	IA	IC	IG	IIA	IIB	IIC	IID	IIG	IIF	IIK	IIH	III
OG0000000	1	1	1	1	0	1	1	1	1	1	1	1
OG0000001	1	1	1	1	1	1	1	1	1	1	1	1
OG0000002	1	1	1	1	1	1	1	1	1	1	1	1
OG0000003	1	1	0	1	1	1	1	1	1	1	1	1
OG0000004	1	1	1	1	1	1	1	1	1	1	1	1
OG0000005	1	1	1	1	1	1	1	1	1	1	1	1
OG0000006	1	1	1	0	0	1	1	0	0	1	0	0
OG0000007	1	1	1	1	1	1	1	1	1	1	1	1
OG0000008	1	1	1	1	1	1	1	1	1	1	1	1
OG0000009	1	1	0	1	1	1	1	1	1	1	1	0
OG0000010	0	0	0	1	1	1	1	1	1	1	1	1
OG0000011	0	1	0	1	0	0	0	0	1	1	0	0
OG0000012	0	0	0	1	1	1	1	1	1	1	1	1
OG0000013	1	1	1	1	1	1	1	0	1	1	0	1
OG0000014	1	1	1	1	1	1	1	1	1	1	1	1
OG0000015	1	1	1	1	0	1	0	1	1	1	1	1
OG0000016	1	1	1	1	1	1	1	1	1	0	1	1
OG0000017	1	1	1	1	1	1	1	1	1	1	1	1
OG0000018	1	1	1	1	0	1	1	1	1	1	1	1
OG0000019	1	1	1	1	1	1	0	1	1	1	1	1
OG0000020	1	1	1	1	1	1	1	1	1	1	1	1
OG0000021	0	0	0	0	0	1	1	0	0	0	0	0
OG0000022	1	1	1	1	1	1	1	1	1	1	1	0
OG0000023	1	1	1	1	0	1	1	1	1	1	1	1
OG0000024	1	1	1	1	0	1	1	1	1	1	1	1
OG0000025	1	1	1	1	1	1	1	1	1	1	1	1
OG0000026	1	1	1	1	1	1	1	1	1	1	1	1
OG0000027	1	1	1	1	1	1	1	1	1	1	1	1
OG0000028	1	1	1	1	1	1	1	1	1	1	1	1
OG0000029	1	1	1	1	1	1	1	1	1	1	1	0
OG0000030	1	1	1	1	1	1	1	1	1	1	1	1
OG0000031	1	1	1	1	1	1	1	1	1	1	1	1
OG0000032	0	1	0	1	0	1	0	1	1	1	0	0
OG0000033	1	1	1	1	1	1	1	1	1	1	1	0
OG0000034	1	1	1	1	1	1	1	1	1	1	1	1
OG0000035	1	1	1	1	1	1	1	1	1	1	1	1
OG0000036	1	1	1	1	1	1	1	0	1	1	1	1
OG0000037	1	1	1	1	1	1	1	1	1	1	1	1
OG0000038	1	1	1	1	1	1	1	1	1	1	1	1
OG0000039	1	1	1	1	1	1	1	1	1	1	0	1
OG0000040	1	1	1	1	1	1	1	1	1	1	1	1
OG0000041	1	1	1	1	1	1	1	1	1	1	1	1
OG0000042	1	1	1	1	0	1	1	1	1	1	1	1
OG0000043	1	1	1	1	1	1	1	1	1	1	1	1
OG0000044	1	1	1	1	1	1	1	1	1	1	1	1
OG0000045	1	1	1	1	1	1	1	1	1	1	1	1
OG0000046	1	1	1	1	1	1	1	1	1	1	1	0
OG0000047	1	1	1	1	1	1	1	1	1	1	1	1
OG0000048	1	1	1	1	1	1	1	1	1	1	1	1
OG0000049	1	1	1	1	1	1	1	1	1	1	1	1
OG0000050	1	1	1	1	1	1	1	1	1	1	1	1
OG0000051	1	1	1	1	1	1	1	1	1	1	1	1
OG0000052	1	1	1	1	1	1	1	1	1	1	1	1
OG0000053	1	1	1	1	1	1	1	1	1	1	1	1
OG0000054	1	1	1	1	1	1	1	1	1	1	1	1
OG0000055	1	1	1	1	1	1	1	1	1	1	1	1
OG0000056	1	1	1	1	1	1	1	1	1	1	1	1
OG0000057	1	1	1	1	1	1	1	1	1	1	1	1
OG0000058	1	1	1	1	1	1	1	1	1	1	1	1
OG0000059	1	1	1	1	1	1	1	1	1	1	1	1
OG0000060	1	1	1	1	1	1	1	1	1	1	1	1
OG0000061	1	1	1	1	1	1	1	1	1	1	1	1
OG0000062	1	1	1	1	1	1	1	1	1	1	1	1
OG0000063	1	1	1	1	1	1	1	1	1	1	1	1
OG0000064	1	1	1	1	1	1	1	1	1	1	1	1
OG0000065	1	1	1	1	1	1	1	1	1	1	1	1
OG0000066	1	1	1	1	1	1	1	1	1	1	1	1
OG0000067	1	1	1	1	1	1	1	1	1	1	1	1
OG0000068	1	1	1	1	1	1	1	1	1	1	1	1
OG0000069	1	1	1	1	1	1	1	1	1	1	1	1
OG0000070	1	1	1	1	1	1	1	1	1	1	1	1
OG0000071	0	0	0	1	0	1	1	0	1	1	1	0
OG0000072	1	1	1	1	1	1	1	1	1	1	1	1
OG0000073	1	1	1	1	1	1	1	1	1	1	1	1
OG0000074	1	1	1	1	1	1	1	0	1	1	1	1
OG0000075	1	1	1	1	1	1	1	1	1	1	1	1
OG0000076	1	1	1	1	1	1	1	1	1	1	1	1
OG0000077	1	1	1	1	1	1	1	1	1	1	1	1
OG0000078	1	1	1	1	1	1	1	1	1	1	1	1
OG0000079	1	1	1	1	1	1	1	1	1	1	1	1
OG0000080	1	1	1	1	1	1	1	1	1	1	1	1
OG0000081	1	1	1	1	1	1	1	1	1	1	1	1
OG0000082	1	1	1	1	1	1	1	1	1	1	1	1
OG0000083	1	1	1	1	1	1	1	1	1	1	1	1
OG0000084	1	1	1	1	1	1	1	1	1	1	1	1
OG0000085	1	1	1	1	1	1	1	1	1	1	1	1
OG0000086	1	1	1	1	1	1	1	1	1	1	1	1
OG0000087	1	1	1	1	1	1	1	0	1	1	1	1
OG0000088	1	1	1	1	1	1	1	0	1	1	1	1
OG0000089	1	1	1	1	1	1	1	1	1	1	1	1
OG0000090	1	1	1	1	1	1	1	1	1	1	1	1
OG0000091	1	1	1	1	1	1	1	1	1	1	1	1
OG0000092	1	1	1	1	1	1	1	1	1	1	1	1
OG0000093	1	1	1	1	1	1	1	1	1	1	1	1
OG0000094	1	1	1	1	1	1	1	1	1	1	1	1
OG0000095	1	1	1	1	1	1	1	1	1	1	1	1
OG0000096	1	1	1	1	1	1	1	1	1	1	1	1
OG0000097	1	1	1	1	1	1	1	1	1	1	1	1
OG0000098	1	1	1	1	1	1	1	1	1	1	1	1
OG0000099	1	1	1	1	1	1	1	1	1	1	1	1
OG0000100	1	1	1	1	1	1	1	1	1	1	1	1
OG0000101	1	1	1	1	1	1	1	1	1	1	1	1
OG0000102	1	1	1	1	1	1	1	1	1	1	1	1
OG0000103	1	1	1	1	1	1	1	0	1	1	1	1
OG0000104	1	1	1	1	1	1	1	1	1	1	1	1
OG0000105	1	1	1	1	1	1	1	1	1	1	1	1
OG0000106	1	1	1	1	1	1	1	1	1	1	1	1
OG0000107	1	1	1	1	1	1	1	1	1	1	1	1
OG0000108	1	1	1	1	1	1	1	1	1	1	1	1
OG0000109	1	1	1	1	1	1	1	1	1	1	1	1
OG0000110	1	1	1	1	1	1	1	0	1	1	1	1
OG0000111	1	1	1	1	1	1	1	1	1	1	1	1
OG0000112	1	1	1	1	1	1	1	1	1	1	1	0
OG0000113	1	1	1	1	1	1	1	1	1	1	1	0
OG0000114	1	1	1	1	1	1	1	1	1	1	1	1
OG0000115	1	1	1	1	1	1	1	1	1	1	1	1
OG0000116	1	1	1	1	1	1	1	1	1	1	1	1
OG0000117	1	1	1	1	1	1	1	1	1	1	1	1
OG0000118	1	1	1	1	1	1	1	1	1	1	1	1
OG0000119	1	1	1	1	1	1	1	1	1	1	1	1
OG0000120	1	1	1	1	1	1	1	1	1	1	1	1
OG0000121	1	1	1	1	1	1	1	1	1	1	1	1
OG0000122	1	1	1	1	1	1	1	1	1	1	1	1
OG0000123	1	1	1	1	1	1	1	1	1	1	1	1
OG0000124	1	1	1	1	1	1	1	1	1	1	1	1
OG0000125	1	1	1	1	1	1	1	1	1	1	1	1
OG0000126	1	1	1	1	1	1	1	1	1	1	1	1
OG0000127	1	1	1	1	1	1	1	1	1	1	1	1
OG0000128	1	1	1	1	0	1	1	1	1	1	1	1
OG0000129	1	1	1	1	1	1	1	1	1	1	1	1
OG0000130	1	1	1	1	1	1	1	1	1	1	1	1
OG0000131	1	1	1	1	1	1	1	1	1	1	1	1
OG0000132	1	1	1	1	1	1	1	1	1	1	1	1
OG0000133	1	1	1	1	1	1	1	1	1	1	1	1
OG0000134	1	1	1	1	1	1	1	1	1	1	1	1
OG0000135	1	1	1	1	1	1	1	1	1	1	1	1
OG0000136	1	1	1	1	1	1	1	1	1	1	1	1
OG0000137	1	1	1	1	1	1	1	1	1	1	1	1
OG0000138	1	1	1	1	1	1	1	1	1	1	1	1
OG0000139	1	1	1	1	1	1	1	1	1	1	1	1
OG0000140	1	1	1	1	1	1	1	1	1	1	1	1
OG0000141	1	1	1	1	1	1	1	1	1	1	1	1
OG0000142	1	1	1	1	1	1	1	1	1	1	1	1
OG0000143	1	1	1	1	1	1	1	0	1	1	1	1
OG0000144	1	1	1	1	1	1	1	1	1	1	1	1
OG0000145	1	1	1	1	0	1	1	1	1	1	1	1
OG0000146	1	1	1	1	1	1	1	1	1	1	1	1
OG0000147	1	1	1	1	1	1	1	1	1	1	1	1
OG0000148	1	1	1	1	1	1	1	1	1	1	1	1
OG0000149	1	1	1	1	1	1	1	1	1	1	1	1
OG0000150	1	1	1	1	1	1	1	1	1	1	1	1
OG0000151	1	1	1	1	1	1	1	1	1	1	1	1
OG0000152	1	1	1	1	1	1	1	1	1	1	1	1
OG0000153	1	1	1	1	1	1	1	1	1	1	1	1
OG0000154	1	1	1	1	1	1	1	1	1	1	1	1
OG0000155	1	1	1	1	1	1	1	1	1	1	1	1
OG0000156	1	1	1	1	1	1	1	1	1	1	1	1
OG0000157	1	1	1	1	1	1	1	1	1	1	1	1
OG0000158	1	1	1	1	1	1	1	1	1	1	1	1
OG0000159	1	1	1	1	1	1	1	1	1	1	1	1
OG0000160	1	1	1	1	1	1	1	1	1	1	1	1
OG0000161	1	1	1	1	1	1	1	1	1	1	1	0
OG0000162	1	1	1	1	1	1	1	1	1	1	1	1
OG0000163	1	1	1	1	1	1	1	1	1	1	1	1
OG0000164	1	1	1	1	1	1	1	1	1	1	1	1
OG0000165	1	1	1	1	1	1	1	1	1	1	1	1
OG0000166	1	1	1	1	1	1	1	1	1	1	1	1
OG0000167	1	1	1	1	1	1	1	1	1	1	1	1
OG0000168	0	0	0	0	0	0	1	0	0	0	0	0
OG0000169	1	0	0	1	0	0	0	1	0	0	0	1
OG0000170	1	1	1	1	1	1	1	1	1	1	1	1
OG0000171	1	1	1	1	1	1	1	1	1	1	1	1
OG0000172	1	1	1	1	1	1	1	1	1	1	1	1
OG0000173	1	1	1	1	1	1	1	1	1	1	1	1
OG0000174	1	1	1	1	1	1	1	1	1	1	1	1
OG0000175	1	1	1	1	1	1	1	1	1	1	1	1
OG0000176	1	1	1	1	1	1	1	1	1	1	1	1
OG0000177	1	1	1	1	1	1	1	1	1	1	1	1
OG0000178	1	1	1	1	1	1	1	1	1	1	1	1
OG0000179	1	1	1	1	1	1	1	1	1	1	1	1
OG0000180	1	1	1	1	1	1	1	1	1	1	1	1
OG0000181	1	1	1	1	1	1	1	1	1	1	1	1
OG0000182	1	1	1	1	1	1	1	1	1	1	1	1
OG0000183	1	1	1	1	1	1	1	1	1	1	1	1
OG0000184	1	1	1	1	1	1	1	1	1	1	1	1
OG0000185	1	1	1	1	1	1	1	1	1	1	1	1
OG0000186	1	1	1	1	1	1	1	1	1	1	1	1
OG0000187	1	1	1	1	1	1	1	1	1	1	1	1
OG0000188	1	1	1	1	1	1	1	1	1	1	1	1
OG0000189	1	1	1	1	1	1	1	1	1	1	1	1
OG0000190	1	1	1	1	1	1	1	1	1	1	1	1
OG0000191	1	1	1	1	1	1	1	1	1	1	1	1
OG0000192	1	1	1	1	1	1	1	1	1	1	1	1
OG0000193	1	1	1	1	0	1	1	1	1	1	1	1
OG0000194	1	1	1	1	0	1	1	1	1	1	1	1
OG0000195	1	1	1	1	0	1	1	1	1	1	1	1
OG0000196	1	1	1	1	0	1	1	1	1	1	1	1
OG0000197	1	1	1	1	1	1	1	1	1	1	1	1
OG0000198	1	1	1	1	1	1	1	1	1	1	1	1
OG0000199	1	1	1	1	1	1	1	1	1	1	1	1
OG0000200	1	1	1	1	1	1	1	1	1	1	1	1
OG0000201	1	1	1	1	1	1	1	1	1	1	1	1
OG0000202	1	1	1	1	1	1	1	1	1	1	1	1
OG0000203	1	1	1	1	1	1	1	1	1	1	1	1
OG0000204	1	1	1	1	1	1	1	1	1	1	1	1
OG0000205	1	1	1	1	1	1	1	1	1	1	1	1
OG0000206	1	1	1	1	0	1	1	1	1	1	1	1
OG0000207	1	1	1	1	0	1	1	1	1	1	1	1
OG0000208	1	1	1	1	1	1	1	1	1	1	1	1
OG0000209	1	1	1	1	1	1	1	1	1	1	1	1
OG0000210	1	1	1	1	1	1	1	1	1	1	1	1
OG0000211	1	1	1	1	1	1	1	1	1	1	1	1
OG0000212	1	1	1	1	1	1	1	1	1	1	1	1
OG0000213	1	1	1	1	1	1	1	1	1	1	1	1
OG0000214	1	1	1	1	1	1	1	1	1	1	1	1
OG0000215	1	1	1	1	1	1	1	1	1	1	1	1
OG0000216	1	1	1	1	1	1	1	1	1	1	1	1
OG0000217	1	1	1	1	1	1	1	1	1	1	1	1
OG0000218	1	1	1	1	1	1	1	1	1	1	1	1
OG0000219	1	1	1	1	1	1	1	1	1	1	1	1
OG0000220	1	1	1	1	1	1	1	1	1	1	1	1
OG0000221	1	1	1	1	1	1	1	1	1	1	1	1
OG0000222	1	1	1	1	1	1	1	1	1	1	1	1
OG0000223	1	1	1	1	1	1	1	1	1	1	1	1
OG0000224	1	1	1	1	1	1	1	1	1	1	1	1
OG0000225	1	1	1	1	1	1	1	1	1	1	1	1
OG0000226	1	1	1	1	1	1	1	1	1	1	1	1
OG0000227	1	1	1	1	1	1	1	1	1	1	1	1
OG0000228	1	1	1	1	1	1	1	1	1	1	1	1
OG0000229	1	1	1	1	1	1	1	1	1	1	1	1
OG0000230	1	1	1	1	1	1	1	1	1	1	1	1
OG0000231	1	1	1	1	1	1	1	1	1	1	1	1
OG0000232	1	1	1	1	1	1	1	1	1	1	1	1
OG0000233	1	1	1	1	1	1	1	1	1	1	1	1
OG0000234	1	1	1	1	1	1	1	1	1	1	1	1
OG0000235	1	1	1	1	1	1	1	1	1	1	1	1
OG0000236	1	1	1	1	1	1	1	1	1	1	1	1
OG0000237	1	1	1	1	1	1	1	1	1	1	1	1
OG0000238	1	1	1	1	1	1	1	1	1	1	1	1
OG0000239	1	1	1	1	1	1	1	1	1	1	1	1
OG0000240	1	1	1	1	1	1	1	1	1	1	1	1
OG0000241	1	1	1	1	1	1	1	1	1	1	1	1
OG0000242	1	1	1	1	1	1	1	1	1	1	1	1
OG0000243	1	1	1	1	1	1	1	1	1	1	1	1
OG0000244	1	1	1	1	1	1	1	1	1	1	1	1
OG0000245	1	1	1	1	1	1	1	1	1	1	1	1
OG0000246	1	1	1	1	1	1	1	1	1	1	1	1
OG0000247	1	1	1	1	1	1	1	1	1	1	1	1
OG0000248	1	1	1	1	1	1	1	1	1	1	1	1
OG0000249	1	1	1	1	1	1	1	1	1	1	1	1
OG0000250	1	1	1	1	1	1	1	1	1	1	1	1
OG0000251	1	1	1	1	1	1	1	1	1	1	1	1
OG0000252	1	1	1	1	1	1	1	1	1	1	1	1
OG0000253	1	1	1	1	1	1	1	1	1	1	1	1
OG0000254	1	1	1	1	0	1	1	1	1	1	1	1
OG0000255	1	1	1	1	0	1	1	1	1	1	1	1
OG0000256	1	1	1	1	1	1	1	1	1	1	1	1
OG0000257	1	1	1	1	1	1	1	1	1	1	1	1
OG0000258	1	1	1	1	1	1	1	1	1	1	1	1
OG0000259	1	1	1	1	1	1	1	1	1	1	1	1
OG0000260	1	1	1	1	1	1	1	0	1	1	1	1
OG0000261	1	1	1	1	0	1	1	0	1	1	1	1
OG0000262	1	1	1	1	0	1	1	0	1	1	1	1
OG0000263	1	1	1	1	0	1	1	0	1	1	1	1
OG0000264	1	1	1	1	1	1	1	1	1	1	1	1
OG0000265	1	1	1	1	1	1	1	1	1	1	1	1
OG0000266	1	1	1	1	1	1	1	1	1	1	1	1
OG0000267	1	1	1	1	1	1	1	1	1	1	1	1
OG0000268	1	1	1	1	1	1	1	1	1	1	1	1
OG0000269	1	1	1	1	1	1	1	1	1	1	1	1
OG0000270	1	1	1	1	1	1	1	1	1	1	1	1
OG0000271	1	1	1	1	1	1	1	1	1	1	1	1
OG0000272	1	1	1	1	1	1	1	1	1	1	1	1
OG0000273	1	1	1	1	1	1	1	1	1	1	1	1
OG0000274	1	1	1	1	1	1	1	1	1	1	1	1
OG0000275	1	1	1	1	1	1	1	1	1	1	1	1
OG0000276	1	1	1	1	1	1	1	1	1	1	1	1
OG0000277	1	1	1	1	1	1	1	1	1	1	1	1
OG0000278	1	1	1	1	1	1	1	1	1	1	1	1
OG0000279	1	1	1	1	1	1	1	1	1	1	1	1
OG0000280	1	1	1	1	1	1	1	1	1	1	1	1
OG0000281	1	1	1	1	1	1	1	1	1	1	1	1
OG0000282	1	1	1	1	1	1	1	1	1	1	1	1
OG0000283	1	1	1	1	1	1	1	1	1	1	1	1
OG0000284	1	1	1	1	1	1	1	1	1	1	1	1
OG0000285	1	1	1	1	1	1	1	1	1	1	1	1
OG0000286	1	1	1	1	1	1	1	1	1	1	1	1
OG0000287	1	1	1	1	1	1	1	1	1	1	1	1
OG0000288	1	1	1	1	1	1	1	1	1	1	1	1
OG0000289	1	1	1	1	1	1	1	1	1	1	1	1
OG0000290	1	1	1	1	1	1	1	1	1	1	1	1
OG0000291	1	1	1	1	1	1	1	1	1	1	1	1
OG0000292	1	1	1	1	1	1	1	1	1	1	1	1
OG0000293	1	1	1	1	1	1	1	1	1	1	1	1
OG0000294	1	1	1	1	1	1	1	1	1	1	1	1
OG0000295	1	1	1	1	1	1	1	1	1	1	1	1
OG0000296	1	1	1	1	1	1	1	1	1	1	1	1
OG0000297	1	1	1	1	1	1	1	1	1	1	1	1
OG0000298	1	1	1	1	1	1	1	1	1	1	0	1
OG0000299	1	1	1	1	1	1	1	1	1	1	1	0
OG0000300	1	1	1	1	1	1	1	1	1	1	1	0
OG0000301	1	1	1	1	1	1	1	1	1	1	1	0
OG0000302	1	1	1	1	1	1	1	1	1	1	1	1
OG0000303	1	1	1	1	1	1	1	1	1	1	1	1
OG0000304	1	1	1	1	1	1	1	1	1	1	1	1
OG0000305	1	1	1	1	1	1	1	1	1	1	1	1
OG0000306	1	1	1	1	1	1	1	1	1	1	1	1
OG0000307	1	1	1	1	1	1	1	1	1	1	1	1
OG0000308	1	1	1	1	1	1	1	1	1	1	1	1
OG0000309	1	1	1	1	1	1	1	1	1	1	1	1
OG0000310	1	1	1	1	1	1	1	1	1	1	1	1
OG0000311	1	1	1	1	1	1	1	1	1	1	1	1
OG0000312	1	1	1	1	1	1	1	1	1	1	1	1
OG0000313	1	1	1	1	1	1	1	1	1	1	1	1
OG0000314	1	1	1	1	1	1	1	1	1	1	1	1
OG0000315	1	1	1	1	1	1	1	1	1	1	1	1
OG0000316	1	1	1	1	1	1	1	1	1	1	1	1
OG0000317	1	1	1	1	1	1	1	1	1	1	1	1
OG0000318	1	1	1	1	1	1	1	1	1	1	1	1
OG0000319	1	1	1	1	0	1	1	1	1	1	1	1
OG0000320	1	1	1	1	1	1	1	1	1	1	1	1
OG0000321	1	1	1	1	1	1	1	1	1	1	1	1
OG0000322	1	1	1	1	1	1	1	1	1	1	1	1
OG0000323	1	1	1	1	1	1	1	1	1	1	1	1
OG0000324	1	1	1	1	1	1	1	1	1	1	1	1
OG0000325	1	1	1	1	1	1	1	1	1	1	1	1
OG0000326	1	1	1	1	1	1	1	1	1	1	1	1
OG0000327	1	1	0	1	1	1	1	1	1	1	1	1
OG0000328	1	1	1	1	1	1	1	1	1	1	1	1
OG0000329	1	1	1	1	1	1	1	1	1	1	1	1
OG0000330	1	1	1	1	1	1	1	1	1	1	1	1
OG0000331	1	1	1	1	1	1	1	1	1	1	1	1
OG0000332	1	1	1	1	1	1	1	1	1	1	1	1
OG0000333	1	1	1	1	1	1	1	0	1	1	1	1
OG0000334	1	1	1	1	1	1	1	1	1	1	1	1
OG0000335	1	1	1	1	1	1	1	1	1	1	1	1
OG0000336	1	1	1	1	1	1	1	1	1	1	1	1
OG0000337	1	1	1	1	1	1	1	1	1	1	1	1
OG0000338	1	1	1	1	0	1	1	1	1	1	1	1
OG0000339	1	1	1	1	1	1	1	1	1	1	1	1
OG0000340	1	1	1	1	1	1	1	1	1	1	1	1
OG0000341	1	1	1	1	1	1	1	1	1	1	1	1
OG0000342	1	1	1	1	1	1	1	1	1	1	1	1
OG0000343	1	1	1	1	1	1	1	1	1	1	1	1
OG0000344	1	1	1	1	1	1	1	1	1	1	1	1
OG0000345	1	1	1	1	1	1	1	1	1	1	1	1
OG0000346	1	1	1	1	1	1	1	1	1	1	1	1
OG0000347	1	1	1	1	1	1	1	1	1	1	1	1
OG0000348	1	1	1	1	1	1	1	1	1	1	1	1
OG0000349	1	1	1	1	1	1	1	1	1	1	1	1
OG0000350	1	1	1	1	1	1	1	1	1	1	1	1
OG0000351	1	1	1	1	1	1	1	1	1	1	1	1
OG0000352	1	1	1	1	1	1	1	1	1	1	1	1
OG0000353	1	1	1	1	1	1	1	1	1	1	1	1
OG0000354	1	1	1	1	1	1	1	1	1	1	1	1
OG0000355	1	1	1	1	1	1	1	1	1	1	1	1
OG0000356	1	1	1	1	1	1	1	1	1	1	1	1
OG0000357	1	1	1	1	1	1	1	1	1	1	1	1
OG0000358	1	1	1	1	1	1	1	1	1	1	1	1
OG0000359	1	1	1	1	1	1	0	1	1	1	1	1
OG0000360	1	1	1	1	1	1	1	1	1	1	1	1
OG0000361	1	1	1	1	1	1	1	1	1	1	1	1
OG0000362	1	1	1	1	1	1	1	1	1	1	1	1
OG0000363	1	1	1	1	1	1	1	1	1	1	1	1
OG0000364	1	1	1	1	1	1	1	1	1	1	1	1
OG0000365	1	1	1	1	1	1	1	1	1	1	1	1
OG0000366	1	1	1	1	1	1	1	1	1	1	1	1
OG0000367	1	1	1	1	1	1	1	1	1	1	1	1
OG0000368	1	1	1	1	1	1	1	1	1	1	1	1
OG0000369	1	1	1	1	1	1	1	1	1	1	1	1
OG0000370	1	1	1	1	1	1	1	1	1	1	1	1
OG0000371	1	1	1	1	1	1	1	1	1	1	1	1
OG0000372	1	1	1	1	1	1	1	1	1	1	1	1
OG0000373	1	1	1	1	1	1	1	1	1	1	1	1
OG0000374	1	1	1	1	1	1	1	1	1	1	1	1
OG0000375	1	1	1	1	1	1	1	1	1	1	1	1
OG0000376	1	1	1	1	1	1	1	1	1	1	1	1
OG0000377	1	1	1	1	1	1	1	1	1	1	1	1
OG0000378	1	1	1	1	1	1	1	1	1	1	1	1
OG0000379	1	1	1	1	1	1	1	1	1	1	1	1
OG0000380	1	1	1	1	1	1	1	1	1	1	1	1
OG0000381	1	1	1	1	1	1	1	1	1	1	1	1
OG0000382	1	1	1	1	1	1	1	1	1	1	0	1
OG0000383	1	1	1	1	1	1	1	1	1	1	1	1
OG0000384	1	1	1	1	1	1	1	1	1	1	1	1
OG0000385	1	1	1	1	1	1	1	1	1	1	1	1
OG0000386	1	1	1	1	1	1	1	1	1	1	1	1
OG0000387	1	1	1	1	1	1	1	1	1	1	1	1
OG0000388	1	1	1	1	1	1	1	1	1	1	1	1
OG0000389	1	1	1	1	1	1	1	1	1	1	1	1
OG0000390	1	1	1	1	1	1	1	1	1	1	1	1
OG0000391	1	1	1	1	1	1	1	0	1	1	1	1
OG0000392	1	1	1	1	1	1	1	1	1	1	1	1
OG0000393	1	1	1	1	1	1	1	1	1	1	1	1
OG0000394	1	1	1	1	1	1	1	1	1	1	1	1
OG0000395	1	1	1	1	1	1	1	1	1	1	1	1
OG0000396	1	1	1	1	0	1	1	1	1	1	1	1
OG0000397	1	1	1	1	1	1	1	1	1	1	1	1
OG0000398	1	1	1	1	1	1	1	1	1	1	1	1
OG0000399	1	1	1	1	1	1	1	1	1	1	1	1
OG0000400	1	1	1	1	1	1	1	1	1	1	1	1
OG0000401	1	1	1	1	1	1	1	1	1	1	1	1
OG0000402	1	1	1	1	1	1	1	1	1	1	1	1
OG0000403	1	1	1	1	1	1	1	1	1	1	1	1
OG0000404	1	1	1	1	1	1	1	1	1	1	1	1
OG0000405	1	1	1	1	1	1	1	1	1	1	1	1
OG0000406	1	1	1	1	1	1	1	1	1	1	1	1
OG0000407	1	1	1	1	1	1	1	1	1	1	1	1
OG0000408	1	1	1	1	1	1	1	1	1	1	1	1
OG0000409	1	1	1	1	1	1	1	1	1	1	1	1
OG0000410	1	1	1	1	1	1	1	1	1	1	1	1
OG0000411	1	1	1	1	0	1	1	1	1	1	1	1
OG0000412	1	1	1	1	0	1	1	1	1	1	1	1
OG0000413	1	1	1	1	0	1	1	1	1	1	1	1
OG0000414	1	1	1	1	1	1	1	1	1	1	1	1
OG0000415	1	1	1	1	1	1	1	1	1	1	1	1
OG0000416	1	1	1	1	1	1	1	1	1	1	1	1
OG0000417	1	1	1	1	1	1	1	1	1	1	1	1
OG0000418	1	1	1	1	1	1	1	1	1	1	1	1
OG0000419	1	1	1	1	1	1	1	1	1	1	1	1
OG0000420	1	1	1	1	1	1	1	1	1	1	1	1
OG0000421	1	1	1	1	1	1	1	1	1	1	1	1
OG0000422	1	1	1	1	1	1	1	1	1	1	1	1
OG0000423	1	1	1	1	1	1	1	1	1	1	1	1
OG0000424	1	1	1	1	1	1	1	1	1	1	1	1
OG0000425	1	1	1	1	1	1	1	1	1	1	1	1
OG0000426	1	1	1	1	1	1	1	1	1	1	1	1
OG0000427	1	1	1	1	1	1	1	1	1	1	1	1
OG0000428	1	1	1	1	1	1	1	1	1	1	1	1
OG0000429	1	1	1	1	1	1	1	1	1	1	1	1
OG0000430	1	1	1	1	1	1	1	1	1	1	1	1
OG0000431	1	1	1	1	1	1	1	1	1	1	1	1
OG0000432	1	1	1	1	1	1	1	1	1	1	1	1
OG0000433	1	1	1	1	1	1	1	1	1	1	1	1
OG0000434	1	1	1	1	1	1	1	1	1	1	1	1
OG0000435	1	1	1	1	1	1	1	1	1	1	1	1
OG0000436	1	1	1	1	1	1	1	1	1	1	1	1
OG0000437	1	1	1	1	1	1	1	1	1	1	1	1
OG0000438	1	1	1	1	1	1	1	1	1	1	1	1
OG0000439	1	1	1	1	1	1	1	1	1	1	1	1
OG0000440	1	1	1	1	1	1	1	1	1	1	1	1
OG0000441	1	1	1	1	1	1	1	1	1	1	1	1
OG0000442	1	1	1	1	1	1	1	1	1	1	1	1
OG0000443	1	1	1	1	1	1	1	1	1	1	1	1
OG0000444	1	1	1	1	1	1	1	1	1	1	1	1
OG0000445	1	1	1	1	1	1	1	1	1	1	1	1
OG0000446	1	1	1	1	1	1	1	1	1	1	1	1
OG0000447	1	1	1	1	1	1	1	1	1	1	1	1
OG0000448	1	1	1	1	1	1	1	1	1	1	1	1
OG0000449	1	1	1	1	1	1	1	1	1	1	1	1
OG0000450	1	1	1	1	1	1	1	1	1	1	1	1
OG0000451	1	1	1	1	1	1	1	1	1	1	1	1
OG0000452	1	1	1	1	1	1	1	1	1	1	1	1
OG0000453	1	1	1	1	1	1	1	1	1	1	1	1
OG0000454	1	1	1	1	1	1	1	1	1	1	1	1
OG0000455	1	1	1	1	1	1	1	1	1	1	1	1
OG0000456	1	1	1	1	1	1	1	1	1	1	1	1
OG0000457	1	1	1	1	1	1	1	1	1	1	1	1
OG0000458	1	1	1	1	1	1	1	1	1	1	1	1
OG0000459	1	1	1	1	1	1	1	1	1	1	1	1
OG0000460	1	1	1	1	1	1	1	1	1	1	1	1
OG0000461	1	1	1	1	1	1	1	1	1	1	1	0
OG0000462	1	1	1	1	1	1	1	1	1	1	1	1
OG0000463	1	1	1	1	1	1	1	1	1	1	1	1
OG0000464	1	1	1	1	1	1	1	1	1	1	1	1
OG0000465	1	1	1	1	1	1	1	1	1	1	1	1
OG0000466	1	1	1	1	1	1	1	1	1	1	1	1
OG0000467	1	1	1	1	1	1	1	1	1	1	1	1
OG0000468	1	1	1	1	1	1	1	1	1	1	1	1
OG0000469	1	1	1	1	1	1	1	1	1	1	1	1
OG0000470	1	1	1	1	1	1	1	1	1	1	1	0
OG0000471	1	1	1	1	1	1	1	1	1	1	1	1
OG0000472	1	1	1	1	1	1	1	1	1	1	1	1
OG0000473	1	1	1	1	1	1	1	1	1	1	1	1
OG0000474	1	1	1	1	1	1	1	1	1	1	1	1
OG0000475	1	1	1	1	1	1	1	1	1	1	1	1
OG0000476	1	1	1	1	1	1	1	1	1	1	1	1
OG0000477	1	1	1	1	1	1	1	1	1	1	1	1
OG0000478	1	1	1	1	1	1	1	1	1	1	1	1
OG0000479	1	1	1	1	1	1	1	1	1	1	1	1
OG0000480	1	1	1	1	1	1	1	1	1	1	1	1
OG0000481	1	1	1	1	1	1	1	1	1	1	1	1
OG0000482	1	1	1	1	1	1	1	1	1	1	1	1
OG0000483	1	1	1	1	1	1	1	1	1	1	1	1
OG0000484	1	1	1	1	1	1	1	1	1	1	1	1
OG0000485	1	1	1	1	1	1	1	1	1	1	1	1
OG0000486	1	1	1	1	1	1	1	1	1	1	0	1
OG0000487	1	1	1	1	1	1	1	1	1	1	1	1
OG0000488	1	1	1	1	1	1	1	1	1	1	1	1
OG0000489	1	1	1	1	1	1	1	1	1	1	1	1
OG0000490	1	1	1	1	1	1	1	1	1	1	1	1
OG0000491	1	1	1	1	1	1	1	1	1	1	1	0
OG0000492	1	1	1	1	1	1	1	1	1	1	1	0
OG0000493	1	1	1	1	1	1	1	1	1	1	1	1
OG0000494	1	1	1	1	1	1	1	1	1	1	1	1
OG0000495	1	1	1	1	1	1	1	1	1	1	1	1
OG0000496	1	1	1	1	1	1	1	1	1	1	1	1
OG0000497	1	1	1	1	1	1	1	1	1	1	1	1
OG0000498	1	1	1	1	1	1	1	1	1	1	1	1
OG0000499	1	1	1	1	1	1	0	1	1	1	1	1
OG0000500	1	1	1	1	1	1	0	1	1	1	1	1
OG0000501	1	1	1	1	1	1	1	1	1	1	1	1
OG0000502	1	1	1	1	1	1	1	1	1	1	1	1
OG0000503	1	1	1	1	1	1	1	1	1	1	1	1
OG0000504	1	1	1	1	1	1	1	1	1	1	1	1
OG0000505	1	1	1	1	1	1	1	1	1	1	1	1
OG0000506	1	1	1	1	1	1	1	1	1	1	1	1
OG0000507	1	1	1	1	1	1	1	1	1	1	1	1
OG0000508	1	1	1	1	1	1	1	1	1	1	1	1
OG0000509	1	1	1	1	1	1	1	1	1	1	1	1
OG0000510	1	1	1	1	1	1	1	1	1	1	1	1
OG0000511	1	1	1	1	0	1	1	1	1	1	1	1
OG0000512	1	1	1	1	1	1	1	1	1	1	1	1
OG0000513	1	1	1	1	1	1	1	1	1	1	1	1
OG0000514	1	1	1	1	1	1	1	1	1	1	1	1
OG0000515	1	1	1	1	1	1	1	1	1	1	1	1
OG0000516	1	1	1	1	1	1	1	1	1	1	1	1
OG0000517	1	1	1	1	1	1	1	1	1	1	1	1
OG0000518	1	1	1	1	1	1	1	1	1	1	1	1
OG0000519	1	1	1	1	1	1	1	1	1	1	1	1
OG0000520	1	1	1	1	1	1	1	1	1	1	1	1
OG0000521	1	1	1	1	1	1	1	1	1	1	1	1
OG0000522	1	1	1	1	1	1	1	1	1	1	1	1
OG0000523	1	1	1	1	1	1	1	1	1	1	1	1
OG0000524	1	1	1	1	1	1	1	1	1	1	1	1
OG0000525	1	1	1	1	1	1	1	1	1	1	1	1
OG0000526	1	1	1	1	1	1	1	1	1	1	1	1
OG0000527	1	1	1	1	1	1	1	1	1	1	1	1
OG0000528	1	1	1	1	1	1	1	1	1	1	1	1
OG0000529	1	1	1	1	1	1	1	1	1	1	1	1
OG0000530	1	1	1	1	1	1	1	1	1	1	1	1
OG0000531	1	1	1	1	1	1	1	1	1	1	1	1
OG0000532	1	1	1	1	1	1	1	1	1	1	1	1
OG0000533	1	1	1	1	1	1	1	1	1	1	1	1
OG0000534	1	1	1	1	1	1	1	1	1	1	1	1
OG0000535	1	1	1	1	1	1	1	1	1	1	1	0
OG0000536	1	1	1	1	1	1	1	1	1	1	1	1
OG0000537	1	1	1	1	1	1	1	1	1	1	1	0
OG0000538	1	1	1	1	1	1	1	1	1	1	1	1
OG0000539	1	1	1	1	1	1	1	1	1	1	1	1
OG0000540	1	1	1	1	1	1	1	1	1	1	1	1
OG0000541	1	1	1	1	1	1	1	1	1	1	1	1
OG0000542	1	1	1	1	1	1	1	1	1	1	1	1
OG0000543	1	1	1	1	1	1	1	1	1	1	1	1
OG0000544	1	1	1	1	1	1	1	1	1	1	1	1
OG0000545	1	1	1	1	1	1	1	1	1	1	1	1
OG0000546	1	1	1	1	1	1	1	1	1	1	1	1
OG0000547	1	1	1	1	1	1	1	1	1	1	1	1
OG0000548	1	1	1	1	1	1	1	1	1	1	1	1
OG0000549	1	1	1	1	1	1	1	1	1	1	1	1
OG0000550	1	1	1	1	1	1	1	1	1	1	1	1
OG0000551	1	1	1	1	1	1	1	1	1	1	1	1
OG0000552	1	1	1	1	1	1	1	1	1	1	1	1
OG0000553	1	1	1	1	1	1	1	1	1	1	1	1
OG0000554	1	1	1	1	1	1	1	1	1	1	1	1
OG0000555	1	1	1	1	1	1	1	1	1	1	1	1
OG0000556	1	1	1	1	1	1	1	1	1	1	1	1
OG0000557	1	1	1	1	1	1	1	1	1	1	1	1
OG0000558	1	1	1	1	1	1	1	1	1	1	1	1
OG0000559	1	1	1	1	1	1	1	1	1	1	1	1
OG0000560	1	1	1	1	1	1	1	1	1	1	1	1
OG0000561	1	1	1	1	1	1	1	1	1	1	1	1
OG0000562	1	1	1	1	1	1	1	1	1	1	1	1
OG0000563	1	1	1	1	1	1	1	1	1	1	1	1
OG0000564	1	1	1	1	1	1	1	1	1	1	0	1
OG0000565	1	1	0	1	1	1	1	1	1	1	1	1
OG0000566	0	1	0	0	0	0	0	1	0	0	0	0
OG0000567	1	1	0	0	1	1	0	1	1	1	0	0
OG0000568	1	1	1	1	1	1	1	1	1	1	1	0
OG0000569	1	1	1	1	1	1	1	1	1	1	1	1
OG0000570	1	1	1	1	1	1	1	1	1	1	1	1
OG0000571	1	1	1	1	1	1	1	1	1	1	1	1
OG0000572	1	1	1	1	1	1	1	1	1	1	1	1
OG0000573	1	1	1	1	1	1	1	0	1	1	1	1
OG0000574	1	1	1	1	1	1	1	0	1	1	1	1
OG0000575	1	1	1	1	1	1	1	1	1	1	0	1
OG0000576	1	1	1	1	1	1	1	1	1	1	1	1
OG0000577	1	1	1	1	1	1	1	1	1	1	1	1
OG0000578	1	1	1	1	1	1	0	1	1	1	1	1
OG0000579	1	1	1	1	1	1	1	1	1	1	1	1
OG0000580	1	1	1	1	1	1	1	1	1	1	1	1
OG0000581	1	1	1	1	1	1	1	1	1	1	1	1
OG0000582	1	1	1	1	1	1	1	1	1	1	1	1
OG0000583	1	1	1	1	1	1	1	1	1	1	1	1
OG0000584	1	1	1	1	0	1	1	1	1	1	1	1
OG0000585	1	1	1	1	0	1	1	1	1	1	1	1
OG0000586	1	1	1	1	0	1	1	1	1	1	1	1
OG0000587	1	1	1	1	0	1	1	1	1	1	1	0
OG0000588	1	1	1	1	0	1	1	1	1	1	1	0
OG0000589	1	1	1	1	0	1	1	1	1	1	1	1
OG0000590	1	1	1	1	0	1	1	1	1	1	1	1
OG0000591	1	1	1	1	1	1	1	1	1	1	1	1
OG0000592	1	1	1	1	1	1	1	1	1	1	1	1
OG0000593	1	1	1	1	1	1	1	1	1	1	1	1
OG0000594	1	1	1	1	1	1	1	1	1	1	1	1
OG0000595	1	1	1	1	1	1	1	1	1	1	1	1
OG0000596	1	1	1	1	1	1	1	1	1	1	1	1
OG0000597	1	1	1	1	1	1	1	1	1	1	1	1
OG0000598	1	1	1	1	1	1	1	1	1	1	1	1
OG0000599	1	1	1	1	1	1	1	1	1	1	1	1
OG0000600	1	1	1	1	1	1	1	1	1	1	1	1
OG0000601	1	1	1	1	1	1	1	1	1	1	1	1
OG0000602	1	1	1	1	0	1	1	1	1	1	1	1
OG0000603	1	1	1	1	0	1	1	1	1	1	1	1
OG0000604	1	1	1	1	1	1	1	0	1	1	1	1
OG0000605	1	1	1	1	1	1	1	1	1	1	1	1
OG0000606	1	1	1	1	1	1	1	1	1	1	1	1
OG0000607	1	1	1	1	1	1	1	1	1	1	1	1
OG0000608	1	1	1	1	1	1	1	1	1	1	1	1
OG0000609	1	1	1	1	1	1	1	1	1	1	1	1
OG0000610	1	1	1	1	1	1	1	1	1	1	1	1
OG0000611	1	1	1	1	1	1	1	1	1	1	1	0
OG0000612	1	1	1	1	1	1	1	1	1	1	1	1
OG0000613	1	1	1	1	1	1	1	1	1	1	1	1
OG0000614	1	1	1	1	1	1	1	1	1	1	0	1
OG0000615	1	1	1	1	1	1	1	1	1	1	1	1
OG0000616	1	1	1	1	1	1	1	1	1	1	1	0
OG0000617	1	1	1	1	1	1	1	1	1	1	1	1
OG0000618	1	1	1	1	1	1	1	1	1	1	1	1
OG0000619	1	1	1	1	1	1	1	1	1	1	1	1
OG0000620	1	1	1	1	1	1	1	1	1	1	1	1
OG0000621	1	1	1	1	1	1	1	1	1	1	1	0
OG0000622	1	1	1	1	1	1	1	1	1	1	0	1
OG0000623	1	1	1	1	1	1	1	1	1	1	1	1
OG0000624	1	1	1	1	1	1	1	1	1	1	1	1
OG0000625	1	1	1	1	1	1	1	0	1	1	1	1
OG0000626	1	1	1	1	1	1	1	1	1	1	1	0
OG0000627	1	1	1	1	1	1	1	1	1	1	1	1
OG0000628	0	1	1	1	1	1	1	1	1	1	1	1
OG0000629	1	1	1	1	1	1	1	1	1	1	1	1
OG0000630	1	1	1	1	1	1	1	1	1	1	1	1
OG0000631	1	1	1	1	1	1	1	1	1	1	1	1
OG0000632	1	1	1	1	1	1	1	1	1	1	1	0
OG0000633	1	1	1	1	1	1	1	1	1	1	1	1
OG0000634	1	1	1	1	1	1	1	1	1	1	1	1
OG0000635	1	1	1	1	1	1	1	1	1	1	1	1
OG0000636	1	0	1	1	1	1	1	1	1	1	1	1
OG0000637	1	1	1	1	1	1	1	1	1	1	1	1
OG0000638	1	1	1	1	1	1	1	1	1	1	1	1
OG0000639	1	1	1	1	1	1	1	1	1	1	1	1
OG0000640	1	1	1	1	0	1	1	1	1	1	1	1
OG0000641	1	1	1	1	0	1	1	1	1	1	1	1
OG0000642	1	1	1	1	0	1	1	1	1	1	1	1
OG0000643	1	1	1	1	1	1	0	1	1	1	1	1
OG0000644	1	1	1	1	1	1	0	1	1	1	1	1
OG0000645	1	1	1	1	1	1	0	1	1	1	1	1
OG0000646	1	1	1	1	0	1	1	1	1	1	1	1
OG0000647	1	1	1	1	1	1	1	1	1	1	1	1
OG0000648	1	1	1	1	1	1	1	1	1	1	1	1
OG0000649	1	1	1	1	1	1	1	1	1	1	1	1
OG0000650	1	1	1	1	1	1	1	0	1	1	1	1
OG0000651	1	1	1	1	1	1	1	0	1	1	1	1
OG0000652	1	1	1	1	1	1	1	0	1	1	1	1
OG0000653	1	1	1	1	0	1	1	0	1	1	1	1
OG0000654	1	1	1	1	0	1	1	0	1	1	1	1
OG0000655	1	1	1	1	0	1	1	0	1	1	1	1
OG0000656	1	1	1	1	1	1	1	1	1	1	1	1
OG0000657	1	1	1	1	1	1	1	1	1	1	1	0
OG0000658	1	1	1	1	1	1	1	1	1	1	1	1
OG0000659	1	1	1	1	1	1	1	1	1	1	1	1
OG0000660	1	1	1	1	1	1	1	1	1	1	1	1
OG0000661	1	1	1	1	1	1	1	1	1	1	1	1
OG0000662	1	1	1	1	1	1	1	1	1	1	1	1
OG0000663	1	1	1	1	1	1	1	1	1	1	1	0
OG0000664	1	0	1	1	1	1	1	1	1	1	1	1
OG0000665	1	1	1	1	1	1	1	1	1	1	1	1
OG0000666	1	1	1	1	1	1	1	1	1	1	1	1
OG0000667	1	1	1	1	1	1	1	1	1	1	1	1
OG0000668	1	1	1	1	1	1	1	0	1	1	1	1
OG0000669	1	1	0	1	1	1	1	1	1	1	1	1
OG0000670	1	1	1	1	1	1	1	1	1	1	1	0
OG0000671	1	1	1	1	1	1	1	1	1	1	1	1
OG0000672	1	1	1	1	1	1	1	1	1	1	1	0
OG0000673	1	1	1	1	1	1	1	1	1	1	1	0
OG0000674	1	1	1	1	1	1	1	1	1	0	1	1
OG0000675	1	1	1	1	1	1	1	1	1	1	1	1
OG0000676	1	1	1	1	1	1	1	1	1	1	1	1
OG0000677	1	1	1	1	1	1	1	1	1	1	1	1
OG0000678	1	1	1	1	1	1	1	1	1	1	0	1
OG0000679	1	1	1	1	1	1	0	1	1	1	1	1
OG0000680	1	1	1	1	1	1	1	1	1	1	1	1
OG0000681	1	1	1	1	1	1	1	1	1	1	1	1
OG0000682	1	1	1	1	1	1	1	1	1	1	1	1
OG0000683	1	1	1	1	1	1	1	1	1	1	1	0
OG0000684	1	1	1	1	1	1	1	1	1	1	1	1
OG0000685	1	1	1	1	1	1	1	1	1	1	1	1
OG0000686	1	1	1	1	0	1	1	1	1	1	1	1
OG0000687	1	1	1	1	1	1	1	1	1	1	1	1
OG0000688	1	1	1	1	1	1	1	1	1	0	1	1
OG0000689	1	1	1	1	0	1	1	1	1	1	1	1
OG0000690	1	1	1	1	1	1	1	1	1	1	1	1
OG0000691	1	1	1	1	1	1	1	1	1	1	1	0
OG0000692	1	1	0	1	1	1	1	1	1	1	1	1
OG0000693	1	1	0	1	1	1	1	1	1	1	1	1
OG0000694	1	1	0	1	1	1	1	1	1	1	1	1
OG0000695	1	1	1	1	1	1	1	1	1	1	0	0
OG0000696	1	1	1	1	1	1	1	1	1	1	1	1
OG0000697	1	1	1	1	1	1	1	1	1	1	1	1
OG0000698	1	1	1	1	1	1	1	1	1	1	1	1
OG0000699	1	1	1	1	1	1	1	1	1	1	1	1
OG0000700	1	1	1	1	1	1	1	1	1	0	1	1
OG0000701	1	1	1	1	1	1	1	1	1	1	1	0
OG0000702	1	1	1	1	1	1	1	1	1	1	1	1
OG0000703	1	1	1	1	1	1	1	1	1	1	1	0
OG0000704	1	1	1	1	1	1	1	1	1	0	1	1
OG0000705	1	1	1	1	1	1	1	1	1	1	1	1
OG0000706	1	1	1	1	1	1	1	1	1	1	1	1
OG0000707	1	1	1	1	1	1	1	1	1	1	1	1
OG0000708	1	1	1	1	0	1	1	1	1	1	1	1
OG0000709	1	1	1	1	1	1	1	1	1	1	1	0
OG0000710	1	1	1	1	1	1	1	1	1	1	1	1
OG0000711	1	1	1	1	1	1	1	1	1	1	1	1
OG0000712	1	1	1	1	1	1	1	1	1	1	1	1
OG0000713	1	1	1	1	1	1	1	1	1	1	1	1
OG0000714	1	1	1	1	1	1	1	1	1	1	1	1
OG0000715	1	1	1	1	1	1	1	1	1	1	1	1
OG0000716	1	1	1	1	1	1	1	1	1	1	1	1
OG0000717	1	1	1	1	1	1	1	1	1	1	1	0
OG0000718	1	1	1	1	1	1	1	1	1	1	1	1
OG0000719	1	1	1	1	1	1	1	1	1	1	1	1
OG0000720	1	1	1	1	1	1	1	1	1	1	1	1
OG0000721	1	1	1	1	1	1	1	1	1	1	1	1
OG0000722	1	1	1	1	1	1	1	1	1	1	1	1
OG0000723	1	1	1	1	1	1	1	1	1	1	1	1
OG0000724	1	1	1	1	1	1	1	1	1	1	1	1
OG0000725	1	1	1	1	1	1	1	1	1	1	1	1
OG0000726	1	1	1	1	1	1	1	1	1	1	1	1
OG0000727	1	1	1	1	1	1	1	1	1	1	1	1
OG0000728	1	1	1	1	1	1	0	1	1	1	1	1
OG0000729	1	1	1	1	1	1	1	1	1	1	1	1
OG0000730	1	1	1	1	1	1	1	1	1	1	1	1
OG0000731	1	1	1	1	1	1	1	1	1	1	1	0
OG0000732	1	1	1	1	0	1	1	1	1	1	1	1
OG0000733	1	1	1	1	1	1	1	1	1	1	1	1
OG0000734	1	1	1	1	1	1	1	1	1	1	1	1
OG0000735	1	1	1	1	1	1	0	1	1	1	1	1
OG0000736	1	1	1	1	1	1	0	1	1	1	1	1
OG0000737	1	1	1	1	1	1	0	1	1	1	1	1
OG0000738	1	1	1	1	1	1	0	1	1	1	1	1
OG0000739	1	1	1	1	1	1	1	1	1	1	1	1
OG0000740	1	1	1	1	1	1	1	1	1	1	1	1
OG0000741	1	1	1	1	1	1	1	1	1	1	1	1
OG0000742	1	1	1	1	1	1	1	1	1	1	0	1
OG0000743	1	1	1	1	1	1	1	1	1	1	1	1
OG0000744	1	1	0	1	1	1	1	1	1	1	1	1
OG0000745	1	1	1	1	1	1	1	1	1	1	1	0
OG0000746	1	1	1	1	1	1	1	1	1	1	1	1
OG0000747	1	1	1	1	1	1	1	1	1	1	1	0
OG0000748	1	1	1	1	1	1	1	1	1	1	1	0
OG0000749	1	1	1	1	1	1	1	1	1	1	1	1
OG0000750	1	1	1	1	1	1	1	1	1	1	1	0
OG0000751	1	1	1	1	1	1	1	1	1	1	1	1
OG0000752	1	1	1	1	1	1	1	1	1	1	0	1
OG0000753	1	1	1	1	1	1	1	1	1	1	1	0
OG0000754	1	1	1	1	1	1	1	1	1	1	1	1
OG0000755	1	1	1	1	1	1	1	1	1	1	1	1
OG0000756	1	1	1	1	1	1	1	1	1	1	1	1
OG0000757	1	1	1	1	1	1	1	1	1	1	1	1
OG0000758	1	1	1	1	1	1	1	1	1	1	1	1
OG0000759	1	1	1	1	1	1	1	1	1	1	1	1
OG0000760	1	1	1	1	0	1	1	1	1	1	1	1
OG0000761	1	1	1	1	1	1	1	1	1	1	1	1
OG0000762	1	1	1	1	1	1	1	1	1	1	1	1
OG0000763	1	1	1	1	1	1	1	1	1	1	1	1
OG0000764	1	1	1	1	1	1	1	1	1	1	1	1
OG0000765	1	1	1	1	1	1	1	1	1	1	1	1
OG0000766	1	1	1	1	1	1	1	1	1	1	1	1
OG0000767	1	1	1	1	1	1	1	1	1	1	1	1
OG0000768	1	1	1	1	1	1	1	1	1	1	1	1
OG0000769	1	1	1	1	1	1	1	1	1	1	1	1
OG0000770	1	1	1	1	1	1	1	1	1	1	1	1
OG0000771	1	1	1	1	1	1	1	1	1	1	1	1
OG0000772	1	1	1	1	1	1	0	1	1	1	1	1
OG0000773	1	1	1	1	1	1	1	1	1	1	1	1
OG0000774	1	1	1	1	1	1	1	1	1	1	1	1
OG0000775	1	1	1	1	1	1	1	1	1	1	1	1
OG0000776	1	1	1	1	1	1	1	1	1	1	1	1
OG0000777	1	1	1	1	1	1	1	1	1	1	1	1
OG0000778	1	1	1	1	1	1	1	1	1	1	1	1
OG0000779	1	1	1	1	1	1	1	1	1	1	0	1
OG0000780	1	1	1	1	1	1	1	0	1	1	1	1
OG0000781	1	1	1	1	1	1	1	0	1	1	1	1
OG0000782	1	1	1	1	1	1	1	0	1	1	1	1
OG0000783	1	1	1	1	1	1	1	1	1	1	1	1
OG0000784	1	1	1	1	1	1	1	1	1	1	1	1
OG0000785	1	1	1	1	0	1	1	1	1	1	1	1
OG0000786	1	1	1	1	0	1	1	1	1	1	1	1
OG0000787	1	1	1	1	0	1	1	1	1	1	1	1
OG0000788	1	1	1	1	0	1	1	1	1	1	1	1
OG0000789	1	1	1	1	1	1	1	1	1	1	1	1
OG0000790	1	1	1	1	1	1	1	1	1	1	1	1
OG0000791	1	1	1	1	1	1	1	1	1	1	1	1
OG0000792	1	1	1	1	1	1	1	1	1	1	1	1
OG0000793	1	1	1	1	1	1	1	0	1	1	1	1
OG0000794	1	1	1	1	1	1	1	1	1	1	1	1
OG0000795	1	1	1	1	1	1	1	1	1	1	1	1
OG0000796	1	1	1	1	1	1	1	1	1	1	1	1
OG0000797	1	1	1	1	1	1	1	1	1	1	1	1
OG0000798	1	1	1	1	1	1	1	1	1	1	1	1
OG0000799	1	1	1	1	1	1	1	1	1	1	1	1
OG0000800	1	1	1	1	1	1	1	1	1	1	1	1
OG0000801	1	1	1	1	1	1	1	1	1	1	1	1
OG0000802	1	1	1	1	1	1	1	1	1	1	1	0
OG0000803	1	1	1	1	1	1	1	1	1	1	1	1
OG0000804	1	1	1	1	1	1	1	1	1	1	1	1
OG0000805	1	1	1	1	1	1	1	0	1	1	1	1
OG0000806	1	1	1	1	0	1	1	1	1	1	1	1
OG0000807	1	1	1	1	1	1	1	1	1	1	1	1
OG0000808	1	1	1	1	1	1	1	1	1	1	1	1
OG0000809	1	1	1	1	1	1	1	1	1	1	1	1
OG0000810	1	1	1	1	1	1	1	1	1	1	1	1
OG0000811	1	1	1	1	1	1	1	1	1	1	1	1
OG0000812	1	1	1	1	1	1	1	0	1	1	1	1
OG0000813	1	1	1	1	1	1	1	1	1	1	1	1
OG0000814	1	1	1	1	1	1	1	1	1	1	1	1
OG0000815	1	1	1	1	1	1	1	1	1	1	1	1
OG0000816	1	1	1	1	1	1	1	1	1	1	1	1
OG0000817	1	1	1	1	1	1	1	1	1	1	1	1
OG0000818	1	1	1	1	1	1	1	1	1	1	1	1
OG0000819	1	1	1	1	0	1	1	1	1	1	1	1
OG0000820	1	1	1	1	1	1	1	0	1	1	1	1
OG0000821	1	1	1	1	1	1	1	1	1	1	1	1
OG0000822	1	1	1	1	1	1	1	1	1	1	1	1
OG0000823	1	1	0	1	1	1	1	1	1	1	1	1
OG0000824	1	1	0	1	1	1	1	1	1	1	1	1
OG0000825	1	1	1	1	1	1	1	1	1	1	1	1
OG0000826	1	1	1	1	1	1	1	1	1	1	1	1
OG0000827	1	1	1	1	1	1	1	1	1	1	0	1
OG0000828	1	1	1	1	1	1	1	1	1	1	1	1
OG0000829	1	1	1	1	1	1	1	1	1	1	1	1
OG0000830	1	1	1	1	1	1	1	1	1	1	1	1
OG0000831	1	1	1	1	1	1	1	1	1	1	1	1
OG0000832	1	1	1	1	1	1	1	1	1	1	1	1
OG0000833	1	1	1	1	0	1	1	1	1	1	1	1
OG0000834	1	1	1	1	1	1	1	1	1	1	1	1
OG0000835	1	1	1	1	1	1	1	1	1	1	1	1
OG0000836	1	1	1	1	1	1	0	1	1	1	1	1
OG0000837	1	1	1	1	1	1	0	0	1	1	1	1
OG0000838	1	1	1	1	1	1	0	1	1	1	1	1
OG0000839	1	1	1	1	1	1	1	1	1	1	1	0
OG0000840	1	1	1	1	0	1	1	0	1	1	1	1
OG0000841	1	1	1	1	1	1	1	1	1	1	1	1
OG0000842	1	1	1	1	0	1	1	1	1	1	1	1
OG0000843	1	1	1	1	1	1	1	0	1	1	1	1
OG0000844	1	1	1	1	1	1	1	1	1	1	1	1
OG0000845	1	1	1	1	1	1	1	1	1	1	1	1
OG0000846	1	1	1	1	0	1	1	1	1	1	1	1
OG0000847	1	1	1	1	1	1	1	0	1	1	1	1
OG0000848	1	1	1	1	1	1	1	1	1	1	1	1
OG0000849	1	1	1	1	1	1	1	1	1	1	1	1
OG0000850	1	1	1	1	1	1	1	1	1	1	1	1
OG0000851	1	1	1	1	1	1	1	1	1	1	1	1
OG0000852	1	1	1	1	1	1	1	1	1	1	1	1
OG0000853	1	1	1	1	1	1	1	0	1	1	1	1
OG0000854	1	1	1	1	1	1	1	1	1	1	1	1
OG0000855	1	1	1	1	1	1	1	1	1	1	1	1
OG0000856	1	1	1	1	1	1	1	1	1	1	1	1
OG0000857	1	1	1	1	1	1	1	1	1	1	1	1
OG0000858	1	1	1	1	1	1	1	1	1	1	1	1
OG0000859	1	1	1	1	1	1	1	1	1	1	1	1
OG0000860	1	1	1	1	1	1	1	0	1	1	0	1
OG0000861	1	1	1	1	1	1	1	1	1	1	1	1
OG0000862	1	1	1	1	0	1	1	1	1	1	1	1
OG0000863	1	1	1	1	1	1	1	1	1	1	1	1
OG0000864	1	1	1	1	1	1	1	1	1	1	1	1
OG0000865	1	1	0	1	1	1	1	1	1	1	1	1
OG0000866	1	1	1	1	1	1	1	1	1	1	1	1
OG0000867	1	1	1	1	1	1	1	1	1	1	1	1
OG0000868	1	1	1	1	1	1	1	1	1	1	1	1
OG0000869	1	1	1	1	1	1	1	1	1	1	1	1
OG0000870	1	1	1	1	0	1	1	1	1	1	1	1
OG0000871	1	1	1	1	1	1	1	1	1	1	1	0
OG0000872	1	1	1	1	1	1	1	1	1	1	1	1
OG0000873	1	1	1	1	1	1	1	1	1	1	1	1
OG0000874	1	1	1	1	1	1	0	1	1	1	1	0
OG0000875	1	1	1	1	0	1	1	1	1	1	1	1
OG0000876	1	1	1	1	1	1	1	1	1	1	1	1
OG0000877	1	1	1	1	1	1	1	1	1	1	0	1
OG0000878	1	1	1	1	1	1	1	1	1	1	0	1
OG0000879	1	1	1	1	1	1	1	1	1	1	1	1
OG0000880	1	1	1	1	1	1	1	1	1	1	1	1
OG0000881	1	1	1	1	1	1	1	1	1	0	1	1
OG0000882	1	1	1	1	1	1	1	1	1	1	1	1
OG0000883	1	1	1	1	0	1	1	1	1	1	1	1
OG0000884	1	1	1	1	1	1	1	1	1	1	1	1
OG0000885	1	1	1	1	1	1	1	1	1	1	1	1
OG0000886	1	1	1	1	1	1	1	1	1	1	0	1
OG0000887	1	1	1	1	1	1	0	1	1	1	1	1
OG0000888	1	1	1	1	1	1	1	1	1	1	1	1
OG0000889	1	1	1	1	1	1	1	1	1	1	1	1
OG0000890	1	1	1	1	0	1	1	1	1	1	1	1
OG0000891	1	1	1	1	0	1	1	1	1	1	1	1
OG0000892	1	1	1	1	1	1	1	1	1	0	1	1
OG0000893	1	1	1	1	1	1	1	1	1	0	1	1
OG0000894	1	1	1	1	1	1	1	0	1	1	1	1
OG0000895	1	1	1	1	0	1	1	1	1	1	1	1
OG0000896	1	1	1	1	0	1	1	1	1	1	1	1
OG0000897	1	1	1	1	1	1	1	1	1	1	0	1
OG0000898	1	1	1	1	1	1	1	1	1	1	0	1
OG0000899	1	1	1	1	1	1	1	1	1	1	1	0
OG0000900	1	1	1	1	1	1	1	1	1	1	1	1
OG0000901	1	1	1	1	0	1	0	1	1	1	1	1
OG0000902	1	1	1	1	0	1	1	1	1	1	1	1
OG0000903	1	1	1	1	0	1	1	0	1	1	1	1
OG0000904	1	1	1	1	0	1	1	1	1	1	1	1
OG0000905	1	1	1	1	0	1	0	1	1	1	1	1
OG0000906	1	1	1	1	1	1	1	1	1	1	1	1
OG0000907	1	1	1	1	1	1	1	1	1	1	1	1
OG0000908	1	1	1	1	1	1	1	1	1	1	1	1
OG0000909	1	1	1	1	1	1	0	1	1	1	1	1
OG0000910	1	1	1	1	0	1	1	1	1	1	1	1
OG0000911	1	1	1	1	0	1	1	1	1	1	1	1
OG0000912	1	1	1	1	1	1	1	1	1	1	1	1
OG0000913	1	1	1	1	1	1	1	1	1	1	1	1
OG0000914	1	1	1	1	1	1	1	1	1	1	1	1
OG0000915	1	1	1	1	1	1	1	1	1	1	1	1
OG0000916	1	1	1	1	1	1	1	1	1	0	1	1
OG0000917	1	1	1	1	1	1	0	0	1	1	1	1
OG0000918	1	1	1	1	0	1	1	1	1	1	1	1
OG0000919	1	0	1	1	1	1	1	1	1	1	1	1
OG0000920	1	1	1	1	1	1	1	1	1	1	1	1
OG0000921	1	1	1	1	1	1	1	0	1	1	1	1
OG0000922	1	1	1	1	1	1	1	1	1	1	1	1
OG0000923	1	1	1	1	0	1	1	1	1	1	1	1
OG0000924	1	1	1	1	0	1	1	1	1	1	1	1
OG0000925	1	1	1	1	1	1	1	1	1	1	0	1
OG0000926	1	1	1	1	1	1	1	1	1	1	1	1
OG0000927	1	1	1	1	0	1	1	1	1	1	1	1
OG0000928	1	1	1	1	0	1	1	1	1	1	1	1
OG0000929	1	1	1	1	1	1	1	1	1	1	1	1
OG0000930	1	1	1	1	1	1	1	0	1	1	1	0
OG0000931	1	1	1	1	1	1	1	1	1	1	0	1
OG0000932	1	1	1	1	1	1	1	1	1	0	1	1
OG0000933	1	1	1	1	1	1	0	1	1	1	1	1
OG0000934	1	1	1	1	1	1	0	1	1	1	1	1
OG0000935	1	1	1	1	1	1	0	1	1	1	1	1
OG0000936	1	1	1	1	1	1	0	1	1	1	1	1
OG0000937	1	1	1	1	1	1	0	1	1	1	1	1
OG0000938	1	1	1	1	0	1	1	0	1	1	1	1
OG0000939	1	1	1	1	1	1	0	1	1	1	1	1
OG0000940	1	1	1	1	0	1	1	1	1	1	1	1
OG0000941	1	1	1	1	1	1	0	1	1	1	1	1
OG0000942	1	1	1	1	0	1	1	1	1	1	1	1
OG0000943	1	1	1	1	1	1	1	1	1	0	1	1
OG0000944	1	1	1	1	1	1	1	1	1	1	1	1
OG0000945	1	1	1	1	1	1	1	1	1	1	1	1
OG0000946	1	1	1	1	1	1	1	1	1	1	1	1
OG0000947	1	1	1	1	1	1	1	1	1	1	1	1
OG0000948	1	1	1	1	1	1	1	1	1	1	1	0
OG0000949	1	1	1	1	1	1	1	1	1	0	1	1
OG0000950	1	1	1	1	1	1	1	0	1	1	1	0
OG0000951	1	1	1	1	1	1	1	1	1	1	1	1
OG0000952	1	0	1	1	1	1	1	1	1	1	1	1
OG0000953	1	0	1	1	1	1	1	1	1	1	1	1
OG0000954	1	0	1	1	1	1	1	1	1	1	1	1
OG0000955	1	1	1	1	1	1	0	1	1	1	1	1
OG0000956	1	1	1	1	1	1	1	1	1	1	1	1
OG0000957	1	1	1	1	1	1	1	1	1	1	1	1
OG0000958	1	1	1	1	1	1	1	1	1	0	1	0
OG0000959	1	1	1	1	1	1	1	1	1	0	1	1
OG0000960	1	1	1	1	1	1	1	1	1	1	1	1
OG0000961	1	1	1	1	1	1	1	1	1	1	1	1
OG0000962	1	1	1	1	1	1	1	1	1	1	1	1
OG0000963	1	1	1	1	1	1	1	1	1	1	1	1
OG0000964	1	1	0	1	1	1	1	1	1	1	1	1
OG0000965	1	1	0	1	1	1	1	1	1	1	1	1
OG0000966	1	1	1	1	1	1	1	1	1	0	1	1
OG0000967	1	1	1	1	0	1	1	1	1	1	1	1
OG0000968	1	1	1	1	0	1	1	1	1	1	1	1
OG0000969	1	1	1	1	1	1	1	1	1	0	1	1
OG0000970	1	1	1	1	1	1	1	1	1	0	1	0
OG0000971	1	1	1	1	1	1	1	1	1	0	1	0
OG0000972	1	1	1	1	1	1	1	0	1	1	1	1
OG0000973	1	1	0	1	1	1	1	1	1	1	1	1
OG0000974	1	1	1	1	1	1	1	0	1	1	1	1
OG0000975	1	1	1	1	1	1	1	0	1	1	1	1
OG0000976	1	1	1	1	1	1	1	1	1	1	1	1
OG0000977	1	1	1	1	0	1	1	1	1	1	1	1
OG0000978	1	1	1	1	1	1	1	1	1	1	1	1
OG0000979	1	1	1	1	1	1	1	1	1	1	1	1
OG0000980	1	1	1	1	1	1	1	1	1	1	1	1
OG0000981	1	1	1	1	1	1	1	1	1	1	1	1
OG0000982	1	1	1	1	1	1	1	1	1	1	1	1
OG0000983	1	1	1	1	1	1	1	1	1	1	1	1
OG0000984	1	1	1	1	1	1	1	0	1	1	1	1
OG0000985	1	1	1	1	1	1	1	0	1	1	1	1
OG0000986	1	1	1	1	1	1	1	0	1	1	1	1
OG0000987	1	1	1	1	1	1	1	0	1	1	1	1
OG0000988	1	1	1	1	1	1	0	0	1	1	1	1
OG0000989	1	1	1	1	1	1	0	0	1	1	1	1
OG0000990	1	1	1	1	0	1	1	1	1	0	0	1
OG0000991	1	1	1	1	1	1	1	0	1	1	1	1
OG0000992	1	1	1	1	1	1	1	1	1	0	1	0
OG0000993	1	1	1	1	1	1	1	1	1	1	1	1
OG0000994	1	1	1	1	1	1	1	1	1	1	1	0
OG0000995	1	1	1	1	1	1	1	1	1	0	1	1
OG0000996	1	1	1	1	0	1	1	1	1	1	1	1
OG0000997	1	1	1	1	1	1	0	1	1	1	1	1
OG0000998	1	1	1	1	1	1	0	1	1	1	1	1
OG0000999	1	1	1	1	1	1	1	1	1	1	1	1
OG0001000	1	1	0	1	1	1	1	1	1	1	1	1
OG0001001	1	1	1	1	1	1	1	1	1	1	1	1
OG0001002	1	1	1	1	1	1	1	0	1	1	1	1
OG0001003	1	1	1	1	0	1	1	1	1	1	1	1
OG0001004	1	1	1	1	1	1	1	1	1	1	1	1
OG0001005	1	1	1	1	1	1	1	1	1	1	0	1
OG0001006	1	1	1	1	1	1	1	1	1	1	1	1
OG0001007	1	1	1	1	1	1	1	1	1	1	1	1
OG0001008	1	1	1	1	1	1	0	1	1	1	1	1
OG0001009	1	1	1	1	1	1	0	1	1	1	1	1
OG0001010	1	1	1	1	1	1	1	1	1	1	1	1
OG0001011	1	1	1	1	1	1	1	1	1	1	0	1
OG0001012	1	1	1	1	0	1	1	1	1	1	1	1
OG0001013	1	1	1	1	1	1	1	1	1	1	1	1
OG0001014	1	1	1	1	1	1	1	1	1	1	1	1
OG0001015	1	1	1	1	1	1	1	1	1	1	1	1
OG0001016	1	1	1	1	0	1	1	1	1	1	1	1
OG0001017	1	1	0	1	1	1	1	1	1	1	1	1
OG0001018	1	1	1	1	1	1	1	0	1	1	1	0
OG0001019	1	1	1	1	1	1	1	1	1	1	1	1
OG0001020	1	1	1	1	1	1	1	1	1	1	1	1
OG0001021	1	0	1	1	1	1	1	1	1	1	1	1
OG0001022	1	1	1	1	1	1	0	1	1	1	1	1
OG0001023	1	1	1	1	1	1	1	0	1	0	1	1
OG0001024	1	1	1	1	1	1	1	1	1	1	1	1
OG0001025	1	1	1	1	1	1	1	1	1	1	1	1
OG0001026	1	1	1	1	1	1	1	1	1	1	1	1
OG0001027	1	1	1	1	1	1	1	1	1	1	1	1
OG0001028	1	1	1	1	1	1	1	1	1	1	1	0
OG0001029	1	1	1	1	1	1	1	1	1	1	1	1
OG0001030	1	1	1	1	1	1	1	1	1	1	1	0
OG0001031	1	1	1	1	0	1	1	1	1	1	1	1
OG0001032	1	1	1	1	1	1	1	1	1	1	1	0
OG0001033	1	1	1	1	1	1	1	0	1	1	1	1
OG0001034	1	1	1	1	1	1	1	1	1	1	1	1
OG0001035	1	1	1	1	1	1	1	1	1	0	1	0
OG0001036	1	1	1	1	1	1	1	1	1	1	1	0
OG0001037	1	1	1	1	0	1	1	1	1	1	1	1
OG0001038	1	1	1	1	0	1	1	1	1	1	1	1
OG0001039	1	1	1	1	1	1	1	1	1	1	1	1
OG0001040	1	1	1	1	1	1	1	1	1	1	1	1
OG0001041	1	1	1	1	1	1	1	1	1	1	0	1
OG0001042	1	1	1	1	0	1	1	1	1	1	1	1
OG0001043	1	1	1	1	1	1	1	1	1	1	1	0
OG0001044	1	1	1	1	1	1	1	1	1	1	0	1
OG0001045	1	1	1	1	1	1	1	1	1	1	0	1
OG0001046	1	1	1	1	1	1	1	1	1	1	1	1
OG0001047	1	1	1	1	1	1	1	1	1	1	1	1
OG0001048	1	1	1	1	1	1	1	1	1	1	1	1
OG0001049	1	1	0	1	1	1	1	1	1	1	1	1
OG0001050	1	1	0	1	1	1	1	1	1	1	1	1
OG0001051	1	1	1	1	1	1	1	1	1	1	1	1
OG0001052	1	1	1	1	1	1	1	1	1	0	1	1
OG0001053	1	1	1	1	1	1	1	1	1	1	1	1
OG0001054	1	1	1	1	1	1	1	0	1	1	1	1
OG0001055	1	1	1	1	0	1	1	1	1	1	1	0
OG0001056	1	1	1	1	1	1	1	1	1	1	1	0
OG0001057	1	1	1	1	1	1	1	1	1	0	1	1
OG0001058	1	1	1	1	0	1	1	1	1	1	1	1
OG0001059	1	1	1	1	1	1	1	0	1	1	1	1
OG0001060	1	1	1	1	1	1	1	1	1	1	1	1
OG0001061	1	1	1	1	1	1	1	1	1	1	1	1
OG0001062	1	1	1	1	1	1	1	1	1	1	1	1
OG0001063	1	1	1	1	1	1	1	1	1	1	1	0
OG0001064	1	1	1	1	1	1	1	1	1	1	1	1
OG0001065	1	1	1	1	1	1	1	1	1	1	1	0
OG0001066	1	1	1	1	1	1	0	1	1	1	1	0
OG0001067	1	1	1	1	1	1	1	1	1	1	1	1
OG0001068	1	1	1	1	1	1	1	1	1	1	0	1
OG0001069	1	1	1	1	1	1	1	1	1	1	0	1
OG0001070	1	1	1	1	1	1	1	1	1	1	1	1
OG0001071	1	1	1	1	1	1	1	1	1	1	1	1
OG0001072	1	1	1	1	1	1	1	1	1	1	1	1
OG0001073	1	1	1	1	1	1	1	1	1	1	1	1
OG0001074	1	1	1	0	1	1	1	0	1	1	1	1
OG0001075	1	1	1	1	1	1	1	1	1	1	1	1
OG0001076	1	1	1	1	0	1	1	1	1	1	1	1
OG0001077	1	1	1	1	0	1	1	1	1	1	1	1
OG0001078	1	1	0	1	1	1	1	1	1	1	1	1
OG0001079	1	1	1	1	0	1	1	1	1	1	1	1
OG0001080	1	1	1	1	1	1	0	1	1	1	1	1
OG0001081	1	1	1	1	1	1	0	1	1	1	1	1
OG0001082	1	1	1	1	1	1	1	1	1	1	0	1
OG0001083	1	1	1	1	1	1	1	1	1	1	0	1
OG0001084	1	1	1	1	0	1	1	1	1	1	1	1
OG0001085	1	1	1	1	1	1	1	1	1	1	0	1
OG0001086	1	1	1	1	1	1	1	1	1	1	1	1
OG0001087	1	1	1	1	1	1	1	1	1	1	1	1
OG0001088	1	1	1	1	1	1	1	1	1	1	1	0
OG0001089	1	1	1	1	1	1	1	1	1	1	1	1
OG0001090	1	1	1	1	1	1	1	1	1	1	1	1
OG0001091	1	1	1	1	1	1	1	1	1	1	1	1
OG0001092	1	1	1	1	1	1	1	1	1	1	1	1
OG0001093	1	1	1	1	1	1	1	1	1	1	1	1
OG0001094	1	1	1	1	1	1	1	1	1	1	1	1
OG0001095	1	1	1	1	0	1	1	1	1	1	1	1
OG0001096	1	1	1	1	1	1	1	1	1	0	1	1
OG0001097	1	1	1	1	1	1	1	1	1	1	1	1
OG0001098	1	1	1	1	1	1	1	1	1	1	1	1
OG0001099	1	1	1	1	1	1	1	1	1	1	1	1
OG0001100	0	1	1	0	1	1	0	0	0	0	0	0
OG0001101	1	1	1	1	1	1	1	1	1	1	1	1
OG0001102	1	1	1	1	1	1	1	0	1	1	1	1
OG0001103	1	1	0	1	1	1	1	1	1	1	1	1
OG0001104	1	1	1	1	0	1	1	1	1	1	1	1
OG0001105	1	1	1	1	1	1	1	1	1	1	1	1
OG0001106	1	1	1	1	1	0	1	1	1	1	1	1
OG0001107	1	1	1	1	1	1	1	0	1	1	1	1
OG0001108	1	1	1	1	0	1	1	0	1	1	1	1
OG0001109	1	0	1	1	1	1	1	1	1	1	1	1
OG0001110	1	1	1	1	0	1	0	1	1	1	0	1
OG0001111	1	1	1	1	1	1	1	1	1	1	0	1
OG0001112	1	1	1	1	1	1	0	1	1	1	1	1
OG0001113	1	0	1	1	1	1	1	1	1	1	1	1
OG0001114	1	1	1	1	0	1	1	1	1	1	1	1
OG0001115	1	1	1	1	1	1	0	1	1	1	1	1
OG0001116	1	1	1	1	1	1	0	1	1	1	1	1
OG0001117	1	0	1	1	1	1	1	1	1	1	1	1
OG0001118	1	1	1	1	1	1	1	1	1	1	0	1
OG0001119	1	1	1	1	0	1	0	1	1	1	1	1
OG0001120	1	0	1	1	1	1	1	1	1	1	1	1
OG0001121	1	1	1	1	1	1	1	1	1	0	1	0
OG0001122	1	1	1	1	1	1	1	1	1	0	1	1
OG0001123	1	1	1	1	0	1	1	1	1	1	1	1
OG0001124	1	1	0	1	1	1	1	1	1	1	0	1
OG0001125	1	1	1	1	0	1	1	1	1	0	1	1
OG0001126	1	1	1	1	1	1	1	1	1	1	0	0
OG0001127	0	1	0	1	1	0	1	1	0	1	0	0
OG0001128	1	1	1	1	1	1	1	1	1	0	1	1
OG0001129	1	1	1	1	1	1	1	0	1	1	1	1
OG0001130	1	1	1	1	1	1	1	1	1	1	1	1
OG0001131	1	1	1	1	1	1	1	1	1	1	1	1
OG0001132	1	1	1	1	1	1	1	1	1	1	1	0
OG0001133	1	1	1	1	1	1	1	1	1	1	1	0
OG0001134	1	1	1	1	1	1	0	0	1	1	1	1
OG0001135	1	1	1	1	1	1	1	0	1	1	1	1
OG0001136	1	1	1	1	1	1	0	0	1	1	1	1
OG0001137	1	1	1	1	1	1	0	0	1	1	1	1
OG0001138	1	1	1	1	1	1	0	0	1	1	1	1
OG0001139	1	1	1	1	1	1	1	1	1	0	1	0
OG0001140	1	1	1	1	1	1	1	1	1	1	0	1
OG0001141	1	1	1	1	1	1	1	1	1	0	1	1
OG0001142	1	1	1	1	1	1	1	1	1	1	1	0
OG0001143	1	1	1	1	0	1	1	1	1	1	1	1
OG0001144	1	1	1	1	1	1	1	1	1	0	1	0
OG0001145	1	1	1	1	1	1	1	1	1	0	1	0
OG0001146	1	1	1	1	1	1	0	1	1	1	1	1
OG0001147	1	1	1	1	1	1	0	1	1	1	1	1
OG0001148	1	1	1	1	1	1	0	1	1	1	1	1
OG0001149	1	1	1	0	0	1	1	1	1	1	1	1
OG0001150	1	1	1	0	1	1	1	1	1	1	1	1
OG0001151	1	1	1	1	0	1	1	1	1	1	1	0
OG0001152	1	1	1	1	1	1	0	1	1	1	1	1
OG0001153	1	1	1	1	0	1	1	1	1	1	1	1
OG0001154	1	1	1	1	0	1	1	1	1	1	1	1
OG0001155	1	1	1	1	1	1	1	1	1	0	1	0
OG0001156	1	1	1	1	1	1	1	1	1	0	1	0
OG0001157	1	1	1	1	1	1	1	1	1	1	1	1
OG0001158	1	1	1	1	1	1	0	1	1	1	1	1
OG0001159	1	1	1	1	1	1	1	0	1	1	1	1
OG0001160	1	1	1	1	1	1	1	1	1	1	1	0
OG0001161	1	1	1	1	1	1	1	1	1	0	1	1
OG0001162	1	1	1	1	1	1	1	0	1	1	1	1
OG0001163	1	1	1	1	1	1	1	1	1	0	1	1
OG0001164	1	1	1	1	1	1	1	1	1	1	1	1
OG0001165	1	1	1	1	1	1	1	1	1	0	1	1
OG0001166	1	1	1	1	0	1	1	1	1	1	1	1
OG0001167	1	1	1	1	1	1	1	1	1	1	1	1
OG0001168	1	1	1	1	1	1	1	1	1	0	1	0
OG0001169	1	1	1	1	1	1	1	1	1	1	1	1
OG0001170	1	1	1	1	1	1	1	1	1	1	1	1
OG0001171	1	1	1	1	1	1	1	1	1	1	1	1
OG0001172	1	1	1	1	1	1	1	1	1	1	1	1
OG0001173	1	1	1	1	1	1	1	1	1	1	1	1
OG0001174	1	1	1	1	1	1	1	1	1	1	1	1
OG0001175	1	1	1	1	1	1	1	1	1	1	1	1
OG0001176	1	1	1	1	1	1	1	1	1	1	1	1
OG0001177	1	1	1	1	1	1	1	1	1	1	1	1
OG0001178	1	1	1	1	1	1	1	1	1	1	1	1
OG0001179	1	1	1	1	1	1	1	1	1	1	1	1
OG0001180	1	1	1	1	1	1	1	1	1	1	1	1
OG0001181	1	1	1	1	1	1	1	1	1	1	1	1
OG0001182	1	1	1	1	1	1	1	1	1	1	1	1
OG0001183	1	1	1	1	1	1	1	1	1	1	1	1
OG0001184	1	1	0	1	0	1	1	0	1	1	1	1
OG0001185	1	1	0	1	1	1	1	1	1	1	1	1
OG0001186	1	1	1	1	1	1	1	0	1	0	1	1
OG0001187	1	1	1	1	0	1	1	1	1	0	1	1
OG0001188	1	1	1	1	1	1	0	1	1	1	0	1
OG0001189	1	1	1	1	1	1	0	0	1	1	1	1
OG0001190	1	1	1	1	1	1	0	1	1	1	1	1
OG0001191	1	1	1	1	1	1	1	0	1	0	1	0
OG0001192	1	1	1	1	0	1	1	1	1	1	1	1
OG0001193	1	1	1	1	1	1	1	1	1	0	1	0
OG0001194	1	1	1	1	1	1	1	1	1	0	1	0
OG0001195	1	1	1	1	0	1	1	1	1	1	1	1
OG0001196	1	1	1	1	0	1	1	1	1	1	1	1
OG0001197	0	1	1	1	1	1	1	1	1	1	1	1
OG0001198	1	1	1	1	1	1	1	1	1	1	1	1
OG0001199	1	1	1	1	1	1	1	1	1	1	1	1
OG0001200	1	1	1	1	1	1	1	1	1	1	0	1
OG0001201	1	1	1	1	1	1	1	1	1	1	1	0
OG0001202	1	1	1	1	0	1	1	1	1	1	1	1
OG0001203	1	1	1	1	1	1	1	1	1	1	1	1
OG0001204	1	1	1	1	1	1	1	1	1	1	1	1
OG0001205	1	1	1	1	1	1	0	1	1	0	1	0
OG0001206	1	1	1	1	1	1	1	1	1	1	1	1
OG0001207	1	1	1	1	1	1	1	1	1	1	1	1
OG0001208	1	1	1	1	1	1	1	1	1	1	1	1
OG0001209	1	1	1	1	1	1	1	1	1	1	1	1
OG0001210	1	1	1	1	1	1	1	1	1	1	1	1
OG0001211	1	1	1	1	1	1	1	1	1	1	1	1
OG0001212	1	1	1	1	1	1	1	1	1	1	1	1
OG0001213	1	1	1	1	1	1	1	1	1	1	1	1
OG0001214	1	1	1	1	1	1	1	1	1	1	1	1
OG0001215	1	1	1	1	1	1	1	1	1	1	1	1
OG0001216	1	1	1	1	1	1	1	1	1	1	1	1
OG0001217	1	1	1	1	1	1	1	1	1	1	1	1
OG0001218	1	1	1	1	1	1	1	1	1	1	1	1
OG0001219	1	1	1	1	1	1	1	1	1	1	1	1
OG0001220	1	1	1	1	1	1	1	1	1	1	1	1
OG0001221	1	1	1	1	1	1	1	1	1	1	1	1
OG0001222	1	1	1	1	1	1	1	0	1	1	1	1
OG0001223	1	1	1	1	1	1	1	1	1	1	1	1
OG0001224	1	1	1	1	1	1	0	1	1	1	1	1
OG0001225	1	1	1	1	1	1	1	1	1	1	1	1
OG0001226	1	1	1	1	1	1	1	1	1	1	1	1
OG0001227	1	1	1	1	1	1	1	1	1	1	1	1
OG0001228	1	1	1	1	1	1	1	1	1	1	1	1
OG0001229	1	1	1	1	1	1	1	0	1	1	1	1
OG0001230	1	1	1	1	0	1	1	1	1	1	0	1
OG0001231	1	1	1	1	1	1	1	1	1	1	1	1
OG0001232	1	1	1	1	1	1	1	1	1	1	1	1
OG0001233	1	1	1	1	1	1	1	1	1	1	1	1
OG0001234	1	1	1	1	1	1	1	0	1	1	1	0
OG0001235	1	1	1	1	1	1	1	1	1	1	1	1
OG0001236	1	1	1	1	1	1	1	1	1	1	1	1
OG0001237	1	1	1	1	1	1	1	1	1	1	1	1
OG0001238	1	1	1	1	1	1	1	1	1	1	1	1
OG0001239	1	1	1	1	1	1	1	1	1	1	1	1
OG0001240	1	1	1	1	1	1	1	1	1	1	0	1
OG0001241	1	1	1	1	1	1	1	1	1	1	1	1
OG0001242	1	1	1	1	1	1	1	1	1	1	1	1
OG0001243	1	1	1	1	1	1	1	1	1	1	1	1
OG0001244	1	1	1	1	1	1	1	1	1	1	1	1
OG0001245	1	1	1	1	1	1	1	1	1	1	1	1
OG0001246	1	1	1	1	1	1	1	1	1	1	1	1
OG0001247	1	1	1	1	1	1	1	1	1	1	1	1
OG0001248	1	1	1	1	1	1	1	1	1	1	1	0
OG0001249	1	1	1	1	1	1	1	1	1	1	1	1
OG0001250	1	1	1	1	1	1	1	1	1	1	0	1
OG0001251	1	1	1	1	0	1	1	1	1	1	1	1
OG0001252	1	1	1	1	1	1	1	1	1	1	1	1
OG0001253	1	1	1	1	1	1	1	1	1	1	1	1
OG0001254	1	1	1	1	1	1	1	1	1	1	1	1
OG0001255	1	1	1	1	1	1	1	1	1	1	1	1
OG0001256	1	1	1	1	1	1	1	1	1	1	1	1
OG0001257	1	1	1	1	1	1	1	1	1	1	1	1
OG0001258	1	1	1	1	1	1	1	1	1	1	1	1
OG0001259	1	1	1	1	1	1	1	1	1	1	1	1
OG0001260	1	1	1	1	1	1	1	1	1	1	1	1
OG0001261	1	1	1	1	1	1	1	1	1	1	1	1
OG0001262	1	1	1	1	1	1	1	1	1	1	1	1
OG0001263	1	1	1	1	1	1	1	1	1	1	1	1
OG0001264	1	1	1	1	1	1	1	1	1	1	1	0
OG0001265	1	1	1	1	1	1	1	1	1	1	1	1
OG0001266	1	1	1	1	1	1	1	1	1	1	0	1
OG0001267	1	1	1	1	1	1	1	1	1	1	1	1
OG0001268	1	1	1	1	1	1	1	1	1	1	1	1
OG0001269	1	1	1	1	1	1	1	1	1	1	1	1
OG0001270	1	1	1	1	1	1	1	1	1	1	1	1
OG0001271	1	1	1	1	1	1	1	1	1	1	1	1
OG0001272	1	1	1	1	1	1	1	1	1	1	1	1
OG0001273	1	1	1	1	1	1	1	1	1	1	1	1
OG0001274	1	1	1	1	1	1	1	1	1	1	1	1
OG0001275	1	1	1	1	1	1	1	1	1	1	1	1
OG0001276	1	1	1	1	1	1	1	1	1	1	1	1
OG0001277	1	1	1	1	1	1	1	1	1	1	1	1
OG0001278	1	1	1	1	1	1	1	1	1	1	1	1
OG0001279	1	1	1	1	1	1	1	1	1	1	1	1
OG0001280	1	1	1	1	1	1	1	1	1	1	1	1
OG0001281	1	1	1	1	1	1	1	1	1	1	1	1
OG0001282	1	1	1	1	1	1	1	1	1	1	1	1
OG0001283	1	1	1	1	1	1	1	1	1	1	1	0
OG0001284	1	1	1	1	1	1	1	1	1	1	1	0
OG0001285	1	1	1	1	0	1	1	1	1	1	1	1
OG0001286	1	1	1	1	1	1	1	1	1	1	1	1
OG0001287	1	1	1	1	1	1	1	1	1	1	1	1
OG0001288	1	1	1	1	1	1	1	1	1	1	1	1
OG0001289	1	1	1	1	1	1	1	1	1	1	1	1
OG0001290	1	1	1	1	1	1	0	1	1	1	1	1
OG0001291	1	1	1	1	1	1	1	1	1	1	1	0
OG0001292	1	1	1	1	1	1	1	1	1	1	1	1
OG0001293	1	1	1	1	1	1	1	1	1	1	1	1
OG0001294	1	1	1	1	1	1	1	1	1	1	1	1
OG0001295	1	1	1	1	1	1	1	1	1	1	1	1
OG0001296	1	1	1	1	1	1	1	1	1	1	1	1
OG0001297	1	1	1	1	1	1	1	1	1	1	1	1
OG0001298	1	1	1	1	1	1	1	1	1	1	1	1
OG0001299	1	1	1	1	1	1	1	1	1	1	1	1
OG0001300	1	1	1	1	1	1	1	1	1	1	1	1
OG0001301	1	1	1	1	1	1	1	1	1	1	1	1
OG0001302	1	1	1	1	1	1	1	1	1	1	1	1
OG0001303	1	1	1	1	1	1	1	1	1	1	1	0
OG0001304	1	1	1	1	1	1	1	1	1	1	1	1
OG0001305	1	1	1	1	1	1	1	1	1	1	1	1
OG0001306	0	0	0	0	0	0	1	0	0	0	0	0
OG0001307	1	1	1	1	1	1	1	0	1	1	1	1
OG0001308	1	1	0	1	0	1	0	1	1	1	1	1
OG0001309	1	1	1	1	0	1	1	1	1	1	0	1
OG0001310	1	1	0	1	0	1	1	1	1	1	1	1
OG0001311	1	1	1	1	1	1	0	1	1	1	1	1
OG0001312	1	1	1	1	1	1	0	1	1	0	1	0
OG0001313	0	0	0	1	1	1	0	1	1	1	1	0
OG0001314	1	1	1	1	0	1	1	1	1	1	1	1
OG0001315	1	1	1	1	1	1	1	1	1	1	0	1
OG0001316	1	1	1	1	1	1	1	1	1	1	0	1
OG0001317	1	1	1	1	1	1	1	0	1	1	0	0
OG0001318	1	1	1	1	1	1	1	1	1	0	1	0
OG0001319	1	1	1	0	1	1	0	1	1	1	1	1
OG0001320	1	0	1	1	1	1	1	1	1	1	1	1
OG0001321	1	1	1	1	1	0	1	1	1	1	1	1
OG0001322	1	1	1	1	1	1	1	1	1	0	1	0
OG0001323	1	0	1	1	0	1	1	1	1	1	1	1
OG0001324	1	1	1	1	1	1	0	0	1	1	1	1
OG0001325	1	1	1	1	1	1	0	0	1	1	1	1
OG0001326	1	1	1	1	1	1	0	0	1	1	1	1
OG0001327	1	1	1	1	0	1	1	0	1	1	0	1
OG0001328	1	1	1	1	0	1	1	1	1	0	1	1
OG0001329	1	1	1	1	1	1	1	1	1	0	1	0
OG0001330	1	1	1	1	1	1	1	1	1	1	1	1
OG0001331	1	1	0	1	1	1	1	0	1	0	1	1
OG0001332	1	1	1	1	1	1	1	1	1	0	1	1
OG0001333	1	1	1	1	1	1	1	1	1	0	1	0
OG0001334	1	1	1	1	0	1	1	1	1	1	0	1
OG0001335	1	1	1	1	1	1	1	0	1	0	1	1
OG0001336	1	1	1	1	1	1	1	1	1	0	1	0
OG0001337	1	1	1	1	0	1	1	1	1	0	1	1
OG0001338	1	1	1	1	1	1	1	1	1	0	1	1
OG0001339	1	1	1	0	1	1	1	1	1	1	1	1
OG0001340	1	0	1	1	1	1	1	1	1	0	1	1
OG0001341	1	1	1	1	1	1	1	0	1	1	1	0
OG0001342	1	1	1	1	1	1	1	1	1	1	1	1
OG0001343	1	1	1	1	1	1	1	0	1	0	1	0
OG0001344	1	1	1	1	0	1	1	1	1	1	1	1
OG0001345	1	1	1	1	1	1	1	1	1	0	1	0
OG0001346	1	1	1	1	1	1	0	1	1	0	1	0
OG0001347	1	1	1	0	1	1	1	1	1	1	1	1
OG0001348	1	1	1	1	1	1	0	1	1	1	1	1
OG0001349	1	1	1	1	1	1	1	1	1	1	1	1
OG0001350	1	1	1	1	1	1	1	1	1	1	1	1
OG0001351	1	1	1	1	1	1	1	1	1	1	1	1
OG0001352	1	1	1	1	1	1	1	1	1	1	1	1
OG0001353	1	1	1	1	1	1	1	1	1	1	1	1
OG0001354	1	1	1	1	1	1	1	1	1	1	1	1
OG0001355	1	1	1	1	1	1	1	1	1	1	1	1
OG0001356	1	0	1	1	1	1	1	1	1	1	1	1
OG0001357	1	0	1	1	0	1	1	1	1	1	1	1
OG0001358	1	1	1	1	0	1	1	1	1	1	1	1
OG0001359	1	1	1	1	1	1	0	1	1	1	1	1
OG0001360	1	1	1	1	1	1	1	1	1	1	1	0
OG0001361	1	0	1	1	1	1	1	0	1	1	1	1
OG0001362	1	0	1	1	1	1	1	0	1	1	1	1
OG0001363	1	1	1	1	0	1	1	1	1	1	1	1
OG0001364	1	1	1	1	0	1	1	1	1	1	1	1
OG0001365	1	1	1	1	0	1	1	1	1	1	1	1
OG0001366	1	1	1	1	0	1	1	1	1	1	1	1
OG0001367	1	1	1	1	1	1	1	1	1	1	1	1
OG0001368	1	1	1	1	1	1	0	1	1	1	1	1
OG0001369	1	1	1	1	1	1	1	1	1	1	1	1
OG0001370	1	1	1	1	1	1	1	1	1	1	1	1
OG0001371	1	1	1	1	1	1	1	1	1	1	1	1
OG0001372	1	1	1	1	1	1	1	1	1	1	1	0
OG0001373	1	1	1	1	1	1	1	1	1	1	1	1
OG0001374	1	1	1	1	1	1	1	1	1	1	1	1
OG0001375	1	1	1	1	1	1	1	1	1	1	1	1
OG0001376	1	1	1	1	1	1	1	1	1	1	1	1
OG0001377	1	1	1	1	1	1	1	1	1	1	1	1
OG0001378	1	1	1	1	1	1	0	1	1	1	1	1
OG0001379	1	1	1	1	1	1	1	1	1	1	1	0
OG0001380	1	1	1	1	1	1	1	1	1	1	1	1
OG0001381	1	1	1	1	1	1	1	1	1	1	1	1
OG0001382	1	1	1	1	1	1	1	1	1	1	1	1
OG0001383	1	1	1	1	1	1	1	1	1	1	1	0
OG0001384	1	1	1	1	1	1	1	0	1	1	1	1
OG0001385	1	1	1	1	1	1	1	1	1	1	1	0
OG0001386	1	1	1	1	1	1	1	1	1	1	1	0
OG0001387	1	1	1	1	1	1	1	1	1	1	1	1
OG0001388	1	1	1	1	1	1	1	0	1	1	1	1
OG0001389	1	1	1	1	1	1	1	1	1	1	1	0
OG0001390	1	1	1	1	0	1	1	1	1	1	1	1
OG0001391	1	1	1	1	1	1	1	1	1	1	1	1
OG0001392	1	1	1	1	1	1	1	1	1	1	1	1
OG0001393	1	1	1	1	1	1	1	1	1	1	1	1
OG0001394	1	1	1	1	1	1	1	1	1	1	1	1
OG0001395	1	1	1	1	1	1	1	1	1	1	1	0
OG0001396	1	1	1	1	1	1	1	1	1	1	1	0
OG0001397	1	1	1	1	1	1	1	1	1	1	0	1
OG0001398	1	1	1	1	1	1	0	1	1	1	1	1
OG0001399	1	1	1	1	1	1	1	1	1	1	1	1
OG0001400	1	1	1	1	1	1	1	1	1	1	1	1
OG0001401	1	1	1	1	1	1	1	1	1	1	1	1
OG0001402	1	1	1	1	1	1	1	1	1	1	1	1
OG0001403	1	1	1	1	1	1	1	1	1	1	1	1
OG0001404	1	1	1	1	1	1	1	1	1	1	1	1
OG0001405	1	1	1	1	1	1	1	1	1	1	1	0
OG0001406	1	1	1	1	1	1	1	1	1	1	1	1
OG0001407	1	1	1	1	1	1	1	1	1	1	1	1
OG0001408	1	1	1	1	1	1	1	1	1	1	1	1
OG0001409	1	1	1	1	1	1	1	1	1	1	1	1
OG0001410	1	1	1	1	1	1	1	1	1	1	1	1
OG0001411	1	1	1	1	1	1	1	1	1	1	1	1
OG0001412	1	1	1	1	1	1	1	1	1	1	1	1
OG0001413	1	1	1	1	1	1	1	1	1	1	1	1
OG0001414	1	1	0	1	1	1	1	1	1	1	1	1
OG0001415	1	1	1	1	1	1	1	1	1	1	1	0
OG0001416	1	1	1	1	1	1	1	1	1	1	1	0
OG0001417	1	1	1	1	1	1	1	0	1	1	0	0
OG0001418	1	1	1	1	0	1	1	1	1	1	1	0
OG0001419	1	1	1	1	0	1	1	1	1	1	1	1
OG0001420	1	1	1	1	1	1	1	1	1	1	1	1
OG0001421	1	1	1	1	1	1	1	1	1	1	1	1
OG0001422	1	1	1	1	1	1	1	1	1	1	1	1
OG0001423	1	1	1	1	1	1	1	1	1	1	1	1
OG0001424	1	1	1	1	1	1	1	1	1	1	1	1
OG0001425	1	1	1	1	1	1	1	1	1	1	1	1
OG0001426	1	1	1	1	1	1	1	1	1	1	1	1
OG0001427	1	1	1	1	1	1	1	1	1	1	1	1
OG0001428	1	1	1	1	1	1	1	1	1	1	0	1
OG0001429	1	1	1	1	1	1	1	1	1	1	1	1
OG0001430	1	1	1	1	1	1	1	1	1	1	1	1
OG0001431	1	1	1	1	1	1	1	1	1	1	1	1
OG0001432	1	1	1	1	1	1	1	1	1	1	1	1
OG0001433	1	1	1	1	1	1	1	1	1	1	1	1
OG0001434	1	1	1	1	1	1	1	1	1	1	1	1
OG0001435	1	1	1	1	1	1	1	1	1	1	1	0
OG0001436	1	1	1	1	1	1	1	1	1	0	1	0
OG0001437	1	1	1	1	0	1	1	0	1	1	1	1
OG0001438	1	1	1	1	1	1	1	1	1	1	1	1
OG0001439	1	1	1	1	1	1	1	1	1	1	1	0
OG0001440	1	1	1	1	0	1	1	1	1	1	1	1
OG0001441	1	1	1	1	1	1	1	1	1	1	1	1
OG0001442	1	1	1	1	1	1	1	1	1	1	1	0
OG0001443	1	1	1	1	1	1	0	1	1	1	1	1
OG0001444	1	1	1	1	1	1	1	1	1	1	1	1
OG0001445	1	1	1	1	1	1	1	1	1	1	1	0
OG0001446	1	1	1	1	1	1	1	1	1	1	1	0
OG0001447	1	1	1	1	1	1	0	1	1	1	1	1
OG0001448	1	1	1	1	1	1	0	1	1	1	1	1
OG0001449	1	1	1	1	1	1	0	1	1	1	1	1
OG0001450	1	1	1	1	1	1	0	1	1	1	1	1
OG0001451	1	1	1	1	1	1	1	1	1	1	1	1
OG0001452	1	1	1	1	1	1	1	1	1	1	1	1
OG0001453	1	1	1	1	0	1	1	1	1	1	1	1
OG0001454	1	1	1	1	1	1	1	1	1	1	1	1
OG0001455	1	1	1	1	1	1	1	1	1	1	0	1
OG0001456	1	1	1	1	0	1	1	1	1	1	1	1
OG0001457	1	1	1	1	1	1	1	1	1	1	1	1
OG0001458	1	1	1	1	1	1	1	1	1	1	1	1
OG0001459	1	1	1	1	1	1	1	1	1	1	1	1
OG0001460	1	1	1	1	1	1	1	1	1	1	1	1
OG0001461	1	1	1	1	1	1	1	1	1	1	1	1
OG0001462	1	1	1	1	1	1	1	1	1	1	1	1
OG0001463	1	1	1	1	1	1	1	0	1	1	1	1
OG0001464	1	1	1	1	1	1	1	1	1	1	1	1
OG0001465	1	1	1	1	1	0	1	1	1	1	1	1
OG0001466	1	1	1	1	1	1	1	1	1	1	0	0
OG0001467	1	1	1	1	1	1	1	1	1	1	0	0
OG0001468	1	1	1	1	1	1	1	0	1	1	0	1
OG0001469	1	1	1	1	0	0	1	1	1	1	1	1
OG0001470	1	1	1	1	1	1	1	1	1	0	1	1
OG0001471	1	1	1	1	1	1	1	0	1	1	1	1
OG0001472	1	1	1	1	0	1	1	1	1	1	1	1
OG0001473	1	1	1	1	1	1	1	1	1	0	0	0
OG0001474	1	1	1	1	1	1	1	0	1	1	1	1
OG0001475	1	1	1	1	1	1	1	1	0	1	1	1
OG0001476	1	1	1	1	0	1	1	1	1	0	1	1
OG0001477	1	1	1	1	0	1	1	1	1	0	1	1
OG0001478	1	1	1	1	1	1	1	1	1	1	0	1
OG0001479	1	0	1	1	0	1	1	1	1	1	1	1
OG0001480	1	1	1	1	1	0	1	0	1	1	1	1
OG0001481	1	1	1	0	1	1	1	1	1	1	1	1
OG0001482	1	1	1	1	1	1	1	1	1	0	0	0
OG0001483	1	1	1	1	1	1	1	1	1	1	1	1
OG0001484	1	1	1	1	1	1	1	1	1	1	1	1
OG0001485	1	1	1	1	1	1	1	1	1	1	1	1
OG0001486	1	1	1	1	1	1	1	1	1	1	1	1
OG0001487	1	1	1	1	1	1	1	1	1	1	1	1
OG0001488	1	1	1	1	1	1	1	1	1	1	1	1
OG0001489	1	1	1	1	1	1	1	1	1	1	1	1
OG0001490	1	1	1	1	1	1	1	1	1	1	1	1
OG0001491	1	1	1	1	1	1	1	1	1	1	1	1
OG0001492	1	1	1	1	1	1	1	1	1	1	1	1
OG0001493	1	1	1	1	1	1	1	1	1	1	1	1
OG0001494	1	1	1	1	1	1	1	1	1	1	1	1
OG0001495	1	1	1	1	1	1	1	1	1	1	1	1
OG0001496	1	1	1	1	0	1	1	1	1	1	1	0
OG0001497	1	0	1	1	0	1	1	1	1	1	1	1
OG0001498	1	1	1	1	1	1	1	1	1	0	0	0
OG0001499	1	1	1	1	1	1	1	1	1	1	1	0
OG0001500	1	1	1	1	1	1	0	1	1	1	1	1
OG0001501	1	1	1	1	1	1	1	1	1	1	1	0
OG0001502	1	1	1	1	1	1	1	1	1	1	1	0
OG0001503	1	1	1	1	1	1	1	1	1	1	1	1
OG0001504	1	1	1	1	0	1	1	1	1	1	1	1
OG0001505	1	1	1	1	1	1	1	1	1	1	1	1
OG0001506	1	1	1	1	0	1	1	1	1	1	1	1
OG0001507	1	1	1	1	1	1	0	1	1	1	1	1
OG0001508	1	1	1	1	1	1	1	1	1	1	0	1
OG0001509	1	1	1	1	1	1	1	1	1	1	1	1
OG0001510	1	1	1	1	1	1	0	1	0	0	1	1
OG0001511	1	1	1	1	1	1	0	1	1	1	1	1
OG0001512	1	1	0	1	1	1	1	1	1	1	1	0
OG0001513	1	1	0	1	0	1	1	1	1	1	1	0
OG0001514	1	1	1	1	1	1	1	1	1	0	1	0
OG0001515	1	1	1	1	1	1	1	1	1	1	1	1
OG0001516	1	1	1	0	1	1	1	1	1	1	1	1
OG0001517	1	1	1	1	1	1	1	1	1	1	0	0
OG0001518	1	1	1	1	1	1	1	1	1	0	1	1
OG0001519	1	1	1	1	1	1	1	1	1	1	0	1
OG0001520	1	1	1	1	1	1	1	1	1	1	1	0
OG0001521	1	1	1	1	1	1	0	1	1	1	1	1
OG0001522	1	1	1	1	1	1	1	1	1	1	1	1
OG0001523	1	1	1	1	1	1	1	1	1	1	1	1
OG0001524	1	1	1	1	0	1	0	1	1	1	1	0
OG0001525	1	1	1	1	1	1	1	1	1	1	0	1
OG0001526	1	1	1	1	1	1	1	1	1	1	1	1
OG0001527	1	1	1	1	1	1	1	1	1	1	1	1
OG0001528	1	1	1	1	0	1	1	1	1	1	1	1
OG0001529	1	0	1	1	1	1	1	1	1	1	1	1
OG0001530	1	1	1	1	0	1	1	1	1	1	1	1
OG0001531	1	1	1	1	1	1	1	1	1	0	1	1
OG0001532	1	1	1	1	1	1	1	1	1	1	0	1
OG0001533	1	1	1	1	0	1	0	1	1	1	1	1
OG0001534	1	1	1	1	0	1	1	1	1	1	1	1
OG0001535	1	1	1	1	1	1	1	1	1	0	1	0
OG0001536	1	1	1	1	1	1	1	1	1	0	1	0
OG0001537	1	1	1	1	1	1	1	1	1	1	1	1
OG0001538	1	1	1	1	1	1	1	1	1	1	1	1
OG0001539	1	1	1	1	1	1	1	1	1	1	1	1
OG0001540	1	1	1	1	1	1	1	1	1	0	1	1
OG0001541	1	1	1	1	1	1	1	1	1	1	0	1
OG0001542	1	1	1	1	1	1	1	1	1	0	1	0
OG0001543	1	1	1	1	1	1	1	1	1	1	1	1
OG0001544	1	1	1	1	1	1	1	1	1	1	1	1
OG0001545	1	1	1	1	1	1	1	1	1	1	1	1
OG0001546	1	1	1	1	1	1	1	1	1	1	1	0
OG0001547	1	1	1	1	1	1	1	1	1	0	1	1
OG0001548	1	1	1	1	0	1	1	1	1	1	1	1
OG0001549	1	1	1	1	0	1	1	1	1	1	0	1
OG0001550	1	1	1	1	1	1	1	0	1	0	1	0
OG0001551	1	1	1	1	1	1	1	1	1	0	1	0
OG0001552	1	1	0	1	1	1	0	1	1	1	1	1
OG0001553	1	1	1	1	1	1	0	1	1	1	1	1
OG0001554	1	1	1	1	1	1	0	1	1	1	1	0
OG0001555	1	1	1	1	0	1	1	1	1	1	1	1
OG0001556	1	1	1	1	1	1	0	1	1	1	1	1
OG0001557	1	1	1	1	1	1	1	1	1	1	1	1
OG0001558	1	1	1	1	1	1	1	1	1	0	1	1
OG0001559	1	1	1	1	1	1	1	1	1	1	1	1
OG0001560	1	1	1	1	1	1	1	1	1	1	1	1
OG0001561	1	1	1	1	1	1	1	1	1	1	1	0
OG0001562	1	1	1	1	1	1	1	1	1	1	1	1
OG0001563	1	1	1	1	1	1	1	1	1	1	1	1
OG0001564	1	1	1	1	1	1	1	1	1	0	1	1
OG0001565	1	1	1	1	1	1	1	1	1	0	1	1
OG0001566	1	1	1	1	1	1	1	1	1	1	0	1
OG0001567	1	1	1	0	1	1	1	1	1	1	1	1
OG0001568	0	1	0	0	0	0	0	1	0	0	0	0
OG0001569	1	1	1	1	1	1	1	1	1	0	1	1
OG0001570	1	1	1	1	1	1	1	1	1	1	1	1
OG0001571	1	1	0	1	1	1	1	1	1	1	1	1
OG0001572	1	1	1	1	1	1	1	1	1	1	1	0
OG0001573	1	1	1	1	1	1	1	1	1	1	1	1
OG0001574	1	0	1	1	1	1	1	1	1	1	1	1
OG0001575	1	1	0	1	1	1	1	1	1	1	1	1
OG0001576	1	1	1	1	1	1	1	1	1	1	1	0
OG0001577	1	1	1	1	1	1	1	1	1	1	0	1
OG0001578	1	1	1	1	1	1	1	1	1	1	0	1
OG0001579	1	1	1	1	0	1	1	1	1	1	0	1
OG0001580	1	1	1	1	0	1	1	1	1	1	0	1
OG0001581	1	1	1	0	1	1	1	1	1	1	0	0
OG0001582	1	1	1	1	1	1	1	0	1	1	0	1
OG0001583	0	1	1	1	1	1	1	1	1	1	1	1
OG0001584	1	1	1	0	1	1	0	0	1	1	1	0
OG0001585	1	1	1	1	1	0	1	0	1	1	1	1
OG0001586	1	1	1	1	0	1	0	0	1	1	1	1
OG0001587	1	1	1	0	1	1	0	0	1	1	1	1
OG0001588	1	1	1	1	1	1	1	1	1	0	0	0
OG0001589	1	1	1	1	1	1	0	1	1	1	1	0
OG0001590	1	0	1	1	1	1	1	1	1	1	1	1
OG0001591	1	1	1	1	1	1	0	1	1	0	0	1
OG0001592	1	1	1	1	0	1	1	1	1	0	1	1
OG0001593	1	1	1	1	1	1	0	1	1	0	1	0
OG0001594	1	1	1	1	1	1	0	1	1	0	1	0
OG0001595	1	1	1	1	0	1	0	0	1	0	1	1
OG0001596	1	0	1	1	1	1	1	1	1	1	1	1
OG0001597	1	1	1	1	1	1	1	1	1	0	1	1
OG0001598	1	1	1	1	1	1	1	0	1	1	1	1
OG0001599	1	1	1	1	1	1	1	1	1	0	1	0
OG0001600	1	1	1	1	1	1	0	1	1	0	1	1
OG0001601	1	1	0	1	1	1	1	1	1	1	0	1
OG0001602	1	1	1	1	0	1	0	1	1	1	1	1
OG0001603	1	1	1	1	1	1	1	1	1	1	0	0
OG0001604	1	0	1	1	1	1	1	1	1	1	1	1
OG0001605	1	1	1	1	1	1	1	1	1	1	1	1
OG0001606	1	1	0	1	0	1	1	1	1	1	1	1
OG0001607	1	1	1	1	1	1	1	1	1	0	1	0
OG0001608	1	1	1	1	0	1	1	1	1	1	1	1
OG0001609	0	1	0	0	1	0	1	0	1	0	0	0
OG0001610	1	1	0	1	0	1	1	1	1	1	1	1
OG0001611	0	1	1	1	1	1	1	1	1	0	1	1
OG0001612	1	1	1	1	1	1	1	1	1	1	1	0
OG0001613	1	1	1	1	1	1	1	0	1	0	1	1
OG0001614	1	1	1	1	1	1	1	1	1	1	1	1
OG0001615	1	1	1	1	1	1	1	1	1	1	1	0
OG0001616	1	1	1	1	1	1	1	1	1	1	0	1
OG0001617	1	1	1	1	1	1	1	1	1	1	0	1
OG0001618	1	1	1	1	1	1	0	1	1	0	1	1
OG0001619	1	1	1	1	1	1	0	1	1	0	1	0
OG0001620	1	1	1	1	1	1	1	1	1	1	1	1
OG0001621	1	1	1	1	0	1	1	1	1	1	0	1
OG0001622	1	1	1	1	1	1	1	1	1	1	0	1
OG0001623	1	1	1	1	1	1	1	1	1	0	1	0
OG0001624	1	1	1	1	1	1	1	1	1	0	1	0
OG0001625	1	1	1	1	1	1	1	1	1	1	1	0
OG0001626	1	1	1	1	1	1	1	0	1	1	1	1
OG0001627	1	1	1	1	1	1	1	0	1	1	1	1
OG0001628	0	1	1	1	1	1	1	1	1	1	1	1
OG0001629	1	1	1	1	1	1	1	1	1	0	1	1
OG0001630	1	1	1	1	1	1	1	1	1	1	1	0
OG0001631	1	1	1	1	0	1	0	1	1	1	1	1
OG0001632	1	1	1	1	1	1	1	1	1	0	1	1
OG0001633	1	1	1	1	1	1	0	1	1	1	1	0
OG0001634	1	1	1	1	1	1	1	1	1	1	1	1
OG0001635	1	1	1	1	1	1	1	1	1	1	1	1
OG0001636	1	1	1	1	1	1	1	1	1	1	1	1
OG0001637	1	0	1	1	1	1	1	1	1	1	1	1
OG0001638	1	0	1	1	1	1	1	1	1	1	1	1
OG0001639	1	1	1	1	0	1	1	1	1	1	1	0
OG0001640	1	1	1	1	1	1	1	1	1	0	1	0
OG0001641	1	1	1	1	1	1	1	1	1	0	1	0
OG0001642	1	1	1	1	1	1	0	1	1	0	1	1
OG0001643	1	1	1	1	1	1	1	1	1	0	1	0
OG0001644	1	1	1	1	0	1	1	0	1	1	1	1
OG0001645	1	1	1	1	1	1	1	1	1	1	0	1
OG0001646	1	1	1	1	1	1	1	1	1	1	1	1
OG0001647	1	1	1	1	1	1	1	1	1	1	0	1
OG0001648	1	1	1	1	1	1	1	1	1	1	1	1
OG0001649	1	1	1	1	1	1	1	1	1	1	1	1
OG0001650	1	1	1	1	1	1	1	1	1	0	1	1
OG0001651	1	1	1	1	1	1	1	0	1	1	1	0
OG0001652	1	1	1	1	1	1	1	1	1	0	1	0
OG0001653	1	1	1	1	1	1	1	1	1	1	1	1
OG0001654	1	1	1	1	0	1	1	1	1	1	1	1
OG0001655	1	1	1	1	1	1	0	1	1	1	1	1
OG0001656	1	1	1	1	1	1	1	1	1	1	0	1
OG0001657	1	1	1	1	1	1	1	1	1	0	1	1
OG0001658	1	1	1	1	1	1	1	1	1	0	1	1
OG0001659	1	0	0	1	1	1	1	0	1	1	1	1
OG0001660	0	0	1	1	0	1	0	0	0	0	0	0
OG0001661	1	1	1	1	1	1	1	1	1	1	1	0
OG0001662	0	1	0	0	1	0	0	1	0	0	0	1
OG0001663	1	1	1	1	1	1	1	1	1	1	1	0
OG0001664	1	1	0	1	1	1	0	1	1	1	1	1
OG0001665	1	1	0	1	1	1	0	1	1	1	1	1
OG0001666	1	1	1	1	1	1	1	1	1	1	1	1
OG0001667	1	1	1	1	1	1	1	1	1	1	1	0
OG0001668	1	1	1	1	1	1	1	1	1	0	1	0
OG0001669	1	1	1	1	1	1	1	0	1	1	1	1
OG0001670	1	1	1	1	1	1	1	1	1	1	0	1
OG0001671	1	1	1	1	1	1	1	1	1	1	0	1
OG0001672	1	1	1	1	1	1	1	1	1	1	1	0
OG0001673	1	1	1	1	1	1	1	0	1	0	1	1
OG0001674	1	0	0	1	0	1	1	0	1	1	1	1
OG0001675	1	0	0	1	0	1	1	0	1	1	1	1
OG0001676	1	1	1	1	0	1	1	0	1	1	1	0
OG0001677	1	0	1	1	1	1	1	0	1	1	0	1
OG0001678	1	1	1	0	1	1	0	1	1	0	1	0
OG0001679	1	1	1	1	1	1	1	1	0	1	1	1
OG0001680	1	1	1	1	1	1	1	1	1	0	0	0
OG0001681	1	0	1	1	1	1	0	1	1	0	1	1
OG0001682	1	1	1	1	1	1	0	0	1	1	0	1
OG0001683	1	1	1	1	1	1	1	1	1	1	1	1
OG0001684	0	1	1	1	1	1	1	1	1	1	1	1
OG0001685	0	0	1	1	1	1	1	1	1	1	1	1
OG0001686	0	0	1	1	1	1	1	1	1	1	1	1
OG0001687	0	0	1	1	1	1	1	1	1	1	1	1
OG0001688	1	1	1	1	1	1	1	1	1	0	0	0
OG0001689	1	1	1	1	1	1	1	1	1	0	1	0
OG0001690	1	1	1	1	1	1	1	1	1	1	1	0
OG0001691	1	1	1	1	1	1	1	1	1	0	0	0
OG0001692	1	1	1	1	1	1	1	1	1	0	1	0
OG0001693	1	0	1	1	0	1	1	1	1	1	1	1
OG0001694	1	1	1	1	1	1	1	1	1	0	0	1
OG0001695	0	1	0	1	1	1	1	1	1	1	0	0
OG0001696	1	1	0	1	0	1	1	1	1	0	1	1
OG0001697	1	1	0	1	0	1	1	1	1	0	1	1
OG0001698	1	1	0	1	0	1	1	1	1	1	1	1
OG0001699	1	1	0	1	0	1	1	1	1	1	1	1
OG0001700	1	1	1	1	1	1	1	0	1	0	1	1
OG0001701	1	1	1	1	1	1	1	1	1	1	1	1
OG0001702	1	1	1	1	1	1	1	1	1	0	1	0
OG0001703	1	1	1	1	1	1	1	1	1	1	1	1
OG0001704	1	1	1	1	1	1	1	1	1	0	1	0
OG0001705	1	1	1	1	1	1	1	1	1	1	1	1
OG0001706	1	1	1	0	1	1	0	1	1	1	1	0
OG0001707	1	1	1	1	1	1	1	1	1	0	0	1
OG0001708	1	1	1	1	0	1	1	1	1	0	1	0
OG0001709	1	1	1	1	1	1	1	1	1	0	1	0
OG0001710	1	1	0	1	0	1	1	1	1	1	1	0
OG0001711	1	1	1	1	1	1	0	1	1	0	1	1
OG0001712	1	1	1	1	0	1	1	1	1	1	1	1
OG0001713	1	1	1	1	0	1	1	1	1	0	1	0
OG0001714	1	1	1	1	1	1	1	1	1	0	1	0
OG0001715	1	1	1	1	1	1	1	1	1	0	1	0
OG0001716	1	1	1	1	1	1	1	1	1	1	1	1
OG0001717	1	0	1	1	0	1	1	1	1	1	1	1
OG0001718	1	1	1	1	0	1	0	1	1	0	1	1
OG0001719	1	1	1	1	1	1	1	0	1	0	1	1
OG0001720	1	1	1	1	1	1	1	1	1	0	1	0
OG0001721	1	0	1	1	1	1	1	1	1	1	1	1
OG0001722	1	1	1	1	0	1	1	1	1	1	0	0
OG0001723	0	1	1	1	1	1	1	1	1	1	1	1
OG0001724	1	1	1	1	1	1	1	1	0	1	1	1
OG0001725	1	1	1	0	1	1	1	1	1	1	1	1
OG0001726	1	1	1	1	1	1	1	1	1	0	0	1
OG0001727	1	0	1	1	1	1	1	1	1	1	1	1
OG0001728	1	1	0	1	1	1	0	1	1	1	1	1
OG0001729	1	1	1	1	1	1	1	0	1	1	1	0
OG0001730	1	1	0	1	1	1	1	1	1	1	1	1
OG0001731	1	1	1	1	1	1	1	1	1	0	1	1
OG0001732	1	1	1	1	1	1	1	0	1	1	1	1
OG0001733	1	1	1	1	1	1	1	0	1	1	1	1
OG0001734	1	1	1	1	0	1	1	1	1	0	1	0
OG0001735	1	1	1	1	1	1	1	1	1	1	0	1
OG0001736	1	1	0	1	0	1	1	1	1	1	1	1
OG0001737	1	0	1	1	1	1	1	1	1	1	1	1
OG0001738	0	1	1	1	1	1	1	0	1	0	0	1
OG0001739	1	0	0	1	0	1	1	0	1	1	0	1
OG0001740	1	1	1	1	0	1	0	1	1	0	1	0
OG0001741	1	1	1	0	1	1	1	1	1	0	1	0
OG0001742	1	1	0	0	0	1	1	0	1	0	1	0
OG0001743	0	0	1	1	1	1	1	1	1	1	1	1
OG0001744	1	0	0	1	0	1	1	0	1	1	0	1
OG0001745	1	0	0	1	0	1	1	0	1	1	0	1
OG0001746	1	1	1	1	1	0	1	1	1	1	1	1
OG0001747	1	1	1	1	1	1	1	1	0	1	1	1
OG0001748	1	1	1	1	0	1	1	1	0	0	1	1
OG0001749	1	1	1	1	1	0	1	1	1	1	1	0
OG0001750	1	1	1	1	1	1	0	0	1	1	1	1
OG0001751	1	1	0	1	0	1	1	1	1	1	1	0
OG0001752	1	0	1	1	1	1	1	1	1	1	1	1
OG0001753	1	1	1	1	1	1	1	1	1	0	0	1
OG0001754	1	0	0	1	1	1	1	1	1	1	1	0
OG0001755	1	1	1	1	0	1	1	1	1	1	1	0
OG0001756	1	1	1	1	1	1	0	1	1	0	1	1
OG0001757	1	1	1	0	1	1	1	1	1	1	1	1
OG0001758	1	1	1	1	1	1	1	0	1	1	0	0
OG0001759	1	1	1	1	0	1	1	1	1	0	1	1
OG0001760	1	0	0	1	1	1	1	1	1	1	1	1
OG0001761	1	1	1	1	0	1	0	1	1	1	0	0
OG0001762	1	0	0	1	1	1	1	1	1	1	1	1
OG0001763	1	1	1	1	1	1	1	1	1	0	1	1
OG0001764	1	1	0	1	0	1	1	1	1	0	0	1
OG0001765	1	0	1	1	1	1	0	1	1	1	1	1
OG0001766	1	1	1	1	0	1	1	1	1	0	0	0
OG0001767	1	1	0	1	0	1	0	1	1	1	0	1
OG0001768	1	0	1	1	1	1	1	1	1	1	1	1
OG0001769	1	0	1	1	1	1	1	1	1	1	0	1
OG0001770	1	1	1	1	1	1	1	1	1	0	0	0
OG0001771	1	1	1	1	1	1	1	1	1	0	0	0
OG0001772	1	1	1	1	0	1	1	1	1	0	1	0
OG0001773	1	1	1	1	1	1	1	1	1	1	0	1
OG0001774	1	1	1	1	0	0	0	0	1	0	1	0
OG0001775	1	1	1	1	1	1	1	1	1	1	0	1
OG0001776	1	0	0	1	0	1	1	0	1	1	0	1
OG0001777	1	1	1	1	0	1	0	0	1	0	1	0
OG0001778	1	1	1	0	1	0	0	1	1	1	1	0
OG0001779	1	1	1	1	1	0	1	1	1	1	1	1
OG0001780	1	1	1	1	0	1	1	1	0	1	1	1
OG0001781	1	0	0	1	0	1	1	0	1	1	0	1
OG0001782	1	0	0	1	0	1	1	0	1	1	0	1
OG0001783	0	1	1	1	1	1	1	1	1	1	1	1
OG0001784	0	1	1	1	1	1	0	1	1	1	1	1
OG0001785	1	0	1	1	0	1	1	1	1	0	1	0
OG0001786	1	1	1	1	1	0	1	1	1	1	1	1
OG0001787	0	1	1	1	1	1	1	1	1	1	1	1
OG0001788	1	1	1	0	1	1	0	1	1	1	1	0
OG0001789	1	1	1	1	1	1	0	1	1	0	0	0
OG0001790	1	0	1	1	1	1	1	0	1	1	0	1
OG0001791	1	1	1	1	1	1	1	1	1	0	0	1
OG0001792	1	1	1	1	0	1	0	1	1	1	0	0
OG0001793	1	1	1	1	0	1	1	1	1	0	1	0
OG0001794	1	1	1	1	1	0	1	1	1	1	1	1
OG0001795	1	1	1	1	0	1	1	1	1	0	1	0
OG0001796	1	0	1	1	1	1	1	1	1	0	1	0
OG0001797	1	0	1	1	0	1	1	0	1	1	1	1
OG0001798	1	1	1	1	0	1	1	1	1	1	1	0
OG0001799	1	1	1	1	0	1	1	0	1	1	1	0
OG0001800	1	1	1	1	1	1	1	0	1	1	1	0
OG0001801	1	1	1	0	1	1	1	1	1	0	1	0
OG0001802	1	1	1	1	0	1	1	1	1	0	0	1
OG0001803	1	1	1	1	1	1	1	0	1	1	1	1
OG0001804	0	0	1	1	1	1	1	1	1	1	1	1
OG0001805	1	1	0	1	1	1	1	0	1	0	0	0
OG0001806	0	0	1	1	1	1	1	1	1	1	1	1
OG0001807	0	0	1	1	1	1	1	1	1	1	1	1
OG0001808	1	1	1	1	1	0	1	1	1	1	1	1
OG0001809	1	1	1	1	1	1	1	1	0	0	1	1
OG0001810	1	1	1	1	1	1	1	1	0	0	1	1
OG0001811	1	1	1	1	1	0	1	1	1	1	1	0
OG0001812	1	1	1	1	1	1	0	1	1	0	0	0
OG0001813	0	1	1	0	1	1	1	0	1	0	0	1
OG0001814	1	1	1	1	1	0	1	1	1	1	1	1
OG0001815	1	1	1	1	1	0	1	0	1	1	1	0
OG0001816	0	1	1	1	1	1	1	1	1	1	1	1
OG0001817	1	1	1	1	0	1	1	1	1	0	0	1
OG0001818	0	1	0	1	1	1	1	1	1	1	1	1
OG0001819	1	1	1	1	1	1	0	1	1	0	0	1
OG0001820	1	0	1	1	1	1	0	0	1	0	1	1
OG0001821	1	0	1	1	1	1	0	0	1	1	1	0
OG0001822	1	1	1	1	1	0	1	1	1	1	1	0
OG0001823	1	1	1	1	0	1	1	1	1	0	0	1
OG0001824	1	1	0	1	1	1	0	1	1	0	1	0
OG0001825	1	1	1	1	1	0	1	1	1	1	1	0
OG0001826	1	1	1	1	0	1	1	1	1	1	0	0
OG0001827	1	1	1	1	1	0	1	1	1	0	1	0
OG0001828	1	1	1	1	1	1	1	0	1	0	0	0
OG0001829	1	1	1	1	1	0	1	1	1	1	1	1
OG0001830	1	1	1	1	1	1	1	1	1	0	0	1
OG0001831	1	1	1	1	1	1	1	1	1	0	1	0
OG0001832	1	1	1	1	1	1	1	0	1	0	1	0
OG0001833	0	1	0	0	1	0	0	1	0	0	0	1
OG0001834	0	0	0	0	1	0	1	1	0	0	0	0
OG0001835	1	1	1	1	1	1	1	1	0	1	1	1
OG0001836	1	1	1	1	1	1	1	0	1	1	1	0
OG0001837	1	1	1	1	0	1	1	1	1	0	0	1
OG0001838	1	1	1	1	1	1	1	1	1	0	0	0
OG0001839	1	0	0	0	0	1	1	0	1	1	0	1
OG0001840	0	0	0	1	1	1	1	0	1	1	0	1
OG0001841	0	0	1	1	1	1	1	0	1	1	1	1
OG0001842	1	1	1	1	1	0	1	0	1	1	1	1
OG0001843	0	1	0	0	1	1	0	0	1	1	1	1
OG0001844	0	1	0	1	1	1	1	1	1	1	1	1
OG0001845	1	1	1	1	1	0	1	1	1	1	0	1
OG0001846	1	1	1	1	1	0	0	0	1	1	1	1
OG0001847	1	1	1	1	1	1	1	0	0	1	0	1
OG0001848	1	1	1	1	1	1	1	1	0	0	1	0
OG0001849	1	0	1	1	1	1	0	0	1	0	1	0
OG0001850	1	0	1	1	1	1	0	0	1	1	1	0
OG0001851	1	1	1	1	1	1	1	1	0	1	1	1
OG0001852	1	0	0	1	0	1	1	1	1	0	1	0
OG0001853	1	1	0	1	1	1	0	0	1	0	0	0
OG0001854	1	1	0	0	1	1	0	1	1	0	1	0
OG0001855	1	1	0	0	1	1	0	1	1	0	1	0
OG0001856	1	1	1	1	1	1	1	1	0	1	1	1
OG0001857	1	0	1	1	1	1	1	1	1	1	0	0
OG0001858	1	0	1	1	0	1	1	0	1	1	0	0
OG0001859	1	1	1	1	0	1	1	1	0	1	1	1
OG0001860	1	1	1	1	1	1	1	1	1	0	0	0
OG0001861	1	1	1	1	0	1	1	1	1	0	0	1
OG0001862	1	1	1	1	0	1	1	1	1	0	0	1
OG0001863	1	1	1	1	1	1	1	1	1	0	0	0
OG0001864	1	1	1	0	1	1	1	1	1	0	1	0
OG0001865	1	1	1	1	0	0	1	1	1	1	1	0
OG0001866	1	1	1	1	0	1	0	0	0	0	1	0
OG0001867	1	1	1	1	0	1	0	0	0	0	1	0
OG0001868	1	1	1	1	1	0	0	1	1	0	1	0
OG0001869	1	1	1	1	1	0	0	1	1	1	1	0
OG0001870	1	1	0	1	1	1	1	1	0	0	1	0
OG0001871	1	1	1	1	1	1	0	1	0	1	1	0
OG0001872	1	1	1	1	1	0	1	0	1	1	1	0
OG0001873	0	0	0	1	1	1	1	0	1	1	1	1
OG0001874	1	1	0	1	1	1	0	1	0	1	1	0
OG0001875	1	1	0	1	1	1	0	1	1	0	1	0
OG0001876	0	0	1	1	0	0	0	1	0	0	0	0
OG0001877	1	1	1	1	1	1	0	0	1	0	0	1
OG0001878	1	1	1	1	1	1	1	1	0	1	1	1
OG0001879	1	0	1	1	1	1	1	0	1	0	0	0
OG0001880	1	1	1	1	1	0	1	1	1	1	1	1
OG0001881	0	1	0	1	0	1	1	1	1	1	1	0
OG0001882	0	0	1	1	1	1	1	1	1	1	1	1
OG0001883	1	1	1	1	0	1	0	1	0	1	1	0
OG0001884	0	1	0	1	1	1	1	1	1	1	0	1
OG0001885	0	0	1	1	1	1	1	1	1	1	0	1
OG0001886	0	0	0	1	1	1	0	1	1	0	1	0
OG0001887	1	1	1	0	1	1	0	1	1	1	1	1
OG0001888	1	1	1	1	0	1	0	1	0	1	1	1
OG0001889	1	1	1	1	0	1	0	1	1	0	0	0
OG0001890	1	0	1	1	1	1	1	1	1	0	0	1
OG0001891	1	1	1	1	0	1	0	1	1	0	0	0
OG0001892	1	1	1	1	0	1	1	1	1	0	0	0
OG0001893	1	1	1	1	1	1	1	1	1	0	0	0
OG0001894	1	0	1	0	1	1	1	1	1	1	1	0
OG0001895	1	0	0	0	1	1	1	0	1	1	1	0
OG0001896	1	1	0	1	1	1	1	0	1	1	0	1
OG0001897	0	1	1	0	1	1	1	1	1	1	1	1
OG0001898	1	0	0	1	0	1	1	1	0	0	1	1
OG0001899	1	1	1	0	0	0	1	0	1	1	0	1
OG0001900	0	0	0	1	1	1	1	0	1	1	0	1
OG0001901	1	1	1	0	0	1	0	1	0	0	0	1
OG0001902	0	0	0	1	1	1	1	1	1	1	1	0
OG0001903	1	1	1	1	0	1	1	1	0	0	1	0
OG0001904	0	1	0	1	0	1	1	1	1	0	1	0
OG0001905	1	1	1	1	1	1	0	0	0	0	1	1
OG0001906	1	1	1	1	1	0	1	1	1	0	0	0
OG0001907	1	1	1	1	0	0	1	1	1	1	0	0
OG0001908	1	1	1	1	1	0	1	0	1	1	0	1
OG0001909	0	0	0	1	1	1	0	1	1	1	1	1
OG0001910	1	1	1	1	1	1	1	1	0	1	1	0
OG0001911	0	0	1	1	0	1	1	1	1	1	1	1
OG0001912	0	0	1	1	1	1	1	1	1	1	1	1
OG0001913	0	0	1	1	1	1	1	1	1	0	1	0
OG0001914	1	0	1	1	0	1	1	1	1	0	0	0
OG0001915	1	1	1	0	0	1	1	1	1	0	1	0
OG0001916	1	1	1	0	0	1	1	1	1	0	1	0
OG0001917	0	0	1	1	1	1	1	1	1	1	1	0
OG0001918	0	0	1	1	1	1	1	1	1	1	1	1
OG0001919	0	0	0	1	1	1	1	1	1	1	1	1
OG0001920	1	1	1	1	1	1	1	1	0	0	1	1
OG0001921	0	0	0	1	1	1	1	1	1	1	1	1
OG0001922	1	1	0	1	0	1	1	0	1	0	1	0
OG0001923	1	1	1	1	1	1	1	1	0	0	1	0
OG0001924	1	0	1	1	0	1	0	1	1	1	1	0
OG0001925	1	1	0	1	0	1	0	1	1	0	0	1
OG0001926	1	1	1	1	1	1	1	1	0	0	1	0
OG0001927	1	1	1	0	1	1	1	0	1	0	0	0
OG0001928	0	1	1	0	1	1	0	0	0	0	0	1
OG0001929	1	1	1	1	1	1	1	1	0	0	1	0
OG0001930	0	0	1	1	1	1	1	1	1	1	0	1
OG0001931	0	1	1	1	0	0	0	1	0	0	0	0
OG0001932	1	1	1	1	0	1	1	0	1	0	1	0
OG0001933	1	1	1	1	0	1	1	1	0	0	1	1
OG0001934	1	1	1	1	0	1	1	0	1	0	0	0
OG0001935	1	1	1	1	1	1	0	1	1	0	1	0
OG0001936	1	1	0	1	1	1	1	0	1	0	0	0
OG0001937	0	1	0	0	0	1	0	0	0	0	1	0
OG0001938	0	1	1	0	1	1	1	1	1	1	1	1
OG0001939	0	0	0	1	1	1	1	0	1	1	0	1
OG0001940	1	1	1	1	1	0	0	0	1	1	1	0
OG0001941	1	1	1	1	1	0	1	1	1	0	0	0
OG0001942	0	0	0	1	1	1	1	1	1	0	1	1
OG0001943	0	0	0	1	1	1	1	1	1	1	0	1
OG0001944	1	1	1	0	0	0	1	1	1	1	1	1
OG0001945	1	1	1	1	1	0	0	1	1	0	1	0
OG0001946	0	0	0	0	1	1	0	0	0	0	0	1
OG0001947	0	0	1	1	1	1	1	1	1	0	1	1
OG0001948	0	0	1	1	1	1	1	1	1	1	1	1
OG0001949	0	0	0	1	1	1	1	1	1	1	1	0
OG0001950	0	1	1	1	0	1	1	1	1	1	0	0
OG0001951	1	1	1	1	0	1	0	0	0	0	1	1
OG0001952	1	1	1	1	0	1	0	0	0	0	1	1
OG0001953	0	0	0	1	1	1	1	1	1	1	1	1
OG0001954	0	0	0	1	1	1	1	1	1	1	1	1
OG0001955	1	1	1	1	1	1	1	1	0	0	1	0
OG0001956	1	1	1	1	1	1	1	1	0	0	1	0
OG0001957	0	0	1	1	1	1	1	1	1	1	1	1
OG0001958	0	0	1	1	1	1	1	1	1	1	1	1
OG0001959	1	1	1	0	0	1	0	1	1	0	1	0
OG0001960	1	1	1	0	0	1	1	1	1	0	1	0
OG0001961	1	1	1	0	0	1	0	1	1	0	1	0
OG0001962	1	1	1	1	1	0	1	1	1	0	1	0
OG0001963	1	1	1	1	1	1	1	1	0	0	1	0
OG0001964	1	1	1	1	1	0	1	1	1	1	0	0
OG0001965	1	1	1	0	1	1	1	1	1	1	0	0
OG0001966	0	1	1	1	1	1	0	0	1	1	0	1
OG0001967	0	1	1	1	1	1	0	0	1	1	0	1
OG0001968	0	1	1	1	1	1	0	0	1	1	0	1
OG0001969	0	1	1	1	1	1	0	0	1	1	0	1
OG0001970	1	1	0	1	0	1	0	1	0	0	1	0
OG0001971	1	1	1	1	1	0	1	1	1	1	1	0
OG0001972	1	1	1	0	0	1	0	1	1	0	1	0
OG0001973	1	1	1	1	0	1	1	1	0	0	1	0
OG0001974	0	0	0	1	1	1	1	1	1	1	1	1
OG0001975	1	1	1	1	0	0	1	1	1	1	1	1
OG0001976	1	1	1	1	1	0	1	1	1	1	0	0
OG0001977	0	0	0	0	0	0	1	1	0	0	0	0
OG0001978	1	0	0	1	0	1	1	0	1	1	1	0
OG0001979	1	1	0	1	1	1	0	0	1	0	0	1
OG0001980	1	0	1	0	1	1	1	0	1	1	0	0
OG0001981	0	0	0	1	1	1	0	1	1	1	1	1
OG0001982	1	1	1	1	0	1	1	0	0	1	1	0
OG0001983	1	0	1	1	1	0	1	0	1	1	0	1
OG0001984	0	0	0	1	1	1	1	0	1	1	0	1
OG0001985	1	1	1	1	0	0	1	1	1	1	1	1
OG0001986	0	1	1	1	0	0	1	1	1	1	1	1
OG0001987	1	1	1	1	1	0	0	0	1	0	1	0
OG0001988	0	0	0	1	1	1	1	1	1	1	1	0
OG0001989	1	1	1	1	1	0	1	1	1	0	0	0
OG0001990	0	0	0	1	1	1	0	0	1	1	1	1
OG0001991	0	0	1	1	1	1	1	1	1	0	1	0
OG0001992	1	1	1	1	0	1	0	0	0	0	1	0
OG0001993	1	1	1	1	0	1	0	0	0	0	1	0
OG0001994	0	0	0	1	1	1	1	1	1	1	1	0
OG0001995	1	1	1	1	1	0	0	1	1	1	1	1
OG0001996	1	1	1	1	1	0	1	1	1	1	0	0
OG0001997	0	0	0	1	0	1	1	1	1	1	1	1
OG0001998	0	1	1	1	1	1	1	1	1	0	1	1
[truncated: 14,526 more rows]

## Sheet: S3 input data
	OG0000000	OG0000003	OG0000004	OG0000005	OG0000006	OG0000007	OG0000008	OG0000009	OG0000010	OG0000011	OG0000012	OG0000013	OG0000014	OG0000015	OG0000016	OG0000017	OG0000018	OG0000019	OG0000020	OG0000021	OG0000022	OG0000023	OG0000024	OG0000025	OG0000026	OG0000027	OG0000028	OG0000029	OG0000030	OG0000031	OG0000032	OG0000033	OG0000035	OG0000036	OG0000037	OG0000039	OG0000040	OG0000042	OG0000045	OG0000046	OG0000049	OG0000050	OG0000054	OG0000057	OG0000058	OG0000059	OG0000060	OG0000071	OG0000074
AALB	1	2	3	2	0	2	1	2	0	0	0	0	1	2	1	2	1	1	1	1	1	1	1	1	1	1	1	1	1	1	2	1	1	1	1	2	0	1	1	1	1	1	1	1	1	1	1	1	1
ACC005	4	2	1	2	6	1	1	2	0	5	0	1	1	1	1	1	1	1	2	0	1	1	2	1	1	2	1	2	1	1	1	2	1	1	1	1	1	1	1	1	1	1	1	1	1	1	1	0	1
ACC007	3	2	1	2	3	2	1	2	0	19	0	1	0	2	1	1	2	2	1	0	1	1	2	1	1	2	1	2	1	1	0	2	1	4	2	0	1	1	1	1	2	2	2	1	1	1	1	0	1
ACC012	9	2	2	2	1	2	1	1	0	10	0	1	1	2	1	1	2	2	3	0	1	1	2	2	1	1	1	1	1	1	3	1	1	2	2	2	1	4	1	1	2	2	2	1	1	1	1	1	1
BA93	5	2	1	2	1	2	1	2	0	0	0	1	1	1	1	1	2	1	1	1	1	1	2	1	1	2	1	2	1	1	0	2	1	1	1	1	1	1	1	1	1	1	1	1	1	1	1	0	1
BAT3C415	1	2	1	2	0	1	1	1	2	0	2	2	1	0	2	1	1	1	1	0	1	0	0	2	1	1	1	1	1	1	0	1	1	1	1	1	1	1	1	1	1	1	1	1	1	1	1	0	1
BAT3C720	6	2	2	2	0	2	2	1	1	0	1	0	2	1	2	2	1	1	1	0	2	1	1	2	1	1	1	1	2	1	12	2	1	0	1	2	1	1	1	1	1	1	1	1	1	1	1	0	0
BATAC285	1	2	3	2	1	2	1	2	1	2	1	3	2	0	2	2	1	0	1	2	1	1	2	2	2	1	1	1	1	1	3	1	1	1	1	1	1	1	1	1	1	1	1	1	2	2	2	1	2
Bin19	1	2	2	2	2	1	2	1	2	0	2	1	1	2	1	1	1	1	1	2	2	1	1	1	1	1	1	1	1	1	1	0	2	1	1	1	2	1	1	1	1	1	1	1	1	1	1	3	1
Bin208	4	0	1	2	2	2	1	0	0	0	0	1	2	1	1	1	2	1	1	0	1	1	1	1	1	1	1	1	1	2	0	1	1	1	1	1	1	1	1	1	1	1	1	1	1	1	1	0	1
Bin228	1	2	2	1	0	1	1	0	1	0	1	1	2	1	1	1	1	1	1	0	0	1	1	1	1	1	1	0	1	1	0	0	1	1	1	1	1	1	1	0	1	1	1	1	1	1	1	0	1
MAG.203	2	2	1	2	1	2	1	2	0	1	0	0	1	1	1	1	2	2	1	0	1	1	1	1	1	2	1	2	1	2	0	2	1	1	1	1	1	1	1	1	1	1	1	1	1	1	1	0	1
MAXAC027	0	2	1	2	1	1	1	1	2	1	2	2	2	1	2	1	0	2	1	0	1	1	1	2	1	1	1	1	1	2	2	1	1	1	1	2	1	0	1	1	1	1	1	2	2	2	2	1	1
SBRL	3	2	2	1	0	1	2	1	2	0	2	0	2	1	1	1	1	1	1	2	2	1	1	1	1	1	1	1	1	2	1	1	1	1	1	1	1	1	1	1	1	1	1	1	1	1	1	2	1
SBRS	7	2	2	2	2	2	1	1	0	4	0	1	1	2	1	0	2	2	2	0	0	1	2	1	1	1	1	1	1	1	2	1	1	1	1	2	1	1	1	1	1	1	0	1	1	1	1	0	1
SCELSE.1	2	0	2	1	0	2	3	2	2	0	1	1	2	3	2	2	2	2	1	1	1	1	1	1	2	1	2	1	1	1	2	1	1	1	1	1	1	1	1	1	1	1	1	1	1	1	1	1	1
SCELSE.2	1	2	1	1	0	1	1	1	2	0	2	0	1	1	1	1	1	1	1	0	2	1	1	1	1	1	1	1	1	1	1	1	1	0	1	1	2	1	1	1	0	0	1	1	1	1	1	1	1
SCELSE.4	1	2	2	1	0	1	2	2	2	2	2	1	2	0	2	2	1	1	1	0	1	1	1	1	2	1	2	1	1	1	1	1	1	1	1	1	1	1	1	1	1	1	1	1	1	1	1	1	1
SCELSE.5	1	2	2	1	0	2	2	1	1	0	1	2	1	1	1	2	1	2	1	0	2	1	1	1	1	1	1	1	1	1	0	1	1	1	1	1	1	1	1	1	1	1	1	1	1	1	1	2	1
SCELSE.6	2	2	2	1	0	1	2	2	2	1	2	1	2	0	2	2	1	1	1	0	1	1	1	1	2	1	2	1	1	1	1	1	1	1	1	2	1	1	1	1	1	1	1	1	1	1	1	1	1
SCELSE.7	1	2	2	1	1	2	2	1	2	0	2	0	2	2	1	2	1	3	1	0	2	1	1	1	1	1	1	1	1	1	0	1	1	1	1	0	1	1	1	1	1	1	1	1	1	1	1	2	1
SCLESE.3	2	2	2	1	0	1	2	2	2	1	2	0	2	0	2	2	1	1	1	0	1	1	1	1	2	1	2	1	1	1	1	1	1	1	1	1	1	1	1	1	1	1	1	1	1	1	1	1	1
SCLESE.8	1	2	2	1	0	1	1	1	2	0	2	4	1	1	1	1	1	1	1	1	2	1	1	1	1	1	1	1	1	1	1	1	2	1	1	1	2	1	1	1	1	1	1	0	0	0	0	2	1
SCUT.1	2	2	2	2	2	1	1	1	2	0	2	2	1	2	1	1	1	1	1	1	2	1	1	1	1	1	1	1	1	1	1	1	2	1	1	1	2	1	0	1	1	1	1	1	1	1	1	1	1
SCUT.2	1	2	2	2	3	1	2	1	3	0	3	0	1	2	1	1	1	2	1	2	2	1	1	1	1	1	1	1	1	1	1	1	1	1	1	1	2	1	1	1	1	1	1	1	1	1	1	2	1
SK.02	1	2	2	2	2	1	2	1	1	0	1	2	1	1	1	1	1	1	1	1	2	1	1	1	1	1	1	1	1	1	0	1	1	1	1	1	2	1	1	1	1	1	1	1	1	1	1	2	1
SSA1	1	2	2	2	29	1	1	1	2	0	2	2	1	1	1	1	1	1	1	0	2	1	1	1	1	1	1	1	1	1	0	1	1	1	1	1	2	1	1	1	1	1	1	1	1	1	1	3	1
SSB1	3	2	2	1	0	2	2	2	2	1	2	2	2	1	2	2	2	1	1	0	1	1	1	1	2	1	2	1	1	1	1	1	1	1	1	1	1	0	1	1	1	1	1	1	1	1	1	1	1
UBA6585	1	0	2	1	1	2	1	2	1	0	1	2	2	1	2	2	2	1	1	1	1	1	1	1	2	1	2	0	1	1	0	1	1	1	1	1	1	1	1	1	1	1	1	1	1	1	1	1	1
UBA6658	1	2	1	2	1	2	1	2	0	0	0	1	1	1	1	1	2	1	1	0	1	1	2	1	1	2	1	2	1	1	0	2	1	1	1	1	1	1	1	1	1	1	1	1	1	1	1	0	1
UW1	3	2	3	2	3	2	1	2	3	1	2	2	1	2	2	2	1	2	1	18	1	1	1	1	1	1	1	1	2	1	1	1	1	1	1	1	1	1	1	1	1	1	1	1	1	1	1	1	1
UW12	2	2	2	2	2	1	2	2	1	0	1	2	2	1	2	2	1	1	2	1	1	1	1	1	2	1	1	1	1	1	0	1	2	1	1	1	1	1	1	1	1	1	1	1	1	1	1	1	2
UW13	1	4	2	2	0	0	2	2	2	0	2	2	2	2	1	2	1	2	2	1	1	1	1	2	2	1	2	1	1	1	1	1	0	2	2	1	2	1	3	3	2	2	2	1	1	1	1	2	1
UW5	2	1	5	2	0	2	1	2	2	1	2	2	2	1	2	2	1	2	1	0	1	1	1	1	1	1	1	1	2	1	1	1	1	1	1	1	1	1	1	1	1	1	1	2	1	1	1	2	1
UW6	1	2	2	2	3	1	2	1	2	0	2	2	1	1	1	1	1	1	2	2	2	1	1	1	1	1	1	1	1	1	1	2	1	1	1	1	0	1	2	2	1	1	1	1	1	1	1	2	1
UW7	1	2	2	1	0	1	2	3	2	1	2	1	2	1	2	1	1	1	1	0	1	1	1	2	2	1	2	1	1	1	0	1	1	1	1	2	1	2	1	1	1	1	1	2	2	2	2	3	1
UW8	1	2	1	2	2	2	1	2	0	0	0	1	1	1	1	1	2	1	1	1	1	1	1	1	1	2	1	2	1	1	0	2	1	1	1	1	1	1	1	1	1	1	1	1	1	1	1	0	1
UW9	2	2	3	2	0	2	1	2	2	1	2	2	1	1	2	2	1	1	1	0	1	1	1	1	1	1	1	1	2	1	1	1	1	1	1	1	1	1	1	1	1	1	1	1	1	1	1	2	1
UWLDOIC	3	2	1	2	0	2	1	1	0	2	0	1	1	3	1	1	2	1	1	1	1	1	1	1	1	1	1	1	1	1	0	2	1	1	1	2	1	1	1	1	1	1	1	1	1	1	1	0	1
[truncated: 5,000 more columns]

## Sheet: S4 LB-input feature
Orthogroup	Protein	IA	IC	IG	IIA	IIB	IIC	IID	IIF	IIG	IIH	III	IIK
OG0005666	Hypothetical protein	0.5	0.5	0.5	0.5	0.5	0.9286	0.5	0.5	1	0.5	0.5	0.5
OG0002493	Hypothetical protein	1	1	1	1	1	1	1	1	1	1	1	1
OG0003876	Hypothetical protein	0.5	1	1	1	1	1	1	1	1	1	0.5	1
OG0009751	ParB/Srx family N-terminal domain-containing protein	0.5	0.5	0.5	0.5	0.5	0.5	1	1	0.5	0.5	0.5	0.5
OG0005708	putative fused nickel transport protein LarMN	0.5	0.5	0.5	0.5	0.5	1	0.5	0.5	0.5	0.5	0.5	0.5
OG0002535	CRISPR-associated endoribonuclease Cas2	1	1	1	1	1	1	1	1	1	1	1	1
OG0003648	ISAzo13 family transposase	0.5	0.5	0.5	0.5	0.8571	0.6429	1	1	1	0.5	0.5	0.5
OG0005337	conserved exported hypothetical protein	0.9796	0.9796	0.9796	0.9796	0.9796	0.9796	0.9796	0.9796	0.9796	0.9796	1	0.6429
OG0000990	Lipopolysaccharide heptosyltransferase 1	0.5714	0.5714	0.7551	0.6327	0.5714	0.5714	0.5714	0.8776	0.5714	1	0.5714	0.5714
OG0007528	YHS domain-containing protein	1	1	1	1	1	1	1	1	1	1	1	0.5
OG0005072	Hypothetical protein	0.5	0.5	0.5	0.5	0.5	1	0.5	0.5	0.5	0.5	0.5	0.5
OG0007829	Hypothetical protein	0.5	0.7857	0.5	0.5	0.5	0.5	0.5	0.5	1	0.5	0.5	0.7857
OG0003003	c-type cytochrome	0.5	0.7857	0.5	0.5	1	1	0.5	0.5	0.5	1	0.5	0.7857
OG0005052	tRNA 5-methylaminomethyl-2-thiouridine biosynthesis bifunctional protein MnmC	0.5	0.5	0.5	0.5	0.5	1	0.5	0.5	0.5	0.5	0.5	0.5
OG0002044	conserved membrane hypothetical protein	0.5	0.5	0.5	0.9286	0.6429	0.5	1	0.5	1	1	0.5	0.5
OG0002737	putative sigma-E factor regulatory protein	0.5	0.7857	0.5	0.8571	0.5	0.9286	0.5	1	0.5	0.5	0.5	0.7857
OG0002596	conserved membrane hypothetical protein	1	1	1	1	1	0.5	0.5	0.5	0.5	0.5	1	1
OG0001801	putative secretion ATPase, PEP-CTERM locus subfamily	0.5714	0.9388	0.5714	0.5714	0.5714	0.6939	0.5714	0.5714	1	1	0.5714	0.9388
OG0002375	adenylate/guanylate cyclase domain-containing protein	0.5	0.7857	1	1	1	0.9286	0.5	0.5	0.5	0.5	0.5	0.7857
OG0004447	putative membrane protein	0.5	0.5	0.5	1	0.5	0.5	0.5	0.5	0.5	0.5	0.5	0.5

## Sheet: S5 predict result
	SCELSE.10	SCELSE.9
GBM	IIA	IIA
SVML	IIF	IIF
LB	II-I	II-I
SVRM	II-I	II-I
RF	II-I	II-I
OG0000000	1	1
OG0000003	2	2
OG0000004	1	1
OG0000005	1	1
OG0000006	1	1
OG0000007	1	1
OG0000008	2	2
OG0000009	1	1
OG0000010	2	2
OG0000011	3	2
OG0000012	2	2
OG0000013	2	2
OG0000014	1	1
OG0000015	1	1
OG0000016	1	0
OG0000017	1	1
OG0000018	1	1
OG0000019	2	1
OG0000020	1	1
OG0000021	0	0
OG0000022	2	2
OG0000023	2	2
OG0000024	1	1
OG0000025	1	1
OG0000026	1	1
OG0000027	1	1
OG0000028	1	1
OG0000029	1	1
OG0000030	1	1
OG0000031	1	1
OG0000032	2	2
OG0000033	1	1
OG0000035	1	1
OG0000036	1	1
OG0000037	1	1
OG0000039	1	1
OG0000040	1	1
OG0000042	1	1
OG0000045	1	1
OG0000046	1	1
OG0000049	1	1
OG0000050	1	1
OG0000054	1	1
OG0000057	1	1
OG0000058	1	1
OG0000059	1	1
OG0000060	1	1
OG0000071	2	2
OG0000074	1	1
OG0000083	1	1
OG0000087	1	1
OG0000088	1	1
OG0000109	1	1
OG0000110	1	1
OG0000112	1	1
OG0000113	1	1
OG0000128	1	1
OG0000131	1	1
OG0000132	1	1
OG0000133	1	1
OG0000134	1	1
OG0000143	1	1
OG0000144	1	1
OG0000145	1	1
OG0000146	1	1
OG0000149	1	1
OG0000161	1	1
OG0000167	1	1
OG0000168	0	0
OG0000169	0	0
OG0000225	1	1
OG0000226	1	1
OG0000254	1	1
OG0000255	1	1
OG0000261	1	1
OG0000262	1	1
OG0000263	1	1
OG0000359	1	1
OG0000391	1	1
OG0000412	1	1
OG0000460	1	1
OG0000470	1	1
OG0000492	1	1
OG0000539	1	1
OG0000540	1	1
OG0000541	1	1
OG0000564	1	1
OG0000565	1	1
OG0000566	0	0
OG0000567	2	2
OG0000573	1	1
OG0000574	1	1
OG0000587	1	1
OG0000588	1	1
OG0000589	1	1
OG0000590	1	1
OG0000614	1	1
OG0000615	1	1
OG0000620	1	1
OG0000622	1	1
OG0000623	1	1
OG0000624	1	1
OG0000625	1	1
OG0000626	1	1
OG0000628	1	1
OG0000631	1	1
OG0000632	1	1
OG0000633	1	1
OG0000636	1	1
OG0000637	1	1
OG0000642	1	1
OG0000645	1	1
OG0000646	1	1
OG0000650	1	1
OG0000651	1	1
OG0000653	1	1
OG0000654	1	1
OG0000655	1	1
OG0000660	1	1
OG0000664	1	1
OG0000665	1	1
OG0000674	0	0
OG0000675	1	1
OG0000678	1	1
OG0000686	1	1
OG0000688	1	0
OG0000695	1	1
OG0000699	1	1
OG0000700	0	0
OG0000711	1	1
OG0000717	1	1
OG0000728	1	1
OG0000739	1	1
OG0000742	1	1
OG0000748	1	1
OG0000752	1	1
OG0000760	1	1
OG0000762	1	1
OG0000763	1	1
OG0000764	1	1
OG0000765	1	1
OG0000767	1	1
OG0000772	1	1
OG0000775	1	1
OG0000787	1	1
OG0000788	1	1
OG0000793	1	1
OG0000805	1	1
OG0000827	1	1
OG0000831	1	1
OG0000832	1	1
OG0000833	1	1
OG0000834	1	1
OG0000837	1	1
OG0000838	1	1
OG0000840	1	1
OG0000843	1	1
OG0000859	1	1
OG0000860	1	1
OG0000865	1	1
OG0000866	1	1
OG0000874	1	1
OG0000881	0	0
OG0000883	1	1
OG0000886	1	1
OG0000895	1	1
OG0000922	1	1
OG0000929	1	1
OG0000930	1	1
OG0000932	0	0
OG0000938	1	1
OG0000940	1	1
OG0000941	1	1
OG0000942	1	1
OG0000943	0	0
OG0000950	1	1
OG0000955	1	1
OG0000958	0	0
OG0000970	0	0
OG0000971	0	0
OG0000977	1	1
OG0000979	1	1
OG0000990	0	0
OG0000992	0	0
OG0001009	1	1
OG0001011	1	1
OG0001013	1	1
OG0001015	1	1
OG0001034	1	1
OG0001037	1	1
OG0001038	1	1
OG0001041	1	1
OG0001049	1	1
OG0001055	1	1
OG0001074	1	1
OG0001078	1	1
OG0001084	1	1
OG0001085	1	1
OG0001087	1	1
OG0001088	1	1
OG0001095	1	1
OG0001096	0	0
OG0001100	0	0
OG0001101	1	1
OG0001102	1	1
OG0001103	1	1
OG0001104	1	1
OG0001105	1	1
OG0001106	1	1
OG0001109	1	1
OG0001110	1	1
OG0001111	1	1
OG0001112	1	1
OG0001113	1	1
OG0001114	1	1
OG0001117	1	1
OG0001118	1	1
OG0001119	1	1
OG0001120	1	1
OG0001121	0	0
OG0001122	0	1
OG0001123	1	1
OG0001124	1	1
OG0001126	1	1
OG0001127	1	2
OG0001128	0	0
OG0001129	1	1
OG0001130	1	1
OG0001131	1	1
OG0001132	1	1
OG0001133	1	1
OG0001134	1	1
OG0001135	1	1
OG0001137	1	1
OG0001138	1	1
OG0001139	0	0
OG0001140	1	1
OG0001141	0	0
OG0001143	1	1
OG0001144	0	0
OG0001145	0	0
OG0001146	1	1
OG0001147	1	1
OG0001148	1	1
OG0001149	1	1
OG0001150	1	1
OG0001151	1	1
OG0001152	1	1
OG0001153	1	1
OG0001155	0	0
OG0001156	0	0
OG0001157	1	1
OG0001158	1	1
OG0001159	1	1
OG0001160	1	1
OG0001161	0	0
OG0001162	1	1
OG0001163	0	0
OG0001164	1	1
OG0001165	1	0
OG0001166	1	1
OG0001167	1	1
OG0001168	0	0
OG0001169	1	1
OG0001170	1	1
OG0001171	1	1
OG0001172	1	1
OG0001173	1	1
OG0001174	1	1
OG0001175	1	1
OG0001176	1	1
OG0001177	1	1
OG0001178	1	1
OG0001179	1	1
OG0001180	1	1
OG0001181	1	1
OG0001182	1	1
OG0001183	1	1
OG0001184	1	1
OG0001186	0	0
OG0001187	0	0
OG0001188	1	1
OG0001189	1	1
OG0001190	1	1
OG0001191	0	0
OG0001192	1	1
OG0001193	0	0
OG0001194	0	0
OG0001195	1	1
OG0001196	1	1
OG0001197	1	1
OG0001198	1	1
OG0001199	1	1
OG0001200	1	1
OG0001202	1	1
OG0001205	0	0
OG0001219	1	1
OG0001230	1	1
OG0001234	1	1
OG0001264	1	1
OG0001275	1	1
OG0001277	1	1
OG0001283	1	1
OG0001299	1	1
OG0001301	1	1
OG0001302	1	1
OG0001306	0	0
OG0001307	1	1
OG0001308	1	1
OG0001309	1	1
OG0001310	1	1
OG0001311	1	1
OG0001312	0	0
OG0001313	1	1
OG0001314	1	1
OG0001315	1	1
OG0001316	1	1
OG0001317	1	1
OG0001318	0	0
OG0001319	1	1
OG0001320	1	1
OG0001321	1	1
OG0001322	0	0
OG0001323	1	1
OG0001324	1	1
OG0001325	1	1
OG0001326	1	1
OG0001327	1	1
OG0001328	0	0
OG0001329	0	0
OG0001330	1	1
OG0001331	1	0
OG0001332	0	0
OG0001333	0	0
OG0001334	1	1
OG0001335	0	0
OG0001336	0	0
OG0001337	0	1
OG0001338	0	1
OG0001339	1	1
OG0001340	0	0
OG0001341	1	1
OG0001342	1	1
OG0001343	0	0
OG0001344	1	1
OG0001345	0	0
OG0001346	0	0
OG0001347	1	1
OG0001348	1	1
OG0001349	1	1
OG0001350	1	1
OG0001351	1	1
OG0001352	1	1
OG0001353	1	1
OG0001354	1	1
OG0001355	1	1
OG0001356	1	1
OG0001357	1	1
OG0001358	1	1
OG0001359	1	1
OG0001360	1	1
OG0001361	1	1
OG0001362	1	1
OG0001363	1	1
OG0001364	1	1
OG0001365	1	1
OG0001366	1	1
OG0001372	1	1
OG0001380	1	1
OG0001381	1	1
OG0001416	1	1
OG0001417	1	1
OG0001418	1	1
OG0001428	1	1
OG0001429	1	1
OG0001430	1	1
OG0001431	1	1
OG0001432	1	1
OG0001436	0	0
OG0001437	1	1
OG0001439	1	1
OG0001440	1	1
OG0001447	1	1
OG0001448	1	1
OG0001449	1	1
OG0001453	1	1
OG0001455	1	1
OG0001457	1	1
OG0001458	1	1
OG0001459	1	1
OG0001461	1	1
OG0001464	1	1
OG0001465	1	1
OG0001466	1	1
OG0001467	1	1
OG0001468	1	1
OG0001469	1	1
OG0001470	0	0
OG0001471	1	1
OG0001472	1	1
OG0001473	0	0
OG0001474	1	1
OG0001475	1	1
OG0001476	0	0
OG0001477	0	0
OG0001478	1	1
OG0001479	1	1
OG0001480	1	1
OG0001481	1	1
OG0001482	1	0
OG0001483	1	1
OG0001484	1	1
OG0001485	1	1
OG0001486	1	1
OG0001487	1	1
OG0001488	1	1
OG0001489	1	1
OG0001490	1	1
OG0001491	1	1
OG0001492	1	1
OG0001493	1	1
OG0001494	1	1
OG0001495	1	1
OG0001496	1	1
OG0001497	1	1
OG0001498	0	0
OG0001499	1	1
OG0001502	1	1
OG0001505	1	1
OG0001508	1	1
OG0001509	1	1
OG0001510	0	0
OG0001512	1	1
OG0001513	1	1
OG0001516	1	1
OG0001517	1	1
OG0001521	1	1
OG0001522	1	1
OG0001524	1	1
OG0001526	1	1
OG0001529	1	1
OG0001530	1	1
OG0001535	0	0
OG0001536	0	0
OG0001541	1	1
OG0001542	0	0
OG0001543	1	1
OG0001544	1	1
OG0001545	1	1
OG0001546	1	1
OG0001547	0	0
OG0001549	1	1
OG0001550	1	0
OG0001551	0	0
OG0001555	1	1
OG0001557	1	1
OG0001560	1	1
OG0001568	0	0
OG0001569	0	1
OG0001570	1	1
OG0001573	1	1
OG0001574	1	1
OG0001576	1	1
OG0001577	1	1
OG0001578	1	1
OG0001579	1	1
OG0001580	1	1
OG0001581	1	1
OG0001582	1	1
OG0001583	1	1
OG0001584	1	1
OG0001585	1	1
OG0001586	1	1
OG0001587	1	1
OG0001588	0	0
OG0001589	1	1
OG0001590	1	1
OG0001591	0	1
OG0001592	0	0
OG0001593	0	0
OG0001594	0	0
OG0001595	0	0
OG0001596	1	1
OG0001597	0	0
OG0001598	1	1
OG0001599	0	0
OG0001600	0	0
OG0001601	1	1
OG0001602	1	1
OG0001603	1	1
OG0001604	1	1
OG0001605	1	1
OG0001606	1	1
OG0001607	0	0
OG0001609	0	1
OG0001610	1	1
OG0001611	1	0
OG0001612	1	1
OG0001613	0	0
OG0001614	1	1
OG0001615	1	1
OG0001616	1	1
OG0001617	1	1
OG0001618	0	0
OG0001619	0	0
OG0001621	1	1
OG0001622	1	1
OG0001623	0	0
OG0001624	0	0
OG0001625	1	1
OG0001626	1	1
OG0001627	1	1
OG0001628	1	1
OG0001629	0	0
OG0001630	1	1
OG0001631	1	1
OG0001632	0	0
OG0001634	1	1
OG0001635	1	1
OG0001636	1	1
OG0001637	1	1
OG0001638	1	1
OG0001640	0	0
OG0001641	0	0
OG0001642	0	0
OG0001643	0	0
OG0001644	1	1
OG0001645	1	1
OG0001646	1	1
OG0001647	1	1
OG0001648	1	1
OG0001649	1	1
OG0001650	0	0
OG0001651	1	1
OG0001652	0	0
OG0001654	1	1
OG0001655	1	1
OG0001657	0	0
OG0001659	1	1
OG0001660	0	0
OG0001661	1	1
OG0001662	0	0
OG0001663	1	1
OG0001664	1	1
OG0001665	1	1
OG0001666	1	1
OG0001667	1	1
OG0001668	0	0
OG0001669	1	1
OG0001670	1	1
OG0001671	1	1
OG0001672	1	1
OG0001673	0	0
OG0001674	1	1
OG0001675	1	1
OG0001676	1	1
OG0001677	1	1
OG0001678	0	0
OG0001679	1	1
OG0001680	0	0
OG0001681	1	0
OG0001682	1	1
OG0001683	1	1
OG0001684	1	1
OG0001685	1	1
OG0001686	1	1
OG0001687	1	1
OG0001688	0	0
OG0001689	0	0
OG0001690	1	1
OG0001691	0	0
OG0001692	0	0
OG0001693	1	1
OG0001694	0	0
OG0001695	1	1
OG0001696	1	0
OG0001697	1	0
OG0001698	1	1
OG0001699	1	1
OG0001700	0	0
OG0001701	1	1
OG0001702	0	0
OG0001703	1	1
OG0001704	0	0
OG0001705	1	1
OG0001706	1	1
OG0001707	0	0
OG0001708	0	0
OG0001709	0	0
OG0001710	1	1
OG0001711	0	0
OG0001712	1	1
OG0001713	0	0
OG0001714	0	0
OG0001715	0	0
OG0001716	1	1
OG0001717	1	1
OG0001718	0	0
OG0001719	0	0
OG0001720	0	0
OG0001721	1	1
OG0001722	1	1
OG0001723	1	1
OG0001724	1	1
OG0001725	1	1
OG0001726	0	0
OG0001727	1	1
OG0001728	1	1
OG0001729	1	1
OG0001730	1	1
OG0001731	0	0
OG0001732	1	1
OG0001733	1	1
OG0001734	0	0
OG0001735	1	1
OG0001736	1	1
OG0001737	1	1
OG0001738	1	0
OG0001739	1	1
OG0001740	0	0
OG0001741	0	0
OG0001742	2	0
OG0001743	1	1
OG0001744	1	1
OG0001745	1	1
OG0001746	1	1
OG0001747	1	1
OG0001748	0	0
OG0001749	1	1
OG0001750	1	1
OG0001751	1	1
OG0001752	1	1
OG0001753	0	0
OG0001754	1	1
OG0001755	1	1
OG0001756	0	0
OG0001757	1	1
OG0001758	1	1
OG0001759	0	0
OG0001760	1	1
OG0001761	1	1
OG0001762	1	1
OG0001763	0	0
OG0001764	0	0
OG0001765	1	1
OG0001766	0	0
OG0001767	1	1
OG0001768	1	1
OG0001769	1	1
OG0001770	0	0
OG0001771	0	0
OG0001772	0	0
OG0001773	1	1
OG0001774	0	0
OG0001775	1	1
OG0001776	1	1
OG0001777	0	0
OG0001778	1	1
OG0001779	1	1
OG0001780	1	1
OG0001781	1	1
OG0001782	1	1
OG0001783	1	1
OG0001784	1	1
OG0001785	0	0
OG0001786	1	1
OG0001787	1	1
OG0001788	1	1
OG0001789	0	0
OG0001790	1	1
OG0001791	0	0
OG0001792	1	1
OG0001793	0	0
OG0001794	1	1
OG0001795	0	0
OG0001796	0	0
OG0001797	1	1
OG0001798	1	1
OG0001799	1	1
OG0001800	1	1
OG0001801	0	0
OG0001802	0	0
OG0001803	1	1
OG0001804	1	1
OG0001805	0	0
OG0001806	1	1
OG0001807	1	1
OG0001808	1	1
OG0001809	0	0
OG0001810	0	0
OG0001811	1	1
OG0001812	0	0
OG0001813	1	0
OG0001814	1	1
OG0001815	1	1
OG0001816	1	1
OG0001817	0	0
OG0001818	1	1
OG0001819	0	0
OG0001820	0	0
OG0001821	1	1
OG0001822	1	1
OG0001823	0	0
OG0001824	0	0
OG0001825	1	1
OG0001826	1	1
OG0001827	0	0
OG0001828	0	0
OG0001829	1	1
OG0001830	0	0
OG0001831	0	0
OG0001832	0	0
OG0001833	0	0
OG0001834	0	0
OG0001835	1	1
OG0001836	1	1
OG0001837	0	0
OG0001838	0	0
OG0001839	1	1
OG0001840	1	1
OG0001841	1	1
OG0001842	1	1
OG0001843	1	1
OG0001844	1	1
OG0001845	1	1
OG0001846	1	1
OG0001847	1	1
OG0001848	0	0
OG0001849	0	0
OG0001850	1	1
OG0001851	1	1
OG0001852	0	0
OG0001853	0	0
OG0001854	0	0
OG0001855	0	0
OG0001856	1	1
OG0001857	1	1
OG0001858	1	1
OG0001859	1	1
OG0001860	0	0
OG0001861	0	0
OG0001862	0	0
OG0001863	0	0
OG0001864	0	0
OG0001865	1	1
OG0001866	0	0
OG0001867	0	0
OG0001868	0	0
OG0001869	1	1
OG0001870	0	0
OG0001871	1	1
OG0001872	1	1
OG0001873	1	1
OG0001874	1	1
OG0001875	1	0
OG0001876	0	0
OG0001877	0	0
OG0001878	1	1
OG0001879	0	0
OG0001880	1	1
OG0001881	1	1
OG0001882	1	1
OG0001883	1	1
OG0001884	1	1
OG0001885	1	1
OG0001886	0	0
OG0001887	1	1
OG0001888	1	1
OG0001889	0	0
OG0001890	1	0
OG0001891	0	0
OG0001892	0	0
OG0001893	0	0
OG0001894	1	1
OG0001895	1	1
OG0001896	1	1
OG0001897	1	1
OG0001898	0	0
OG0001899	1	1
OG0001900	1	1
OG0001901	0	0
OG0001902	1	1
OG0001903	0	0
OG0001904	0	0
OG0001905	0	0
OG0001906	0	0
OG0001907	1	1
OG0001908	1	1
OG0001909	1	1
OG0001910	1	1
OG0001911	1	1
OG0001912	1	1
OG0001913	0	0
OG0001914	0	0
OG0001915	0	0
OG0001916	0	0
OG0001917	1	1
OG0001918	1	1
OG0001919	1	1
OG0001920	0	0
OG0001921	1	1
OG0001922	0	0
OG0001923	0	0
OG0001924	1	1
OG0001925	0	0
OG0001926	0	0
OG0001927	0	0
OG0001928	0	0
OG0001929	0	0
OG0001930	1	1
OG0001931	0	0
OG0001932	0	0
OG0001933	0	0
OG0001934	0	0
OG0001935	0	0
OG0001936	0	0
OG0001937	3	0
OG0001938	1	1
OG0001939	1	1
OG0001940	1	1
OG0001941	0	0
OG0001942	0	0
OG0001943	1	1
OG0001944	1	1
OG0001945	0	0
OG0001946	0	0
OG0001947	0	0
OG0001948	1	1
OG0001949	1	1
OG0001950	1	1
OG0001951	0	0
OG0001952	0	0
OG0001953	1	1
OG0001954	1	1
OG0001955	0	0
OG0001956	0	0
OG0001957	1	1
OG0001958	1	1
OG0001959	0	0
OG0001960	0	0
OG0001961	0	0
OG0001962	0	0
OG0001963	0	0
OG0001964	1	1
OG0001965	1	1
OG0001966	1	1
OG0001967	1	1
OG0001968	1	1
OG0001969	1	1
OG0001970	0	0
OG0001971	1	1
OG0001972	0	0
OG0001973	0	0
OG0001974	1	1
OG0001975	1	1
OG0001976	1	1
OG0001977	0	0
OG0001978	1	1
OG0001979	0	0
OG0001980	1	1
OG0001981	1	1
OG0001982	1	1
OG0001983	1	1
OG0001984	1	1
OG0001985	1	1
OG0001986	1	1
OG0001987	0	0
OG0001988	1	1
OG0001989	0	0
OG0001990	1	1
OG0001991	0	0
OG0001992	0	0
OG0001993	0	0
OG0001994	1	1
OG0001995	1	1
OG0001996	1	1
OG0001997	1	1
OG0001998	0	0
OG0001999	0	0
OG0002000	0	0
OG0002001	0	0
OG0002002	0	0
OG0002003	1	1
OG0002004	1	1
OG0002005	1	1
OG0002006	0	0
OG0002007	1	1
OG0002008	1	1
OG0002009	1	1
OG0002010	1	1
OG0002011	1	1
OG0002012	0	0
OG0002013	1	1
OG0002014	1	1
OG0002015	1	1
OG0002016	1	1
OG0002017	1	1
OG0002018	1	1
OG0002019	1	1
OG0002020	1	1
OG0002021	1	1
OG0002022	1	1
OG0002023	0	0
OG0002024	0	0
OG0002025	0	0
OG0002026	1	1
OG0002027	1	1
OG0002028	1	1
OG0002029	1	1
OG0002030	1	1
OG0002031	1	1
OG0002032	0	0
OG0002033	1	1
OG0002034	0	0
OG0002035	0	0
OG0002036	0	0
OG0002037	0	0
OG0002038	0	0
OG0002039	0	0
OG0002040	1	1
OG0002041	0	0
OG0002042	0	0
OG0002043	0	0
OG0002044	0	0
OG0002045	1	1
OG0002046	0	0
OG0002047	0	0
OG0002048	1	1
OG0002049	0	0
OG0002050	0	0
OG0002051	0	0
OG0002052	0	0
OG0002053	0	0
OG0002054	1	1
OG0002055	1	1
OG0002056	0	0
OG0002057	0	0
OG0002058	1	1
OG0002059	1	1
OG0002060	0	0
OG0002061	1	1
OG0002062	0	0
OG0002063	1	1
OG0002064	0	0
OG0002065	0	0
OG0002066	0	0
OG0002067	0	0
OG0002068	0	0
OG0002069	0	0
OG0002070	0	0
OG0002071	0	0
OG0002072	0	0
OG0002073	0	0
OG0002074	1	1
OG0002075	1	1
OG0002076	0	0
OG0002077	0	0
OG0002078	1	1
OG0002079	0	0
OG0002080	1	0
OG0002081	0	0
OG0002082	1	1
OG0002083	0	0
OG0002084	0	0
OG0002085	0	0
OG0002086	1	1
OG0002087	1	1
OG0002088	1	1
OG0002089	0	0
OG0002090	0	0
OG0002091	0	0
OG0002092	0	0
OG0002093	1	1
OG0002094	0	0
OG0002095	1	1
OG0002096	1	1
OG0002097	0	0
OG0002098	1	1
OG0002099	1	1
OG0002100	1	1
OG0002101	0	0
OG0002102	1	1
OG0002104	0	0
OG0002105	0	0
OG0002106	0	0
OG0002107	1	1
OG0002108	1	1
OG0002109	1	1
OG0002110	1	1
OG0002111	1	1
OG0002112	0	0
OG0002113	1	1
OG0002114	0	0
OG0002115	0	0
OG0002116	1	1
OG0002117	1	1
OG0002118	0	0
OG0002119	0	0
OG0002120	0	0
OG0002121	0	0
OG0002122	0	0
OG0002123	0	0
OG0002124	0	0
OG0002125	0	0
OG0002126	0	0
OG0002127	0	0
OG0002128	0	0
OG0002129	0	0
OG0002130	0	0
OG0002131	0	0
OG0002132	0	0
OG0002133	1	1
OG0002134	0	0
OG0002135	0	0
OG0002136	0	0
OG0002137	1	1
OG0002138	1	1
OG0002139	0	0
OG0002140	0	0
OG0002141	0	0
OG0002142	1	1
OG0002143	1	1
OG0002144	0	0
OG0002145	0	0
OG0002146	1	1
OG0002147	0	0
OG0002148	1	1
OG0002149	0	0
OG0002150	0	0
OG0002151	1	1
OG0002152	1	1
OG0002153	0	0
OG0002154	0	0
OG0002155	0	0
OG0002156	0	0
OG0002157	2	2
OG0002158	0	0
OG0002159	1	1
OG0002160	1	1
OG0002161	0	0
OG0002162	1	1
OG0002163	0	0
OG0002164	0	0
OG0002165	1	1
OG0002166	1	1
OG0002167	0	0
OG0002168	1	1
OG0002169	0	0
OG0002170	1	1
OG0002171	0	0
OG0002172	0	0
OG0002173	1	1
OG0002174	0	0
OG0002175	1	1
OG0002176	1	0
OG0002177	0	0
OG0002178	0	0
OG0002179	0	0
OG0002180	0	0
OG0002181	1	1
OG0002182	1	1
OG0002183	0	0
OG0002184	0	0
OG0002185	0	0
OG0002186	0	0
OG0002187	0	0
OG0002188	1	1
OG0002189	0	0
OG0002190	0	0
OG0002191	0	0
OG0002192	0	0
OG0002193	0	0
OG0002194	0	0
OG0002195	0	0
OG0002196	1	1
OG0002197	0	0
OG0002198	0	0
OG0002199	1	1
OG0002200	1	1
OG0002201	1	1
OG0002202	1	1
OG0002203	0	0
OG0002204	0	0
OG0002205	0	0
OG0002206	0	0
OG0002207	1	1
OG0002208	0	0
OG0002209	1	1
OG0002210	1	1
OG0002211	0	0
OG0002212	1	1
OG0002213	1	1
OG0002214	1	1
OG0002215	1	1
OG0002216	1	1
OG0002217	0	0
OG0002218	1	0
OG0002219	0	0
OG0002220	1	1
OG0002221	1	1
OG0002222	1	1
OG0002223	0	0
OG0002224	1	1
OG0002225	1	1
OG0002226	0	0
OG0002227	0	0
OG0002228	0	0
OG0002229	0	0
OG0002230	0	0
OG0002231	0	0
OG0002232	0	0
OG0002233	1	1
OG0002234	1	1
OG0002235	0	0
OG0002236	0	0
OG0002237	0	0
OG0002238	1	1
OG0002239	0	0
OG0002240	1	1
OG0002241	0	0
OG0002242	0	0
OG0002243	0	0
OG0002244	1	1
OG0002245	0	0
OG0002246	1	1
OG0002247	0	0
OG0002248	0	0
OG0002249	1	1
OG0002250	0	0
OG0002251	0	0
OG0002252	1	1
OG0002253	0	0
OG0002254	0	0
OG0002255	0	0
OG0002256	0	0
OG0002257	0	0
OG0002258	1	1
OG0002259	0	0
OG0002260	1	1
OG0002261	1	1
OG0002262	1	1
OG0002263	0	0
OG0002264	0	0
OG0002265	1	1
OG0002266	0	0
OG0002267	0	0
OG0002268	0	0
OG0002269	0	0
OG0002270	1	1
OG0002271	0	0
OG0002272	0	0
OG0002273	0	0
OG0002274	0	0
OG0002275	0	0
OG0002276	0	0
OG0002277	0	0
OG0002278	0	0
OG0002279	1	1
OG0002280	1	1
OG0002281	1	1
OG0002282	0	0
OG0002283	0	0
OG0002284	1	1
OG0002285	0	0
OG0002286	1	1
OG0002287	0	0
OG0002288	0	0
OG0002289	0	0
OG0002290	0	0
OG0002291	0	0
OG0002292	0	0
OG0002293	1	1
OG0002294	1	1
OG0002295	1	1
OG0002296	0	0
OG0002297	1	1
OG0002298	0	0
OG0002299	0	0
OG0002300	0	0
OG0002301	0	0
OG0002302	0	0
OG0002303	0	0
OG0002304	0	0
OG0002305	0	0
OG0002306	0	0
OG0002307	0	1
OG0002308	0	0
OG0002309	0	0
OG0002310	0	0
OG0002311	0	0
OG0002312	0	0
OG0002313	0	0
OG0002314	0	0
OG0002315	0	0
OG0002316	0	0
OG0002317	0	0
OG0002318	1	1
OG0002319	1	1
OG0002320	0	0
OG0002321	0	0
OG0002322	0	0
OG0002323	1	1
OG0002324	1	1
OG0002325	1	1
OG0002326	0	0
OG0002327	1	1
OG0002328	0	0
OG0002329	1	1
OG0002330	0	0
OG0002331	1	1
OG0002332	1	1
OG0002333	0	0
OG0002334	0	0
OG0002335	1	1
OG0002336	0	0
OG0002337	0	0
OG0002338	1	1
OG0002339	0	0
OG0002340	0	0
OG0002341	0	0
OG0002342	0	0
OG0002343	0	0
OG0002344	0	0
OG0002345	0	0
OG0002346	0	0
OG0002347	0	0
OG0002348	0	0
OG0002349	0	0
OG0002350	0	0
OG0002351	0	0
OG0002352	1	1
OG0002353	1	0
OG0002354	1	1
OG0002355	1	1
OG0002356	0	0
OG0002357	0	0
OG0002358	0	0
OG0002359	0	0
OG0002360	0	0
OG0002361	0	0
OG0002362	0	0
OG0002363	0	0
OG0002364	0	0
OG0002365	0	0
OG0002366	1	1
OG0002367	0	0
OG0002368	0	0
OG0002369	1	1
OG0002370	0	0
OG0002371	0	0
OG0002372	0	0
OG0002373	0	0
OG0002374	0	0
OG0002375	0	0
OG0002376	0	0
OG0002377	0	0
OG0002378	0	0
OG0002379	0	0
OG0002380	0	0
OG0002381	0	0
OG0002382	0	0
OG0002383	0	0
OG0002384	0	0
OG0002385	0	0
OG0002386	1	1
OG0002387	0	0
OG0002388	1	1
OG0002389	0	0
OG0002390	0	0
OG0002391	0	0
OG0002392	0	0
OG0002393	1	1
OG0002394	1	1
OG0002395	0	0
OG0002396	0	0
OG0002397	1	1
OG0002398	1	1
OG0002399	0	0
OG0002400	0	0
OG0002401	1	1
OG0002402	1	1
OG0002403	1	1
OG0002404	0	0
OG0002405	0	0
OG0002406	0	0
OG0002407	2	2
OG0002408	1	1
OG0002409	0	0
OG0002410	0	0
OG0002411	0	0
OG0002412	0	0
OG0002413	0	0
OG0002414	0	0
OG0002415	1	1
OG0002416	0	0
OG0002417	0	0
OG0002418	0	0
OG0002419	0	0
OG0002420	0	0
OG0002421	0	0
OG0002422	0	0
OG0002423	0	0
OG0002424	0	0
OG0002425	0	0
OG0002426	0	0
OG0002427	0	0
OG0002428	0	0
OG0002429	0	0
OG0002430	0	0
OG0002431	0	0
OG0002432	0	0
OG0002433	0	0
OG0002434	0	0
OG0002435	0	0
OG0002436	0	0
OG0002437	0	0
OG0002438	0	0
OG0002439	0	0
OG0002440	1	1
OG0002441	1	1
OG0002442	1	1
OG0002443	0	0
OG0002444	0	0
OG0002445	0	0
OG0002446	1	1
OG0002447	1	1
OG0002448	0	0
OG0002449	0	0
OG0002450	0	0
OG0002451	1	1
OG0002452	0	0
OG0002453	0	0
OG0002454	0	0
OG0002455	0	0
OG0002456	0	0
OG0002457	0	0
OG0002458	0	0
OG0002459	1	1
OG0002460	0	0
OG0002461	1	1
OG0002462	0	0
OG0002463	0	0
OG0002464	1	1
OG0002465	1	1
OG0002466	0	0
OG0002467	0	0
OG0002468	0	0
OG0002469	0	0
OG0002470	0	0
OG0002471	0	0
OG0002472	0	0
OG0002473	0	0
OG0002474	1	1
OG0002475	0	0
OG0002476	0	0
OG0002477	0	0
OG0002478	1	1
OG0002479	0	0
OG0002480	0	0
OG0002481	0	0
OG0002482	1	1
OG0002483	0	0
OG0002484	1	1
OG0002485	1	1
OG0002486	0	0
OG0002487	0	0
OG0002488	0	0
OG0002489	0	0
OG0002490	0	0
OG0002491	1	1
OG0002492	0	0
OG0002493	0	0
OG0002494	0	0
OG0002495	1	1
OG0002496	0	0
OG0002497	0	0
OG0002498	0	0
OG0002499	0	0
OG0002500	0	0
OG0002501	0	0
OG0002502	0	0
OG0002503	0	0
OG0002504	1	1
OG0002505	0	0
OG0002506	0	0
OG0002507	0	1
OG0002508	0	0
OG0002509	1	1
OG0002510	0	0
OG0002511	1	1
OG0002512	1	1
OG0002513	1	1
OG0002514	1	1
OG0002515	0	0
OG0002516	0	0
OG0002517	0	0
OG0002518	0	0
OG0002519	0	0
OG0002520	0	0
OG0002521	0	0
OG0002522	1	1
OG0002523	0	0
OG0002524	0	0
OG0002525	1	1
OG0002526	1	1
OG0002527	0	0
OG0002528	0	0
OG0002529	0	0
OG0002530	0	0
OG0002531	0	0
OG0002532	0	0
OG0002533	1	1
OG0002534	0	0
OG0002535	0	0
OG0002536	1	1
OG0002537	0	0
OG0002538	0	0
OG0002539	0	0
OG0002540	0	0
OG0002541	0	0
OG0002542	0	0
OG0002543	0	0
OG0002544	0	0
OG0002545	0	0
OG0002546	0	0
OG0002547	0	0
OG0002548	0	0
OG0002549	1	1
OG0002550	0	0
OG0002551	0	0
OG0002552	0	0
OG0002553	0	0
OG0002554	0	0
OG0002555	0	0
OG0002556	0	0
OG0002557	1	1
OG0002558	0	0
OG0002559	1	1
OG0002560	0	0
OG0002561	0	0
OG0002562	0	0
OG0002563	0	0
OG0002564	1	1
OG0002565	0	0
OG0002566	0	0
OG0002567	0	1
OG0002568	0	0
OG0002569	1	1
OG0002570	0	0
OG0002571	0	0
OG0002572	0	0
OG0002573	0	0
OG0002574	0	0
OG0002575	0	0
OG0002576	0	0
OG0002577	0	0
OG0002578	0	0
OG0002579	1	1
OG0002580	0	0
OG0002581	0	0
OG0002582	0	0
OG0002583	0	0
OG0002584	0	0
OG0002585	0	0
OG0002586	1	1
OG0002587	1	1
OG0002588	0	0
OG0002589	0	0
OG0002590	0	0
OG0002591	0	0
OG0002592	0	0
OG0002593	0	0
OG0002594	0	0
OG0002595	1	1
OG0002596	0	0
OG0002597	1	1
OG0002598	0	0
OG0002599	0	0
OG0002600	0	0
OG0002601	0	0
OG0002602	0	0
OG0002603	0	0
OG0002604	0	0
OG0002605	0	0
OG0002606	0	0
OG0002607	0	0
OG0002608	0	0
OG0002609	1	1
OG0002610	0	0
OG0002611	0	0
OG0002612	0	0
OG0002613	0	0
OG0002614	0	0
OG0002615	1	1
OG0002616	1	1
OG0002617	1	1
OG0002618	1	1
OG0002619	1	1
OG0002620	0	0
OG0002621	0	1
OG0002622	0	0
OG0002623	0	0
OG0002625	0	0
OG0002626	0	0
OG0002627	0	0
OG0002628	1	1
OG0002629	0	0
OG0002630	0	0
OG0002631	1	1
OG0002632	0	0
OG0002633	0	0
OG0002634	0	0
OG0002635	1	1
OG0002636	1	1
OG0002637	0	0
OG0002638	0	0
OG0002639	0	0
OG0002640	0	0
OG0002641	0	0
OG0002642	0	0
OG0002643	0	0
OG0002644	0	0
OG0002645	0	0
OG0002646	1	1
OG0002647	0	0
OG0002648	0	0
OG0002649	0	0
OG0002650	0	0
OG0002651	0	0
OG0002652	0	0
OG0002653	0	0
OG0002654	1	1
OG0002655	0	0
OG0002656	1	1
OG0002657	1	1
OG0002658	1	1
OG0002659	0	0
OG0002660	1	1
OG0002661	0	0
OG0002662	1	1
OG0002663	0	0
OG0002664	1	1
OG0002665	0	0
OG0002666	1	1
OG0002667	0	0
OG0002668	0	0
OG0002669	0	0
OG0002670	1	1
OG0002671	0	0
OG0002672	1	1
OG0002673	1	1
OG0002674	0	0
OG0002675	0	0
OG0002676	0	0
OG0002677	0	0
OG0002678	0	0
OG0002679	0	0
OG0002680	0	0
OG0002681	1	0
OG0002682	0	0
OG0002683	0	0
OG0002684	0	0
OG0002685	0	0
OG0002686	0	0
OG0002687	1	0
OG0002688	0	0
OG0002689	0	0
OG0002690	1	1
OG0002691	0	0
OG0002692	1	1
OG0002693	0	0
OG0002694	0	0
OG0002695	0	0
OG0002696	0	0
OG0002697	0	1
OG0002698	0	0
OG0002699	0	0
OG0002700	0	0
OG0002701	1	1
OG0002702	0	0
OG0002703	0	0
OG0002704	0	0
OG0002705	0	0
OG0002706	0	0
OG0002707	0	0
OG0002708	0	0
OG0002709	0	0
OG0002710	0	0
OG0002711	1	1
OG0002712	0	0
OG0002713	0	0
OG0002714	2	2
OG0002715	0	0
OG0002716	0	0
OG0002717	0	0
OG0002718	0	0
OG0002719	0	0
OG0002720	1	1
OG0002721	0	0
OG0002722	0	0
OG0002723	0	0
OG0002724	1	1
OG0002725	1	1
OG0002726	1	1
OG0002727	0	0
OG0002728	0	0
OG0002729	1	1
OG0002730	0	0
OG0002731	0	0
OG0002732	0	0
OG0002733	1	1
OG0002734	0	0
OG0002735	0	0
OG0002737	0	0
OG0002738	0	0
OG0002739	1	1
OG0002740	0	0
OG0002741	0	0
OG0002742	0	0
OG0002743	0	0
OG0002744	0	0
OG0002745	0	0
OG0002746	0	0
OG0002747	0	0
OG0002748	0	0
OG0002749	1	1
OG0002750	0	0
OG0002751	0	0
OG0002752	0	0
OG0002753	0	0
OG0002754	0	0
OG0002755	1	1
OG0002756	0	0
OG0002757	1	1
OG0002758	1	1
OG0002759	1	1
OG0002760	0	0
OG0002761	0	0
OG0002762	0	0
OG0002763	0	0
OG0002764	0	0
OG0002765	1	1
OG0002766	0	0
OG0002767	0	0
OG0002768	0	0
OG0002769	0	0
OG0002770	0	0
OG0002771	0	0
OG0002772	1	1
OG0002773	0	0
OG0002774	0	0
OG0002775	0	0
OG0002776	0	0
OG0002777	0	0
OG0002778	0	0
OG0002779	0	0
OG0002780	0	0
OG0002781	0	0
OG0002782	0	0
OG0002783	0	0
OG0002784	0	0
OG0002785	0	0
OG0002786	0	0
OG0002787	1	1
OG0002788	0	0
OG0002789	0	0
OG0002790	0	0
OG0002791	0	0
OG0002792	0	0
OG0002793	0	0
OG0002794	1	1
OG0002795	0	0
OG0002796	0	0
OG0002797	0	0
OG0002798	0	0
OG0002799	0	0
OG0002800	0	0
OG0002801	0	0
OG0002802	0	0
OG0002803	0	0
OG0002804	1	1
OG0002805	0	0
OG0002806	0	0
OG0002807	2	1
OG0002808	2	1
OG0002809	0	0
OG0002810	1	1
OG0002811	1	1
OG0002812	1	1
OG0002813	0	0
OG0002814	0	0
OG0002815	0	0
OG0002816	0	0
OG0002817	0	0
OG0002818	1	1
OG0002819	0	0
OG0002820	0	0
OG0002821	0	0
OG0002822	1	1
OG0002824	0	0
OG0002825	0	0
OG0002826	0	0
OG0002827	1	1
OG0002828	0	0
OG0002829	0	0
OG0002830	0	0
OG0002831	0	0
OG0002832	0	0
OG0002833	0	0
OG0002834	0	0
OG0002835	0	0
OG0002836	0	0
OG0002837	0	0
OG0002838	0	0
OG0002839	0	0
OG0002840	0	0
OG0002841	0	0
OG0002842	0	0
OG0002843	1	1
OG0002844	0	0
OG0002845	0	0
OG0002846	0	0
OG0002847	0	0
OG0002848	0	0
OG0002849	0	0
OG0002850	0	0
OG0002851	0	0
OG0002852	0	0
OG0002853	0	0
OG0002854	0	0
OG0002855	0	0
OG0002856	0	0
OG0002857	0	0
OG0002858	0	0
OG0002859	0	0
OG0002860	0	0
OG0002861	0	0
OG0002862	0	0
OG0002863	0	0
OG0002864	0	0
OG0002865	0	1
OG0002866	1	1
OG0002867	0	0
OG0002868	0	0
OG0002869	0	0
OG0002870	0	0
OG0002871	0	0
OG0002872	0	0
OG0002873	0	0
OG0002874	2	3
OG0002875	1	1
OG0002876	0	0
OG0002877	0	0
OG0002878	0	0
OG0002879	0	0
OG0002880	0	0
OG0002881	0	0
OG0002882	0	0
OG0002883	0	0
OG0002884	1	1
OG0002885	0	0
OG0002886	0	0
OG0002887	1	1
OG0002888	0	0
OG0002889	0	0
OG0002890	1	1
OG0002891	0	0
OG0002892	0	0
OG0002893	1	1
OG0002894	0	0
OG0002895	1	1
OG0002896	1	1
OG0002897	1	1
OG0002898	0	0
OG0002899	1	1
OG0002900	0	0
OG0002901	0	0
OG0002902	0	0
OG0002903	0	0
OG0002904	0	0
OG0002905	0	0
OG0002906	0	0
OG0002907	1	1
OG0002908	0	0
OG0002909	1	1
OG0002910	1	1
OG0002911	0	0
OG0002912	0	0
OG0002913	0	0
OG0002914	0	0
OG0002915	0	0
OG0002916	0	0
OG0002917	0	0
OG0002918	0	0
OG0002919	0	0
OG0002920	0	0
OG0002921	0	0
OG0002922	0	0
OG0002923	0	0
OG0002924	0	0
OG0002925	0	0
OG0002926	0	0
OG0002927	0	0
OG0002928	0	0
OG0002929	0	0
OG0002930	0	0
OG0002931	0	0
OG0002932	1	1
OG0002933	0	0
OG0002934	0	0
OG0002935	1	1
OG0002936	0	0
OG0002937	0	0
OG0002938	0	0
OG0002939	0	0
OG0002940	0	0
OG0002941	0	0
OG0002942	0	0
OG0002943	0	0
OG0002944	0	0
OG0002945	1	1
OG0002946	0	0
OG0002947	0	0
OG0002948	0	0
OG0002949	0	0
OG0002950	0	0
OG0002951	0	0
OG0002952	1	0
OG0002953	0	0
OG0002954	0	0
OG0002955	0	0
OG0002956	0	0
OG0002957	0	0
OG0002958	0	0
OG0002959	0	0
OG0002960	0	0
OG0002961	0	0
OG0002962	1	1
OG0002963	0	0
OG0002964	1	1
OG0002965	0	0
OG0002966	1	1
OG0002967	0	0
OG0002968	0	0
OG0002969	0	0
OG0002970	1	1
OG0002971	0	0
OG0002972	0	0
OG0002973	0	0
OG0002974	0	0
OG0002975	0	0
OG0002976	0	0
OG0002977	0	0
OG0002978	0	0
OG0002979	0	0
OG0002980	0	0
OG0002981	0	0
OG0002982	0	0
OG0002983	0	0
OG0002984	0	0
OG0002985	1	1
OG0002986	1	1
OG0002987	1	1
OG0002988	1	1
OG0002989	0	0
OG0002990	0	0
OG0002991	0	0
OG0002992	1	1
OG0002993	1	1
OG0002994	0	0
OG0002995	1	1
OG0002996	0	0
OG0002997	0	0
OG0002998	0	0
OG0002999	0	0
OG0003000	0	0
OG0003001	0	0
OG0003002	0	0
OG0003003	1	1
OG0003004	0	0
OG0003005	0	0
OG0003006	0	0
OG0003007	0	0
OG0003008	0	0
OG0003009	0	0
OG0003010	0	0
OG0003011	0	0
OG0003012	0	0
OG0003013	0	0
OG0003014	0	0
OG0003015	1	1
OG0003016	0	0
OG0003017	0	0
OG0003018	0	0
OG0003019	0	0
OG0003020	0	0
OG0003021	0	0
OG0003022	0	0
OG0003023	1	1
OG0003024	0	0
OG0003025	0	0
OG0003026	1	0
OG0003027	0	0
OG0003028	0	0
OG0003029	0	0
OG0003030	0	0
OG0003031	0	0
OG0003032	0	0
OG0003033	0	0
OG0003034	0	0
OG0003035	1	1
OG0003036	0	0
OG0003037	0	0
OG0003038	1	1
OG0003039	0	0
OG0003040	0	0
OG0003041	0	0
OG0003042	0	0
OG0003043	0	0
OG0003044	0	0
OG0003045	0	0
OG0003046	0	0
OG0003047	0	0
OG0003048	0	0
OG0003049	0	0
OG0003050	0	0
OG0003051	0	0
OG0003052	0	0
OG0003053	0	0
OG0003054	0	0
OG0003055	0	0
OG0003056	0	0
OG0003057	0	0
OG0003058	0	0
OG0003059	0	0
OG0003060	0	0
OG0003061	0	0
OG0003062	0	0
OG0003063	0	0
OG0003064	0	0
OG0003065	0	0
OG0003066	0	0
OG0003067	0	0
OG0003068	1	1
OG0003069	0	0
OG0003070	0	0
OG0003071	1	1
OG0003072	0	0
OG0003073	0	0
OG0003074	0	0
OG0003075	0	0
OG0003076	1	1
OG0003077	0	0
OG0003078	0	0
OG0003079	0	0
OG0003080	0	0
OG0003081	0	0
OG0003082	0	0
OG0003083	0	0
OG0003084	0	0
OG0003085	0	0
OG0003086	0	0
OG0003087	0	0
OG0003088	0	0
OG0003089	0	0
OG0003090	1	0
OG0003091	0	0
OG0003092	0	0
OG0003093	0	0
OG0003094	1	1
OG0003095	1	1
OG0003096	0	0
OG0003097	0	0
OG0003098	0	0
OG0003099	0	0
OG0003100	0	0
OG0003101	0	0
OG0003102	0	0
OG0003103	0	0
OG0003104	1	1
OG0003105	0	0
OG0003106	0	0
OG0003107	1	1
OG0003108	0	0
OG0003109	0	0
OG0003110	0	0
OG0003111	1	1
OG0003112	0	0
OG0003113	0	0
OG0003114	0	0
OG0003115	0	0
OG0003116	1	1
OG0003117	0	0
OG0003118	0	0
[truncated: 6,896 more rows]
